# Supplementary material for: Superior colliculus saccade motor bursts do not dictate movement kinematics
Source: Commun Biol. 2022 Nov 11;5:1222. doi: 10.1038/s42003-022-04203-0 (PMC9652463; doi:10.1038/s42003-022-04203-0)
Supplement: Supplementary file 3 — Supplementary Data 1 [file 42003_2022_4203_MOESM3_ESM.xlsx]

## Sheet: figure 1a
angle from horizontal	depth
1.84621	710
-24.6642	1570
3.19975	1341
-88.1897	1824
-38.0669	1321
-5.11776	1130
0.262808	830
-7.0914	748
29.0242	1697
0.806838	1414
3.16224	959
-16.981	1813
-29.4007	1345
-22.0459	1359
7.06499	1419
3.7562	767
7.00991	1453
20.8655	1012
12.4553	1402
4.6398	1120
32.4629	1359
13.7742	1387
26.4622	1310
16.3053	1380
-28.2435	1312
15.7925	1215
-3.54031	1746
5.15524	1428
15.694	637
2.56436	795
-73.9073	737
-69.7583	887
-46.9072	1200
-35.7154	798
21.0327	801
16.816	1091
25.6466	1102
49.3075	840
50.0619	1214
21.3298	1143
18.2058	1217
13.6366	1017
12.9401	1420
22.005	845
9.68899	763
-5.98013	1142
2.23454	1210
-53.9821	1354
-70.6725	1839
-5.24761	930
-51.3156	1550
-13.5922	1331
7.61882	1242
3.08911	1266
-3.64705	634
-45.5229	1704
-16.0065	668
0.227994	668
5.99968	916
1.52034	600
14.2994	1640
9.20895	1146
21.7322	1223
54.4169	692
-87.0501	1172
8.68937	673
12.0303	1498
6.41423	772
38.6001	1502
-0.198679	916
-30.4044	1494
27.361	1337
-20.2086	1360
40.8893	1600
13.117	1206
7.88605	755
25.728	800
31.121	1115
-18.4578	1140
-8.61854	1166
0.918112	1483
45.9572	1609
57.214	1190
8.39997	1307
-67.6246	694
-45.3369	1158
-38.9202	621
-49.7113	1379
-16.9253	669
-4.4188	1811
1.28584	1643
-56.2111	1680
-45.8261	1363
-40.9496	1467
-56.1607	1749
-28.0415	1511
-42.8626	1792
-56.6625	1253
17.4099	1219
12.8081	1475
12.0369	1008
11.8112	1048
28.0566	910
14.7272	1213
24.6262	903
6.74837	1721
-13.2905	1711
-19.8325	1272
27.7358	1451
0.541691	1844
-22.7173	1213
-28.9765	1456
13.8941	1802
36.9637	1468
15.663	1039
20.5287	1123
-33.7507	807
21.9899	1205
48.9687	784
39.2934	1109
48.2352	859
32.0273	848
-30.6219	883
67.624	1253
18.8353	1451
27.3817	1451
21.3647	682
8.13817	1542
36.9028	1078
34.2766	655
-56.0707	942
-42.1596	658
-27.9121	1200
40.2474	639
8.71682	815
-26.1785	1194

## Sheet: figure 1b
time	-125	-124	-123	-122	-121	-120	-119	-118	-117	-116	-115	-114	-113	-112	-111	-110	-109	-108	-107	-106	-105	-104	-103	-102	-101	-100	-99	-98	-97	-96	-95	-94	-93	-92	-91	-90	-89	-88	-87	-86	-85	-84	-83	-82	-81	-80	-79	-78	-77
mean up	9.55407	9.52719	9.49255	9.4537	9.40966	9.36243	9.31306	9.26473	9.21114	9.161	9.11214	9.06242	9.0144	8.96893	8.92809	8.89031	8.85532	8.82282	8.7961	8.77254	8.7528	8.73686	8.72156	8.71343	8.70794	8.70316	8.70301	8.70453	8.71111	8.72158	8.73254	8.74677	8.76695	8.78971	8.81686	8.84642	8.88139	8.9226	8.96962	9.02118	9.07884	9.14684	9.22362	9.31126	9.40673	9.5152	9.63444	9.76577	9.91379
positive s.e.m. up	11.2337	11.2026	11.1615	11.1149	11.0617	11.0041	10.9438	10.8849	10.8198	10.7584	10.6989	10.6385	10.5807	10.5264	10.4778	10.4335	10.3928	10.3557	10.3261	10.3004	10.2798	10.2638	10.2489	10.2424	10.2393	10.2365	10.2386	10.2423	10.2516	10.2642	10.2764	10.2916	10.313	10.3364	10.3638	10.3931	10.4274	10.4681	10.5145	10.5656	10.623	10.6919	10.7703	10.8608	10.9594	11.0723	11.1972	11.3353	11.4922
negative s.e.m. up	7.87444	7.85177	7.82355	7.79248	7.75762	7.72079	7.68233	7.64458	7.60248	7.56364	7.52539	7.48636	7.44808	7.41147	7.37834	7.34715	7.31785	7.28998	7.26611	7.24465	7.22585	7.2099	7.19423	7.18449	7.17661	7.16977	7.16742	7.16673	7.17066	7.179	7.18873	7.20191	7.22086	7.24301	7.2699	7.29978	7.33544	7.37714	7.42474	7.47677	7.53468	7.6018	7.6769	7.76177	7.85405	7.95809	8.07172	8.19625	8.33541
mean down	9.30185	9.26919	9.23824	9.21049	9.18283	9.15749	9.13345	9.1106	9.08998	9.07245	9.05571	9.0394	9.02471	9.01201	8.99889	8.98627	8.97444	8.96415	8.95435	8.94507	8.93745	8.93369	8.93071	8.92957	8.93368	8.94301	8.95653	8.9755	8.99847	9.02926	9.06786	9.11393	9.16818	9.23245	9.30486	9.38428	9.47275	9.5701	9.67605	9.79133	9.91594	10.0533	10.1961	10.3474	10.5114	10.6823	10.8657	11.0603	11.2671
positive s.e.m. down	11.0848	11.0528	11.0227	10.9958	10.969	10.9441	10.9202	10.8971	10.8764	10.8585	10.8403	10.8224	10.8052	10.7894	10.7729	10.7559	10.7391	10.723	10.7069	10.6911	10.6769	10.6659	10.6566	10.649	10.6473	10.6512	10.6599	10.6744	10.694	10.7224	10.7597	10.8052	10.8597	10.9249	10.9987	11.0793	11.1693	11.2678	11.3745	11.4902	11.6144	11.7506	11.8911	12.0395	12.1999	12.366	12.5442	12.7332	12.9353
negative s.e.m. down	7.51886	7.48562	7.45384	7.42519	7.39667	7.37085	7.34669	7.32415	7.30358	7.28638	7.2711	7.25636	7.24425	7.23466	7.22489	7.21666	7.20978	7.20528	7.20178	7.199	7.19797	7.20144	7.20479	7.21015	7.22004	7.23479	7.25321	7.27657	7.30294	7.33612	7.37606	7.42271	7.47665	7.54005	7.61102	7.68925	7.7762	7.8724	7.97757	8.09248	8.21748	8.35596	8.50101	8.65528	8.82288	8.99868	9.18724	9.38736	9.599
[truncated: 202 more columns]

## Sheet: figure 1c
time	-125	-124	-123	-122	-121	-120	-119	-118	-117	-116	-115	-114	-113	-112	-111	-110	-109	-108	-107	-106	-105	-104	-103	-102	-101	-100	-99	-98	-97	-96	-95	-94	-93	-92	-91	-90	-89	-88	-87	-86	-85	-84	-83	-82	-81	-80	-79	-78	-77
mean up	5.93606	5.94138	5.94722	5.951	5.95257	5.95234	5.94892	5.94391	5.93242	5.9246	5.91104	5.89737	5.88127	5.86066	5.83696	5.82068	5.80069	5.77462	5.74814	5.71893	5.69069	5.66123	5.63001	5.60466	5.5787	5.55466	5.53557	5.51645	5.50362	5.49875	5.49429	5.49293	5.49756	5.5081	5.52133	5.53844	5.55903	5.58664	5.61574	5.64524	5.67526	5.71103	5.75207	5.79838	5.8415	5.89217	5.94447	6.0027	6.07088
positive s.e.m. up	7.98253	7.98992	7.99821	8.00437	8.00793	8.00934	8.00596	8.00108	7.98558	7.97528	7.95669	7.93471	7.90909	7.87589	7.83649	7.80763	7.77303	7.72665	7.67969	7.62757	7.57742	7.526	7.4721	7.42756	7.38274	7.34075	7.3068	7.27345	7.24955	7.23766	7.22622	7.21942	7.22104	7.23204	7.24565	7.26526	7.28989	7.32507	7.36087	7.39806	7.43446	7.47925	7.53056	7.58594	7.6354	7.69329	7.74889	7.81019	7.88226
negative s.e.m. up	3.88959	3.89284	3.89623	3.89763	3.8972	3.89533	3.89188	3.88674	3.87927	3.87393	3.86539	3.86004	3.85345	3.84544	3.83743	3.83373	3.82834	3.82259	3.8166	3.81029	3.80395	3.79646	3.78793	3.78177	3.77466	3.76858	3.76434	3.75945	3.75769	3.75985	3.76236	3.76644	3.77409	3.78415	3.797	3.81163	3.82816	3.8482	3.87061	3.89242	3.91605	3.94281	3.97359	4.01081	4.04761	4.09106	4.14005	4.19521	4.25951
mean down	4.3709	4.32295	4.27568	4.229	4.18512	4.14198	4.10308	4.06473	4.02955	3.99925	3.96988	3.9419	3.91948	3.90118	3.88426	3.87174	3.86221	3.85402	3.85065	3.84917	3.84958	3.85846	3.86336	3.87329	3.88954	3.91056	3.93275	3.95914	3.98975	4.02482	4.06564	4.11256	4.16651	4.22694	4.29814	4.37443	4.46033	4.55742	4.66845	4.78703	4.92096	5.06781	5.22992	5.40235	5.59065	5.79983	6.02101	6.25951	6.51247
positive s.e.m. down	5.75281	5.69675	5.64359	5.5912	5.54232	5.49379	5.44983	5.40665	5.36595	5.33107	5.29492	5.25997	5.22964	5.20292	5.17594	5.15254	5.13145	5.1097	5.09277	5.07708	5.06266	5.05733	5.045	5.0398	5.04082	5.04753	5.05627	5.07062	5.0905	5.11676	5.15106	5.19383	5.24545	5.30609	5.38059	5.46208	5.55569	5.66132	5.78532	5.91843	6.07032	6.23663	6.41961	6.61595	6.83049	7.06762	7.31856	7.59079	7.87706
negative s.e.m. down	2.98898	2.94914	2.90777	2.86681	2.82792	2.79017	2.75632	2.72281	2.69315	2.66743	2.64485	2.62383	2.60931	2.59945	2.59257	2.59094	2.59298	2.59833	2.60853	2.62126	2.63649	2.65959	2.68172	2.70678	2.73827	2.77359	2.80922	2.84767	2.889	2.93289	2.98022	3.03128	3.08758	3.14779	3.21569	3.28678	3.36497	3.45351	3.55158	3.65564	3.77161	3.89899	4.04022	4.18875	4.35082	4.53204	4.72346	4.92824	5.14788
[truncated: 202 more columns]

## Sheet: figure 2a
monkey N horizontal eye position (each row is a trial)	0.5	0.506161	0.502734	0.49691	0.505171	0.501942	0.511133	0.518977	0.509371	0.515749	0.521493	0.541001	0.593061	0.693064	0.865162	1.07947	1.35993	1.6792	2.0545	2.47304	2.93845	3.42294	3.94632	4.47464	5.01748	5.56216	6.10716	6.63199	7.12325	7.5905	7.99619	8.36202	8.68002	8.94585	9.16382	9.32802	9.437	9.51123	9.55024	9.57629	9.58925	9.60024	9.58097	9.55404	9.52439	9.50524	9.47249	9.45036	9.42885
	0.5	0.504321	0.502092	0.502368	0.508227	0.510595	0.506827	0.506413	0.505012	0.520772	0.532861	0.562609	0.629214	0.746853	0.900674	1.10166	1.34776	1.67222	2.03136	2.43287	2.87454	3.35286	3.84508	4.34242	4.84978	5.37342	5.88283	6.38286	6.85223	7.29112	7.70044	8.06491	8.39334	8.69539	8.95139	9.17792	9.36681	9.50429	9.60609	9.65297	9.68483	9.71008	9.70603	9.70246	9.70469	9.70186	9.69722	9.67486	9.65822
	0.5	0.497394	0.49596	0.501629	0.509991	0.499219	0.489182	0.49237	0.491806	0.49307	0.514157	0.550504	0.638978	0.784758	0.975085	1.219	1.53345	1.94923	2.41954	2.95157	3.54811	4.16946	4.8164	5.49261	6.17288	6.86577	7.54648	8.20427	8.85318	9.49214	10.1034	10.6917	11.2327	11.7312	12.1754	12.5591	12.8896	13.1484	13.334	13.4636	13.5359	13.5646	13.577	13.5849	13.569	13.5332	13.4887	13.4406	13.4061
	0.5	0.488456	0.486259	0.487282	0.484629	0.501563	0.509171	0.501369	0.492738	0.503936	0.537826	0.580244	0.671824	0.79872	0.992133	1.2526	1.57325	1.96316	2.40945	2.914	3.45892	4.02314	4.58631	5.17172	5.72664	6.27782	6.82326	7.34276	7.8475	8.31509	8.74319	9.12294	9.45481	9.72871	9.94187	10.1241	10.251	10.3206	10.3654	10.3824	10.3757	10.3639	10.3481	10.324	10.2932	10.2644	10.2317	10.1949	10.1688
	0.5	0.502018	0.5055	0.529123	0.570612	0.652723	0.792577	0.977621	1.21119	1.50772	1.86907	2.28109	2.75883	3.27665	3.84522	4.43881	5.05318	5.68498	6.31794	6.95219	7.57674	8.19473	8.79324	9.36231	9.89487	10.3944	10.8524	11.2541	11.6051	11.9048	12.1483	12.3421	12.4856	12.5863	12.6477	12.6867	12.7008	12.705	12.7015	12.6996	12.6827	12.6601	12.6415	12.6332	12.6159	12.6088	12.6044	12.598	12.5986
	0.5	0.497041	0.510242	0.522909	0.515761	0.509311	0.506219	0.513534	0.518022	0.511738	0.52763	0.552825	0.609096	0.699039	0.822221	0.985246	1.20166	1.46071	1.75929	2.08543	2.4429	2.83205	3.24974	3.69928	4.14938	4.57514	4.99043	5.40262	5.78906	6.15298	6.48539	6.77353	7.02954	7.25425	7.43129	7.56092	7.64772	7.7139	7.75635	7.77501	7.77832	7.76654	7.73498	7.71079	7.69165	7.66418	7.63658	7.6162	7.59043
	0.5	0.500162	0.497575	0.494519	0.493755	0.490433	0.489801	0.48864	0.484054	0.489963	0.503086	0.528856	0.57107	0.658702	0.773357	0.944561	1.15572	1.40062	1.6913	2.02942	2.40181	2.80901	3.22402	3.64761	4.07378	4.50941	4.9267	5.32759	5.70128	6.07242	6.42237	6.73804	7.02191	7.26957	7.48785	7.65798	7.78353	7.86705	7.9206	7.94629	7.9579	7.97882	7.98519	7.98476	7.98264	7.96674	7.95377	7.9419	7.91863
	0.5	0.511344	0.517182	0.511197	0.50835	0.507574	0.502916	0.506316	0.505431	0.502291	0.513082	0.53137	0.577348	0.66455	0.786781	0.947786	1.14862	1.41407	1.72702	2.0677	2.4674	2.89517	3.34653	3.81571	4.30381	4.81178	5.30525	5.79179	6.26813	6.68827	7.08168	7.43694	7.74822	8.01892	8.22186	8.36663	8.48344	8.54838	8.59256	8.62608	8.6469	8.65895	8.65575	8.65082	8.64954	8.63347	8.62008	8.58613	8.57749
	0.5	0.500847	0.498305	0.504476	0.494369	0.491036	0.501191	0.501237	0.505621	0.511103	0.518231	0.561199	0.621078	0.718356	0.865792	1.04162	1.27404	1.55742	1.87773	2.26772	2.68786	3.14848	3.62533	4.12978	4.66532	5.21352	5.76807	6.32794	6.85487	7.36507	7.85766	8.32597	8.7715	9.18936	9.56152	9.90716	10.2142	10.4551	10.6618	10.8102	10.9283	11.0064	11.0407	11.0675	11.0821	11.0804	11.0663	11.0373	11.0185
	0.5	0.499847	0.504739	0.506725	0.507642	0.516512	0.544496	0.598134	0.664096	0.774204	0.917907	1.10286	1.33264	1.62723	1.96353	2.31961	2.71683	3.15208	3.61043	4.10386	4.60385	5.13289	5.67279	6.1859	6.70006	7.18417	7.63586	8.05679	8.44193	8.80787	9.14739	9.43722	9.69229	9.89957	10.0576	10.1837	10.2721	10.3412	10.3886	10.4052	10.4133	10.4181	10.41	10.3902	10.3618	10.3436	10.3336	10.3241	10.3132
	0.5	0.500152	0.494947	0.492785	0.49049	0.489874	0.484183	0.490318	0.49048	0.498616	0.516427	0.538231	0.598618	0.698664	0.835786	1.03189	1.27529	1.57521	1.92806	2.30232	2.72537	3.17773	3.65037	4.13968	4.62252	5.11696	5.6347	6.12428	6.58417	7.03339	7.46402	7.86997	8.22848	8.5552	8.8361	9.07428	9.25401	9.40417	9.51507	9.58024	9.62081	9.64104	9.64857	9.6573	9.64481	9.62463	9.61055	9.59465	9.57965
	0.5	0.511322	0.522176	0.506884	0.514389	0.512401	0.54223	0.584896	0.644503	0.75487	0.90466	1.09831	1.34995	1.66718	2.04601	2.46149	2.92308	3.42067	3.94766	4.48615	5.02778	5.57301	6.12302	6.67492	7.19397	7.66375	8.08484	8.45913	8.78614	9.03463	9.22189	9.3845	9.50828	9.60252	9.66332	9.69589	9.71183	9.70599	9.68218	9.65812	9.61979	9.59835	9.57057	9.54253	9.5221	9.51643	9.49818	9.48229	9.46068
	0.5	0.507402	0.51622	0.531365	0.567702	0.64438	0.754451	0.917577	1.14025	1.4104	1.74961	2.1278	2.5584	3.02942	3.51585	4.04283	4.58887	5.13065	5.68258	6.24419	6.78479	7.32275	7.85836	8.36253	8.85174	9.30486	9.70728	10.0771	10.3859	10.6454	10.8683	11.0314	11.1477	11.2294	11.2805	11.3106	11.3313	11.3317	11.3354	11.3348	11.3292	11.3287	11.3213	11.3015	11.3023	11.3029	11.2893	11.2984	11.2862
	0.5	0.511074	0.52271	0.552748	0.611228	0.694564	0.809606	0.959861	1.15675	1.42309	1.73335	2.0857	2.4925	2.95279	3.43003	3.93789	4.46971	4.99717	5.54141	6.09646	6.64462	7.19615	7.73747	8.2708	8.77675	9.26626	9.71725	10.1428	10.5438	10.9087	11.2335	11.5188	11.7587	11.9676	12.1261	12.2494	12.3324	12.3922	12.4125	12.4213	12.4197	12.3992	12.378	12.3666	12.3384	12.3264	12.3127	12.3175	12.3
	0.5	0.50969	0.517942	0.530255	0.568373	0.624304	0.703025	0.845817	1.02818	1.26781	1.55017	1.8975	2.27932	2.70847	3.16612	3.66325	4.17459	4.71219	5.25388	5.81188	6.3522	6.9079	7.44168	7.97884	8.48969	8.99279	9.47684	9.92595	10.3444	10.7291	11.0516	11.3397	11.5858	11.7965	11.9539	12.0781	12.1643	12.2264	12.2663	12.2762	12.2776	12.2712	12.2536	12.2289	12.2095	12.1958	12.1796	12.1732	12.1653
	0.5	0.498184	0.496988	0.509927	0.535954	0.594062	0.669592	0.773674	0.909024	1.08953	1.30067	1.55085	1.82453	2.11358	2.41226	2.73791	3.06802	3.4013	3.7402	4.08288	4.40789	4.72976	5.03091	5.29558	5.53812	5.77506	5.99271	6.17961	6.34609	6.481	6.58296	6.66627	6.73031	6.78423	6.83157	6.87746	6.91287	6.93437	6.94136	6.95015	6.94774	6.94843	6.94808	6.95602	6.96024	6.96188	6.94774	6.9436	6.94817
	0.5	0.50898	0.511576	0.502241	0.497681	0.50218	0.492844	0.491793	0.48428	0.484775	0.497048	0.533598	0.599959	0.709838	0.847073	1.04359	1.28796	1.58539	1.92949	2.31484	2.75789	3.22807	3.73758	4.2709	4.81958	5.38271	5.96633	6.53908	7.11634	7.6955	8.2536	8.79434	9.30276	9.8022	10.2564	10.6742	11.0611	11.409	11.7157	12.0079	12.2604	12.4707	12.6668	12.8345	12.9601	13.0587	13.1277	13.18	13.2046
	0.5	0.499202	0.489896	0.488833	0.484709	0.498141	0.498939	0.519817	0.56262	0.641525	0.753516	0.91672	1.12411	1.37743	1.67544	2.0203	2.41344	2.82838	3.28435	3.72834	4.1859	4.64054	5.09288	5.55418	6.01395	6.4787	6.9234	7.33924	7.71789	8.06429	8.35389	8.58984	8.77065	8.9017	8.98957	9.05371	9.08458	9.10353	9.10354	9.09859	9.08768	9.07014	9.07079	9.04919	9.02998	9.00686	8.9902	8.97336	8.96043
	0.5	0.501004	0.484973	0.481938	0.495307	0.488378	0.482899	0.476383	0.483193	0.496409	0.520797	0.551054	0.615037	0.703907	0.869991	1.08262	1.33514	1.63426	2.00103	2.4393	2.9029	3.38799	3.89521	4.3979	4.91303	5.40874	5.9019	6.39195	6.86617	7.33593	7.76219	8.14101	8.48286	8.77499	9.03115	9.22255	9.35028	9.45127	9.50117	9.53264	9.56624	9.56231	9.57165	9.575	9.56121	9.55183	9.52423	9.51546	9.51359
	0.5	0.509054	0.508762	0.509719	0.509346	0.52197	0.520557	0.524022	0.52197	0.528491	0.534347	0.554093	0.589076	0.675851	0.831968	1.0251	1.27861	1.59748	1.98691	2.42831	2.91911	3.44778	4.02404	4.61069	5.21656	5.81353	6.38591	6.93356	7.44539	7.93589	8.36875	8.76745	9.11857	9.42039	9.66388	9.84939	9.99766	10.0967	10.1351	10.1611	10.1496	10.1439	10.1115	10.0934	10.0808	10.0478	10.0283	10.0181	9.98812
	0.5	0.503787	0.50092	0.49302	0.491506	0.507682	0.503409	0.498646	0.489181	0.504706	0.518875	0.553422	0.614691	0.703035	0.852857	1.06222	1.3018	1.6068	1.95531	2.36405	2.81651	3.31223	3.8402	4.38199	4.93865	5.51109	6.0787	6.61233	7.12492	7.60441	8.0553	8.47677	8.85782	9.19311	9.48411	9.7536	9.97077	10.1281	10.2394	10.3011	10.3463	10.3728	10.4066	10.4064	10.3924	10.3756	10.3735	10.3636	10.349
	0.5	0.505045	0.524597	0.548163	0.603399	0.680635	0.78914	0.962296	1.17182	1.42746	1.72797	2.06968	2.45751	2.89075	3.35077	3.83787	4.34246	4.8833	5.44284	6.00298	6.55737	7.11979	7.68777	8.24971	8.80587	9.32807	9.81654	10.2745	10.6975	11.059	11.3762	11.6465	11.8869	12.11	12.2931	12.4387	12.5511	12.6269	12.6899	12.7376	12.7505	12.7407	12.7387	12.7177	12.7011	12.6881	12.6686	12.6448	12.6402
	0.5	0.502756	0.528979	0.560274	0.605276	0.693627	0.813068	0.988931	1.20112	1.46061	1.76109	2.10973	2.50586	2.9305	3.38383	3.85408	4.35952	4.88955	5.42425	5.9716	6.50366	7.0523	7.59779	8.12746	8.63175	9.10879	9.56119	9.99571	10.3762	10.7126	11.0089	11.2699	11.5042	11.7064	11.8692	12.0123	12.1104	12.1873	12.2493	12.2851	12.2914	12.2809	12.2721	12.265	12.2485	12.2379	12.2107	12.2036	12.1963
	0.5	0.496156	0.496822	0.500862	0.493303	0.497473	0.509257	0.547416	0.613468	0.713132	0.844348	0.995278	1.18465	1.42695	1.70961	2.03979	2.4116	2.81493	3.24421	3.69551	4.15689	4.61997	5.07097	5.52168	5.96643	6.3876	6.78783	7.168	7.52117	7.86789	8.17994	8.44907	8.68779	8.8946	9.06981	9.21407	9.32128	9.40137	9.45736	9.48196	9.49393	9.49083	9.48505	9.48222	9.46792	9.45911	9.44976	9.43195	9.40692
	0.5	0.507215	0.504244	0.505782	0.505087	0.505649	0.519602	0.54919	0.604895	0.680248	0.798872	0.971417	1.19283	1.46157	1.78839	2.14649	2.55104	2.9931	3.45767	3.95444	4.46898	4.98349	5.49811	6.01581	6.52745	7.04669	7.54345	8.02571	8.47358	8.89878	9.29214	9.63394	9.94108	10.2019	10.4306	10.6263	10.7887	10.9264	11.0271	11.0969	11.1421	11.1549	11.1563	11.1542	11.136	11.1264	11.1072	11.0868	11.0728
	0.5	0.493063	0.494999	0.498561	0.5	0.50207	0.511425	0.533972	0.577314	0.65772	0.783725	0.93328	1.14275	1.40104	1.70789	2.05835	2.43757	2.84566	3.2688	3.69606	4.14673	4.59588	5.04329	5.46607	5.87667	6.26066	6.60749	6.93009	7.22055	7.47546	7.69771	7.89668	8.05612	8.19427	8.29956	8.3663	8.40816	8.43434	8.44265	8.43776	8.4305	8.42243	8.40681	8.39108	8.37766	8.36733	8.35219	8.33497	8.31568
	0.5	0.496932	0.498332	0.506572	0.500767	0.499599	0.498297	0.503335	0.506403	0.500401	0.499402	0.521348	0.549675	0.611211	0.706859	0.838031	0.998537	1.20756	1.47356	1.77041	2.10141	2.4636	2.84298	3.24211	3.64117	4.04693	4.45421	4.84286	5.23765	5.60715	5.9592	6.28931	6.59604	6.88498	7.1332	7.34392	7.53606	7.70578	7.83982	7.95754	8.04848	8.11305	8.16219	8.1799	8.18846	8.19107	8.18069	8.18137	8.17745
	0.5	0.497246	0.493964	0.509418	0.554769	0.617762	0.729942	0.884456	1.07891	1.33277	1.62343	1.96947	2.3663	2.79515	3.24744	3.72619	4.20942	4.68771	5.16441	5.61244	6.04515	6.45677	6.82881	7.1672	7.47712	7.74494	7.96072	8.12192	8.24811	8.33955	8.39518	8.43384	8.45352	8.44498	8.43818	8.42877	8.40531	8.38278	8.36176	8.33508	8.30818	8.28889	8.26881	8.2528	8.23955	8.23188	8.2294	8.22113	8.2213
	0.5	0.506355	0.505966	0.515393	0.544792	0.598156	0.703451	0.840176	1.03822	1.29305	1.60372	1.97975	2.39525	2.86321	3.35385	3.85953	4.36233	4.8826	5.39399	5.88561	6.38413	6.86403	7.31451	7.73979	8.12807	8.46014	8.7561	9.01516	9.22441	9.40976	9.55312	9.67266	9.75994	9.81265	9.84143	9.84707	9.8303	9.81364	9.79614	9.76819	9.74338	9.7218	9.7002	9.6842	9.66094	9.64406	9.62881	9.61915	9.62318
	0.5	0.49532	0.500126	0.506814	0.538167	0.593685	0.693499	0.829843	1.03559	1.26866	1.55384	1.87482	2.24899	2.66737	3.09463	3.54625	4.01802	4.49127	4.95974	5.42429	5.8651	6.27463	6.651	6.99342	7.28224	7.52852	7.73572	7.90145	8.02257	8.12101	8.18761	8.22823	8.24734	8.25293	8.25139	8.23372	8.20854	8.18277	8.15922	8.12848	8.10921	8.10049	8.08196	8.07238	8.0637	8.05644	8.05492	8.05082	8.03605
	0.5	0.497733	0.507086	0.514288	0.540337	0.605437	0.694935	0.831248	1.00741	1.22266	1.46141	1.7612	2.09411	2.44946	2.82335	3.22428	3.62871	4.03484	4.44398	4.83898	5.21086	5.5603	5.88221	6.16044	6.42636	6.64891	6.82952	6.99589	7.12962	7.22972	7.31366	7.3672	7.3925	7.41769	7.43512	7.43502	7.43063	7.42972	7.41445	7.39826	7.38805	7.37021	7.35247	7.33545	7.32291	7.30523	7.29612	7.29091	7.28514
	0.5	0.498687	0.50073	0.499505	0.495188	0.492648	0.491743	0.498105	0.505455	0.493788	0.486787	0.502771	0.536172	0.610181	0.712313	0.871928	1.10161	1.37983	1.71396	2.10141	2.52598	2.98758	3.47758	3.97856	4.50076	5.02855	5.54675	6.05565	6.54804	7.0207	7.45599	7.83333	8.17008	8.44468	8.66767	8.84508	8.9687	9.05397	9.11176	9.14233	9.15645	9.13698	9.11172	9.08804	9.05594	9.02295	8.99287	8.96121	8.93404
	0.5	0.493371	0.490353	0.481413	0.483325	0.489057	0.501314	0.52562	0.582318	0.668689	0.803215	0.985873	1.21726	1.50879	1.83488	2.21647	2.64487	3.11287	3.60704	4.11243	4.6333	5.14283	5.6347	6.11321	6.5697	7.00867	7.42541	7.81954	8.19369	8.54107	8.84414	9.1052	9.31613	9.47628	9.59887	9.67996	9.7313	9.76064	9.75757	9.74626	9.7154	9.68222	9.65056	9.61435	9.59624	9.57059	9.54642	9.52375	9.49652
	0.5	0.505225	0.510951	0.514163	0.513958	0.526316	0.544081	0.577486	0.659803	0.780241	0.945132	1.16281	1.42998	1.75416	2.12665	2.53537	2.96654	3.42153	3.8898	4.3639	4.82593	5.27458	5.69936	6.10136	6.47331	6.81302	7.11515	7.37799	7.60828	7.81427	7.97961	8.10707	8.1994	8.26024	8.28909	8.30156	8.30313	8.2884	8.26357	8.23331	8.21078	8.19441	8.17572	8.15542	8.12118	8.10081	8.08282	8.06484	8.04999
	0.5	0.5001	0.492669	0.491763	0.496584	0.500399	0.505519	0.543044	0.600774	0.691713	0.836794	1.04908	1.3207	1.65692	2.04049	2.47589	2.9524	3.46405	3.99356	4.54849	5.09328	5.64531	6.1902	6.69882	7.1964	7.65631	8.08835	8.50015	8.89302	9.25677	9.59553	9.89543	10.1532	10.3682	10.5298	10.6608	10.753	10.8274	10.8666	10.8826	10.8655	10.8397	10.8064	10.7716	10.7414	10.7162	10.6977	10.6721	10.6547
	0.5	0.496892	0.494042	0.495679	0.501102	0.495539	0.490849	0.496471	0.49424	0.506781	0.507966	0.51858	0.550086	0.611247	0.706897	0.858624	1.05156	1.30084	1.59253	1.92247	2.29341	2.69093	3.10796	3.55979	4.00131	4.45197	4.8867	5.29842	5.68449	6.03132	6.35263	6.6383	6.89693	7.12681	7.31355	7.47441	7.59267	7.67071	7.72057	7.74796	7.75371	7.74826	7.73413	7.72461	7.7037	7.6855	7.66378	7.6353	7.60734
	0.5	0.493356	0.509848	0.51015	0.507376	0.522297	0.538739	0.586434	0.641881	0.748701	0.898202	1.06168	1.28017	1.53532	1.83217	2.15682	2.50995	2.90426	3.32053	3.767	4.2379	4.70754	5.18593	5.67733	6.15881	6.63272	7.07204	7.50921	7.94291	8.33964	8.72099	9.06442	9.36273	9.62938	9.85757	10.0625	10.2312	10.3738	10.4841	10.5591	10.6147	10.6516	10.7019	10.7467	10.773	10.7939	10.809	10.8073	10.7997
	0.5	0.498172	0.496022	0.495849	0.497398	0.50015	0.513999	0.530545	0.57093	0.638262	0.73571	0.898326	1.1058	1.36859	1.67568	2.00692	2.37789	2.77139	3.19439	3.63213	4.05933	4.48605	4.89323	5.27682	5.64587	5.98039	6.30017	6.59275	6.8587	7.10557	7.30984	7.46729	7.58755	7.69263	7.7648	7.81128	7.82772	7.83349	7.82258	7.80841	7.81103	7.80353	7.78804	7.75834	7.74256	7.71368	7.67216	7.65466	7.64679
	0.5	0.498431	0.503398	0.507872	0.51723	0.521058	0.543527	0.572162	0.632667	0.71292	0.829262	0.964764	1.15164	1.38304	1.65104	1.94382	2.27336	2.62649	2.98843	3.35678	3.74759	4.13638	4.52524	4.89659	5.28328	5.65541	5.98985	6.30897	6.60592	6.85747	7.08983	7.28501	7.45444	7.61179	7.75913	7.88871	7.98901	8.05985	8.10744	8.1258	8.12712	8.12847	8.1292	8.1199	8.11518	8.11186	8.10232	8.08743	8.06478
	0.5	0.503376	0.504752	0.494408	0.499527	0.513375	0.534394	0.56017	0.616854	0.725353	0.862746	1.03353	1.27453	1.56521	1.8713	2.20305	2.56835	2.95267	3.34735	3.75084	4.16484	4.56003	4.95018	5.3187	5.65367	5.95996	6.2345	6.51274	6.7672	6.98321	7.19351	7.37467	7.51495	7.62625	7.71632	7.79937	7.85665	7.9057	7.93736	7.95233	7.94694	7.9336	7.92508	7.91816	7.90409	7.88831	7.87162	7.84784	7.82395
	0.5	0.508053	0.503231	0.507215	0.505212	0.506913	0.52136	0.560313	0.613208	0.697307	0.836398	1.02096	1.25164	1.55041	1.88985	2.29212	2.72522	3.19056	3.69414	4.20996	4.72983	5.26497	5.79508	6.31804	6.81977	7.29693	7.7578	8.18292	8.5632	8.92287	9.25018	9.5392	9.77771	9.97658	10.1497	10.2773	10.3793	10.4616	10.5221	10.5617	10.5856	10.5907	10.5813	10.5603	10.5496	10.5461	10.5409	10.5288	10.5114
	0.5	0.517597	0.521132	0.530906	0.571938	0.614767	0.708638	0.842457	1.00025	1.22486	1.49168	1.77119	2.10351	2.463	2.83683	3.24337	3.65544	4.05247	4.46183	4.85398	5.22298	5.59297	5.94929	6.27686	6.58205	6.84866	7.08289	7.28575	7.4497	7.56877	7.66565	7.71707	7.74391	7.75006	7.73638	7.70967	7.69057	7.65922	7.63546	7.6201	7.5948	7.58246	7.57319	7.5433	7.53866	7.53172	7.52102	7.52332	7.51873
	0.5	0.491632	0.480521	0.493501	0.505639	0.501947	0.508289	0.532292	0.585784	0.689616	0.844023	1.06179	1.35032	1.70442	2.11791	2.57425	3.07976	3.61555	4.17911	4.76537	5.35012	5.92277	6.47984	7.01958	7.54485	8.04591	8.50936	8.94418	9.34388	9.70237	10.0249	10.3061	10.5443	10.7495	10.9167	11.0501	11.1397	11.1897	11.2161	11.2306	11.2214	11.2026	11.1722	11.1502	11.1243	11.0976	11.0645	11.0291	11.014
	0.5	0.505761	0.494445	0.491593	0.487477	0.485655	0.487565	0.480363	0.484624	0.484744	0.500937	0.538777	0.588442	0.677289	0.81855	1.00039	1.21807	1.49718	1.83743	2.22453	2.64871	3.10818	3.60475	4.12961	4.66563	5.20993	5.75462	6.29419	6.81282	7.31603	7.79803	8.25986	8.7178	9.16391	9.59185	9.98778	10.3399	10.6546	10.9086	11.1037	11.247	11.3467	11.3979	11.4225	11.4202	11.4181	11.4075	11.3807	11.3501
	0.5	0.494224	0.495232	0.49294	0.49835	0.498441	0.485881	0.492115	0.488081	0.501467	0.515581	0.546085	0.62307	0.74788	0.926284	1.14567	1.42218	1.73948	2.10187	2.49791	2.92383	3.37645	3.84339	4.31819	4.79983	5.28369	5.77857	6.25477	6.72258	7.16626	7.58415	7.98302	8.34975	8.6883	9.00881	9.29491	9.5347	9.73556	9.89407	10.0007	10.0628	10.0997	10.1148	10.1163	10.1014	10.0873	10.0733	10.0684	10.0564
	0.5	0.499043	0.493677	0.493964	0.496619	0.492417	0.498779	0.491117	0.493086	0.49578	0.499104	0.509072	0.527163	0.574665	0.662603	0.794436	0.971479	1.20293	1.47462	1.79063	2.12251	2.48409	2.86506	3.24917	3.61409	3.99236	4.36762	4.74169	5.09652	5.42311	5.72637	6.00576	6.23511	6.42232	6.57825	6.71435	6.82553	6.9006	6.95315	6.98577	7.01346	7.02061	7.00395	6.99968	6.9872	6.97068	6.95423	6.93362	6.92544
	0.5	0.499105	0.499105	0.496787	0.489603	0.483434	0.487691	0.493954	0.496435	0.490361	0.497003	0.509837	0.550897	0.631016	0.767753	0.963507	1.20149	1.49195	1.8474	2.24625	2.6759	3.14405	3.63693	4.1607	4.68709	5.22167	5.75817	6.28122	6.78815	7.26453	7.69899	8.11169	8.47895	8.80845	9.10312	9.36963	9.59709	9.77807	9.91172	10.015	10.0851	10.1303	10.1508	10.1543	10.1564	10.1439	10.1268	10.1089	10.0953
	0.5	0.500733	0.50231	0.506634	0.504526	0.504152	0.508288	0.510706	0.509973	0.507944	0.513109	0.526105	0.543722	0.598593	0.695025	0.825798	1.00756	1.24505	1.53531	1.85564	2.21345	2.61078	3.03584	3.47692	3.94032	4.41908	4.90504	5.3786	5.82663	6.25208	6.66059	7.04511	7.40205	7.72992	8.0394	8.31893	8.55885	8.76324	8.9416	9.08623	9.2031	9.28759	9.3615	9.42246	9.46008	9.49044	9.51036	9.51826	9.51813
	0.5	0.496589	0.490973	0.497906	0.505025	0.509468	0.519662	0.547843	0.611785	0.71532	0.859274	1.06549	1.31734	1.6156	1.95758	2.3548	2.78839	3.23963	3.72434	4.23317	4.72917	5.22587	5.71717	6.19685	6.67452	7.13062	7.56786	7.9864	8.38382	8.76382	9.11527	9.43808	9.72429	9.96518	10.1695	10.3342	10.4445	10.5185	10.5581	10.5698	10.574	10.561	10.5461	10.5234	10.4952	10.4703	10.4422	10.4204	10.4009
	0.5	0.49456	0.496595	0.497042	0.494465	0.497613	0.51895	0.567701	0.644271	0.764548	0.926895	1.14118	1.39524	1.68741	2.01578	2.37114	2.74703	3.13211	3.55218	3.99227	4.45139	4.91926	5.3842	5.83785	6.26871	6.67105	7.06632	7.44083	7.79513	8.13458	8.44723	8.74469	9.00547	9.23707	9.45482	9.63004	9.78336	9.90849	10.0037	10.0787	10.1399	10.1922	10.2357	10.2612	10.272	10.2701	10.2661	10.2731	10.2609
	0.5	0.500379	0.495222	0.489118	0.4881	0.485711	0.473879	0.474897	0.476767	0.4753	0.484457	0.519934	0.569968	0.653432	0.787527	0.964731	1.19665	1.46541	1.78472	2.14921	2.52084	2.92382	3.34898	3.7908	4.24817	4.70554	5.16851	5.62536	6.07031	6.50714	6.93874	7.3478	7.74086	8.10373	8.44648	8.7665	9.03767	9.27778	9.47861	9.64054	9.76316	9.85109	9.92519	9.97113	9.99776	10.0211	10.031	10.0344	10.0346
	0.5	0.506982	0.510836	0.511657	0.510299	0.521797	0.540051	0.575	0.635191	0.741101	0.893636	1.10636	1.35181	1.64971	1.98872	2.37142	2.7834	3.21409	3.6772	4.15776	4.63978	5.12642	5.60326	6.07324	6.53603	6.96245	7.36394	7.73688	8.07854	8.36872	8.62507	8.84679	9.01358	9.13406	9.23371	9.31344	9.36228	9.39476	9.41723	9.42697	9.43565	9.42637	9.41622	9.40777	9.3905	9.37876	9.36116	9.34902	9.33535
	0.5	0.509795	0.508183	0.515069	0.52562	0.525584	0.5499	0.596679	0.676297	0.790445	0.955231	1.16876	1.43669	1.74815	2.10523	2.49866	2.93102	3.39554	3.87144	4.37106	4.89113	5.4195	5.93921	6.43829	6.93367	7.41414	7.87825	8.33493	8.766	9.179	9.57266	9.94532	10.2863	10.5948	10.8577	11.0694	11.2388	11.3578	11.4282	11.4503	11.449	11.4253	11.3876	11.3562	11.3309	11.3001	11.2717	11.236	11.2159
	0.5	0.488848	0.487748	0.496159	0.496886	0.499907	0.509991	0.52546	0.566789	0.629926	0.723576	0.864438	1.04903	1.28332	1.54842	1.84074	2.17159	2.52009	2.89933	3.29577	3.6949	4.10223	4.50526	4.89312	5.27471	5.63852	5.9643	6.2731	6.53421	6.76919	6.95917	7.10073	7.21403	7.27887	7.31178	7.33248	7.32322	7.30143	7.28382	7.25737	7.22367	7.19287	7.17035	7.15344	7.13408	7.11867	7.09735	7.07948	7.0708
	0.5	0.497629	0.493788	0.491138	0.500383	0.508713	0.520984	0.543308	0.584913	0.66388	0.780888	0.926703	1.11613	1.34415	1.61524	1.92873	2.2775	2.65852	3.07288	3.50783	3.95657	4.4137	4.87495	5.34065	5.79405	6.24391	6.68063	7.08412	7.47952	7.83391	8.16241	8.45485	8.69477	8.89275	9.04633	9.15235	9.23285	9.28	9.30484	9.31691	9.31036	9.30099	9.27993	9.2537	9.2331	9.20189	9.18477	9.16201	9.13854
	0.5	0.502914	0.504943	0.497008	0.492064	0.500665	0.497379	0.496915	0.489971	0.492357	0.504629	0.521944	0.58048	0.672758	0.802465	0.984276	1.21232	1.49139	1.82345	2.19691	2.6142	3.06277	3.53441	4.02902	4.53844	5.06446	5.58355	6.09484	6.60733	7.09844	7.56579	8.01469	8.42934	8.81959	9.18045	9.51469	9.82728	10.1083	10.3565	10.5783	10.7581	10.912	11.0253	11.1069	11.1645	11.1968	11.2063	11.2083	11.199
	0.5	0.502107	0.510147	0.512174	0.513645	0.522969	0.520598	0.514559	0.512453	0.511088	0.51383	0.513472	0.535058	0.566892	0.625571	0.70681	0.826609	1.00158	1.21395	1.47551	1.76846	2.10496	2.45568	2.83525	3.22603	3.62792	4.04683	4.46226	4.87716	5.27597	5.65357	6.01612	6.34908	6.65969	6.93047	7.16071	7.35701	7.5291	7.65876	7.76408	7.83346	7.87892	7.90352	7.91617	7.91644	7.90243	7.88148	7.86252	7.83667
	0.5	0.502645	0.493253	0.486495	0.483849	0.477008	0.48267	0.487326	0.476557	0.483767	0.496913	0.516556	0.565844	0.641353	0.763651	0.912952	1.10193	1.34791	1.62262	1.93556	2.27734	2.65413	3.07302	3.50894	3.97858	4.46231	4.93434	5.38756	5.83113	6.26496	6.68615	7.08643	7.46207	7.82483	8.13691	8.41506	8.64192	8.83471	8.99071	9.11531	9.20973	9.28004	9.32147	9.33614	9.3361	9.31707	9.29617	9.27647	9.25245
	0.5	0.49662	0.493766	0.490649	0.489734	0.486431	0.504185	0.519658	0.554624	0.633358	0.731684	0.868276	1.03575	1.24904	1.50585	1.7981	2.13977	2.4995	2.89182	3.30637	3.73257	4.19514	4.66444	5.13684	5.60879	6.06082	6.48934	6.89748	7.28002	7.63981	7.97409	8.2768	8.55608	8.81105	9.04459	9.23638	9.38692	9.51164	9.6118	9.68695	9.75152	9.79504	9.83119	9.85431	9.84965	9.84688	9.84839	9.83442	9.81783
	0.5	0.50034	0.505239	0.518331	0.564627	0.617465	0.712332	0.854743	1.03103	1.25442	1.51503	1.81489	2.17246	2.55825	2.98265	3.42669	3.88653	4.37517	4.85924	5.33277	5.79602	6.23402	6.65851	7.05683	7.42522	7.77515	8.09796	8.3827	8.63121	8.82603	8.98847	9.11177	9.20052	9.2646	9.29278	9.30434	9.30526	9.30116	9.29096	9.27103	9.25491	9.24054	9.23032	9.22113	9.20444	9.19573	9.18526	9.16897	9.15164
	0.5	0.493596	0.49607	0.500631	0.511785	0.551433	0.624531	0.742027	0.899281	1.1064	1.35706	1.65099	1.97807	2.33309	2.71989	3.1313	3.54673	3.96248	4.37225	4.7711	5.15327	5.51903	5.84718	6.14626	6.42441	6.64314	6.83866	7.00282	7.13594	7.2598	7.35223	7.40946	7.45221	7.46711	7.46575	7.4628	7.46489	7.47621	7.46681	7.46149	7.43947	7.42233	7.41056	7.40118	7.38462	7.38369	7.37515	7.36402	7.35175
	0.5	0.500291	0.508007	0.512761	0.533375	0.585765	0.672264	0.796557	0.958119	1.15605	1.38045	1.64652	1.92703	2.24206	2.58405	2.95394	3.32937	3.72503	4.12316	4.52941	4.9263	5.29315	5.65552	5.99778	6.30778	6.59433	6.83776	7.05173	7.21715	7.33892	7.4244	7.48897	7.52525	7.54789	7.55393	7.54795	7.54024	7.52375	7.50154	7.47163	7.4612	7.45231	7.43418	7.41654	7.40998	7.40062	7.39248	7.39309	7.3832
	0.5	0.499273	0.494422	0.502185	0.52232	0.566544	0.637268	0.739376	0.896773	1.10325	1.35427	1.65718	1.99084	2.37189	2.77811	3.19903	3.64775	4.11094	4.56708	5.03468	5.49056	5.94723	6.39381	6.82622	7.23571	7.61554	7.96597	8.27772	8.53621	8.74635	8.90952	9.02532	9.09598	9.14277	9.17131	9.20322	9.21887	9.2223	9.219	9.19688	9.17609	9.15412	9.12728	9.10437	9.08206	9.06643	9.05244	9.03539	9.03163
	0.5	0.496898	0.503687	0.520509	0.534661	0.5751	0.657181	0.763883	0.899432	1.07563	1.28453	1.52312	1.79904	2.10104	2.42977	2.7806	3.1516	3.53088	3.90409	4.26658	4.63798	5.00884	5.36493	5.71103	6.02973	6.32401	6.58849	6.80602	7.00861	7.1737	7.29718	7.38601	7.45396	7.49438	7.51934	7.53701	7.55069	7.55629	7.55517	7.55423	7.5521	7.53995	7.52714	7.50559	7.48838	7.47003	7.46354	7.47005	7.46593
	0.5	0.503429	0.500324	0.504864	0.520223	0.560051	0.640559	0.744892	0.904351	1.0952	1.33179	1.60337	1.89316	2.21928	2.5707	2.92422	3.2922	3.67089	4.05261	4.43759	4.82143	5.20444	5.57945	5.93729	6.27011	6.57159	6.83304	7.03969	7.19591	7.31489	7.39288	7.44039	7.45228	7.4393	7.41537	7.3973	7.36073	7.33151	7.30666	7.26741	7.24493	7.22718	7.20614	7.18995	7.17611	7.1608	7.14501	7.13232	7.13042
	0.5	0.498982	0.502134	0.515514	0.535769	0.578344	0.645691	0.748351	0.878303	1.05622	1.27421	1.52744	1.8287	2.163	2.52475	2.92952	3.34288	3.77991	4.23263	4.68829	5.17148	5.65598	6.13617	6.61561	7.07812	7.52503	7.95689	8.36155	8.73056	9.05596	9.35261	9.61042	9.82124	10.0032	10.1569	10.2672	10.3467	10.3961	10.4367	10.4657	10.4708	10.4729	10.4684	10.441	10.4235	10.4089	10.3875	10.3702	10.356
	0.5	0.498689	0.50136	0.504126	0.537563	0.592834	0.685595	0.835043	1.01952	1.24554	1.52496	1.83184	2.1632	2.51426	2.87622	3.24295	3.62418	4.00087	4.37655	4.74318	5.11585	5.4811	5.82633	6.1364	6.40506	6.63953	6.82725	6.97519	7.10686	7.19647	7.25923	7.30199	7.3374	7.36004	7.36456	7.35636	7.35048	7.3391	7.33123	7.32223	7.31269	7.30652	7.29202	7.27788	7.26723	7.2573	7.23926	7.22795	7.21862
	0.5	0.502191	0.50258	0.503651	0.518333	0.554042	0.626351	0.716233	0.870283	1.0735	1.31566	1.60754	1.938	2.29464	2.68631	3.09972	3.53862	3.9863	4.43974	4.90056	5.34208	5.77215	6.17256	6.55127	6.89618	7.20412	7.48752	7.7242	7.93061	8.09536	8.22644	8.31215	8.36902	8.38797	8.38994	8.38492	8.36754	8.34668	8.33141	8.30569	8.28503	8.26007	8.23988	8.21986	8.20171	8.19393	8.17992	8.16222	8.15862
	0.5	0.498249	0.506275	0.510507	0.533899	0.593727	0.685417	0.824118	1.00877	1.25389	1.54405	1.88415	2.26983	2.69848	3.14633	3.62384	4.11234	4.62164	5.14035	5.65809	6.164	6.65029	7.11095	7.54864	7.94444	8.30299	8.63374	8.93734	9.20439	9.43325	9.60878	9.74562	9.84663	9.90804	9.94507	9.95551	9.95391	9.94799	9.92803	9.91349	9.89702	9.88107	9.86152	9.84953	9.8342	9.81061	9.80278	9.79354	9.77451
	0.5	0.480959	0.491132	0.514787	0.538723	0.593027	0.700589	0.833422	1.02475	1.26102	1.5512	1.88795	2.26246	2.6978	3.13058	3.6099	4.11945	4.60863	5.11566	5.61805	6.09844	6.56502	7.04138	7.48656	7.90567	8.31864	8.6971	9.05003	9.36486	9.64393	9.87354	10.0668	10.2153	10.3034	10.347	10.3574	10.3529	10.315	10.2703	10.2079	10.1524	10.0998	10.0531	10.0119	9.97382	9.95068	9.92081	9.91343	9.89338
	0.5	0.495442	0.508128	0.51667	0.546042	0.602417	0.695021	0.818398	0.996426	1.22399	1.47928	1.8005	2.1625	2.56415	3.00195	3.46819	3.9436	4.4481	4.9642	5.45953	5.94671	6.42348	6.87808	7.31135	7.71801	8.09579	8.4467	8.76256	9.05734	9.30783	9.51895	9.69168	9.81809	9.90677	9.97234	10.0108	10.0297	10.0402	10.0307	10.0181	10.0146	10.0007	9.99567	9.98797	9.96376	9.94843	9.93604	9.91972	9.90597
	0.5	0.491194	0.48676	0.502748	0.55034	0.629689	0.749148	0.912951	1.13573	1.39789	1.71575	2.09604	2.50044	2.94967	3.44457	3.95213	4.44188	4.94806	5.45928	5.95783	6.44865	6.91698	7.35208	7.76133	8.14236	8.51054	8.84264	9.1435	9.42718	9.68801	9.89776	10.0645	10.2098	10.3067	10.3629	10.3873	10.3921	10.3774	10.3527	10.3318	10.3089	10.2795	10.2543	10.2287	10.1889	10.1684	10.1572	10.1383	10.1153
	0.5	0.511793	0.49975	0.50435	0.526916	0.573929	0.646093	0.796098	0.974857	1.1928	1.46795	1.79112	2.14805	2.55235	2.99498	3.45467	3.91901	4.393	4.87604	5.36155	5.81165	6.25238	6.69094	7.08608	7.45302	7.79812	8.10614	8.37622	8.60819	8.8075	8.96003	9.05217	9.12595	9.16828	9.17781	9.1738	9.16337	9.14432	9.1082	9.09192	9.07896	9.0605	9.03287	9.01851	9.00902	8.98064	8.95994	8.96487	8.94856
	0.5	0.492679	0.494976	0.511915	0.542483	0.615261	0.721399	0.878232	1.11039	1.41331	1.77458	2.18979	2.66307	3.19358	3.74458	4.33138	4.9443	5.5558	6.16269	6.77026	7.36785	7.93796	8.48699	9.01478	9.51905	9.97293	10.3907	10.7687	11.103	11.3842	11.6264	11.8165	11.9626	12.0579	12.1207	12.1575	12.1569	12.1416	12.1128	12.0826	12.0538	12.0289	12	11.9727	11.9559	11.9288	11.9157	11.898	11.8869
	0.5	0.504732	0.52186	0.545148	0.572596	0.646383	0.759371	0.916149	1.12444	1.38874	1.7066	2.06397	2.49159	2.9323	3.4041	3.91791	4.44557	4.96824	5.50088	6.02405	6.52542	7.00975	7.47461	7.91738	8.31951	8.69802	9.04484	9.35306	9.62276	9.8398	10.0102	10.1352	10.2309	10.2808	10.3066	10.3166	10.3243	10.314	10.2997	10.2793	10.2606	10.2476	10.2211	10.2075	10.1908	10.169	10.1614	10.1529	10.1377
	0.5	0.507216	0.510238	0.50482	0.52499	0.567634	0.648272	0.76396	0.924907	1.12248	1.35311	1.61983	1.93358	2.26588	2.62096	3.01022	3.39729	3.79397	4.19921	4.60235	5.0002	5.38359	5.76108	6.12484	6.44473	6.72985	6.97482	7.19003	7.36132	7.5001	7.62013	7.71196	7.78191	7.82278	7.85291	7.87048	7.86995	7.85236	7.83752	7.82504	7.80033	7.7846	7.77126	7.75396	7.73789	7.70766	7.68208	7.6765	7.65956
	0.5	0.51471	0.530941	0.53988	0.561476	0.601799	0.660632	0.738846	0.85764	1.03679	1.26436	1.53727	1.86122	2.23198	2.63285	3.08171	3.53977	4.02416	4.52041	4.99818	5.47144	5.93381	6.38228	6.80709	7.19592	7.55617	7.86617	8.12227	8.3407	8.50946	8.6506	8.77105	8.8758	8.95442	9.00404	9.03447	9.05716	9.04849	9.04143	9.03907	9.02656	9.00449	8.9909	8.97218	8.95476	8.94283	8.93049	8.92702	8.90341
	0.5	0.503912	0.499683	0.515323	0.543554	0.588363	0.676246	0.790048	0.955829	1.17154	1.41752	1.70252	2.01608	2.35412	2.72867	3.11776	3.51974	3.94327	4.35791	4.77298	5.16884	5.52936	5.86389	6.17194	6.44125	6.65872	6.84214	6.99943	7.11134	7.17683	7.24407	7.29019	7.32636	7.34449	7.36091	7.37113	7.37933	7.38049	7.38712	7.38738	7.3735	7.36248	7.35396	7.34827	7.34791	7.34297	7.33849	7.32812	7.31604
	0.5	0.507973	0.510125	0.528032	0.583487	0.66592	0.798223	0.988793	1.23289	1.52602	1.87762	2.29195	2.74086	3.21137	3.72746	4.26032	4.79984	5.34828	5.90204	6.45007	6.9802	7.49327	7.98891	8.46495	8.91962	9.35122	9.74768	10.1085	10.443	10.7338	10.9839	11.2137	11.396	11.5342	11.6359	11.7113	11.7669	11.7961	11.8134	11.8295	11.8263	11.8191	11.8007	11.7835	11.7666	11.753	11.7412	11.7187	11.703
	0.5	0.505679	0.516552	0.523426	0.518676	0.51682	0.514627	0.535916	0.564436	0.631792	0.753125	0.912105	1.12955	1.39713	1.71132	2.07481	2.47646	2.91117	3.37418	3.86305	4.35844	4.85965	5.34929	5.81442	6.26013	6.67766	7.05492	7.40446	7.70608	7.95856	8.16117	8.32121	8.44037	8.53388	8.59886	8.63234	8.64665	8.64787	8.64413	8.64241	8.63252	8.61906	8.60826	8.60053	8.58543	8.56506	8.54638	8.53204	8.51204
	0.5	0.498142	0.498306	0.483767	0.486991	0.497103	0.499454	0.502406	0.499563	0.502952	0.502297	0.510547	0.542661	0.610496	0.687175	0.81188	0.982175	1.19529	1.46262	1.77264	2.10486	2.4834	2.88782	3.31673	3.75501	4.22026	4.69178	5.16527	5.64416	6.10775	6.55477	6.98457	7.37196	7.74188	8.07564	8.36052	8.61221	8.81832	8.9778	9.10852	9.19663	9.26098	9.29566	9.3052	9.30706	9.29915	9.28086	9.26056	9.22994
	0.5	0.506616	0.498141	0.504867	0.513342	0.506294	0.507385	0.51695	0.515149	0.512309	0.517285	0.524939	0.54746	0.595043	0.692875	0.831201	0.99801	1.23584	1.52232	1.85552	2.22958	2.63652	3.07676	3.53677	3.99836	4.47756	4.94643	5.41077	5.87109	6.31689	6.73435	7.11631	7.48101	7.81789	8.12962	8.41823	8.67269	8.87905	9.04493	9.17081	9.27033	9.34879	9.40529	9.44351	9.46744	9.47758	9.4885	9.47834	9.45965
	0.5	0.506123	0.515853	0.512682	0.510168	0.497321	0.496993	0.50257	0.495131	0.501145	0.504588	0.512996	0.567955	0.648666	0.787627	0.990802	1.23699	1.54459	1.91237	2.31371	2.76124	3.23692	3.73961	4.27053	4.81218	5.35953	5.91366	6.4475	6.96871	7.47211	7.95117	8.39727	8.80381	9.17142	9.50096	9.79129	10.0508	10.2655	10.4326	10.5465	10.6169	10.6686	10.6885	10.6857	10.6749	10.6574	10.6378	10.6214	10.5997
	0.5	0.501258	0.498909	0.504384	0.499723	0.491784	0.501367	0.507989	0.509949	0.513948	0.517996	0.525814	0.545612	0.574966	0.650848	0.773367	0.951785	1.19847	1.50343	1.8694	2.29554	2.77612	3.29815	3.86769	4.45742	5.07209	5.7059	6.33103	6.94428	7.53602	8.12352	8.68893	9.2193	9.7273	10.2135	10.6622	11.07	11.436	11.7507	12.0197	12.2373	12.4103	12.5487	12.6503	12.7241	12.7719	12.7954	12.8032	12.7883
	0.5	0.500813	0.48967	0.491762	0.50476	0.503374	0.504726	0.499263	0.50725	0.501733	0.503085	0.529812	0.542101	0.604217	0.695207	0.836387	1.021	1.25206	1.53301	1.83919	2.18754	2.55477	2.94921	3.34334	3.76672	4.17668	4.58209	4.97919	5.35147	5.69777	6.01174	6.30592	6.56418	6.77546	6.96814	7.124	7.24041	7.314	7.37064	7.40725	7.4287	7.4247	7.42068	7.41356	7.38966	7.36579	7.34909	7.33075	7.31161
	0.5	0.513106	0.518494	0.506004	0.503969	0.493674	0.500235	0.500191	0.501391	0.502768	0.505974	0.525204	0.54573	0.614551	0.709693	0.849085	1.05134	1.29067	1.5962	1.94324	2.32508	2.75729	3.20616	3.68598	4.15825	4.64197	5.11541	5.57089	6.02133	6.45592	6.86765	7.24759	7.60133	7.91531	8.20195	8.46791	8.69882	8.8952	9.05324	9.19836	9.30349	9.36814	9.42371	9.44694	9.46304	9.46006	9.45497	9.44509	9.43195
	0.5	0.492081	0.497516	0.486772	0.494044	0.485723	0.479913	0.497108	0.500876	0.511864	0.507166	0.511	0.515599	0.551828	0.63172	0.739606	0.885378	1.06656	1.28949	1.54842	1.82704	2.15689	2.51392	2.87368	3.25326	3.6445	4.04017	4.411	4.78696	5.13927	5.45888	5.7854	6.08131	6.34708	6.59263	6.82548	7.03251	7.20184	7.33234	7.42199	7.48131	7.50198	7.51284	7.50806	7.49111	7.4693	7.44713	7.41912	7.38398
	0.5	0.521529	0.516083	0.524435	0.518769	0.514685	0.511775	0.508024	0.516375	0.506441	0.529545	0.540208	0.584917	0.665863	0.773283	0.943013	1.16203	1.45194	1.78108	2.15623	2.58259	3.03552	3.53406	4.04839	4.58589	5.12131	5.64684	6.15673	6.65181	7.12864	7.56962	7.96122	8.30387	8.60412	8.84838	9.02049	9.16008	9.25934	9.32569	9.37259	9.38173	9.37864	9.36247	9.34015	9.3086	9.27319	9.2524	9.2339	9.20692
	0.5	0.491189	0.492165	0.490226	0.508271	0.511617	0.512582	0.532022	0.566528	0.653342	0.749918	0.905897	1.11277	1.3406	1.62866	1.9616	2.32354	2.72952	3.16642	3.62112	4.09402	4.59634	5.09922	5.59299	6.07737	6.56039	7.03002	7.47517	7.90353	8.30787	8.69239	9.05028	9.37081	9.66994	9.93467	10.1543	10.3447	10.5086	10.6472	10.7484	10.8181	10.8393	10.8558	10.8455	10.8317	10.8065	10.7862	10.7714	10.7276
	0.5	0.504011	0.493843	0.496119	0.494277	0.506827	0.516215	0.513508	0.509604	0.495904	0.512622	0.520996	0.562264	0.638858	0.75282	0.915786	1.11869	1.38459	1.71469	2.06975	2.47099	2.9113	3.38641	3.90112	4.43019	4.97226	5.50509	6.03141	6.53653	7.01925	7.48002	7.92836	8.34146	8.72389	9.08417	9.40802	9.68929	9.91906	10.1031	10.2433	10.3316	10.3813	10.4096	10.4215	10.4049	10.3868	10.3529	10.315	10.2865
	0.5	0.49314	0.50276	0.523184	0.525453	0.52095	0.531229	0.570316	0.64167	0.748861	0.878188	1.0589	1.29728	1.58173	1.90521	2.25405	2.64375	3.07759	3.54629	4.02277	4.50609	5.00858	5.51064	6.01269	6.51105	6.97538	7.4131	7.84624	8.26268	8.64702	9.00483	9.32083	9.60384	9.85745	10.0576	10.2181	10.3261	10.3871	10.4343	10.4442	10.4532	10.453	10.4355	10.4203	10.3939	10.3614	10.3386	10.3242	10.308
	0.5	0.514024	0.531007	0.527386	0.511375	0.507438	0.518082	0.528287	0.523793	0.514804	0.494174	0.519712	0.573142	0.635763	0.704115	0.809066	0.990736	1.24356	1.52859	1.83245	2.1635	2.56943	3.00487	3.44615	3.87466	4.28801	4.69984	5.13078	5.52727	5.88291	6.20752	6.48302	6.73311	6.94911	7.12615	7.26395	7.36978	7.43689	7.48818	7.51813	7.53484	7.55205	7.54461	7.54722	7.54374	7.51852	7.49878	7.48108	7.48443
	0.5	0.474094	0.473658	0.496231	0.51344	0.495184	0.487102	0.494435	0.498747	0.50257	0.501086	0.502797	0.535685	0.610103	0.689138	0.80066	0.966177	1.17331	1.43518	1.71711	2.02597	2.36842	2.75538	3.17329	3.61402	4.05549	4.48986	4.93586	5.38321	5.83311	6.26753	6.67942	7.0681	7.42363	7.75878	8.04183	8.27779	8.47104	8.63044	8.75916	8.84836	8.90806	8.95868	8.99076	9.00701	9.01006	8.98386	8.98066	8.98521
	0.5	0.501227	0.504	0.507574	0.502086	0.481994	0.481494	0.500482	0.510159	0.505594	0.497153	0.517542	0.566234	0.632594	0.726966	0.884335	1.11278	1.41339	1.77328	2.16667	2.6111	3.10408	3.62648	4.1888	4.75154	5.34364	5.93293	6.49778	7.04145	7.57152	8.07994	8.5492	8.99626	9.38756	9.73866	10.0469	10.3115	10.5456	10.7468	10.8957	10.9975	11.0615	11.0964	11.1168	11.1189	11.1092	11.0969	11.0721	11.0535
	0.5	0.499566	0.482788	0.478841	0.482363	0.482419	0.476187	0.471002	0.473155	0.4829	0.491392	0.50466	0.542605	0.636648	0.768945	0.914051	1.11659	1.38335	1.68409	2.00751	2.36065	2.75614	3.17211	3.58101	3.99256	4.42783	4.8698	5.2936	5.71358	6.13049	6.54236	6.90672	7.21517	7.49551	7.73576	7.93983	8.08646	8.17753	8.23209	8.26901	8.28092	8.27755	8.25424	8.22012	8.19716	8.17561	8.12887	8.10223	8.07248
	0.5	0.477037	0.479447	0.501344	0.508869	0.485541	0.483284	0.525921	0.582492	0.634069	0.745289	0.887868	1.04569	1.23485	1.48917	1.78729	2.09467	2.42894	2.81423	3.21747	3.58672	3.95404	4.33714	4.74749	5.15458	5.54106	5.9445	6.33811	6.69542	7.01809	7.30705	7.60006	7.8657	8.10627	8.3401	8.53732	8.69997	8.83195	8.93084	9.0065	9.03568	9.0608	9.07808	9.07915	9.07778	9.05453	9.03745	9.01642	8.99207
	0.5	0.505153	0.502495	0.498843	0.503621	0.500134	0.502815	0.501447	0.498843	0.504073	0.509245	0.535392	0.567	0.627462	0.748301	0.929188	1.17418	1.45681	1.81175	2.21574	2.64953	3.13207	3.64345	4.17784	4.74772	5.3088	5.90072	6.49174	7.07573	7.6462	8.17766	8.66868	9.13742	9.5506	9.92811	10.2498	10.5364	10.783	10.9791	11.1461	11.2631	11.3377	11.3822	11.3976	11.3973	11.3855	11.3621	11.3416	11.3088
	0.5	0.506529	0.508893	0.506046	0.502687	0.501264	0.51937	0.552395	0.584175	0.646507	0.736436	0.860082	1.00919	1.19765	1.40832	1.6536	1.92255	2.2137	2.54841	2.90247	3.29846	3.70776	4.13114	4.57797	5.03161	5.49087	5.96189	6.41428	6.86881	7.29132	7.67803	8.04401	8.36308	8.65887	8.91335	9.12251	9.29736	9.43213	9.53388	9.6098	9.65664	9.69422	9.71173	9.7185	9.71788	9.70162	9.68899	9.66949	9.64185
	0.5	0.500803	0.495846	0.495094	0.495365	0.501074	0.525137	0.560601	0.626841	0.708605	0.819459	0.984273	1.18176	1.40152	1.66758	1.96294	2.30524	2.67441	3.06675	3.48878	3.91922	4.36785	4.81868	5.27189	5.74469	6.24098	6.73498	7.23091	7.72866	8.22253	8.68834	9.12815	9.53592	9.9005	10.2158	10.4848	10.7052	10.8974	11.0655	11.2067	11.3218	11.3988	11.4507	11.486	11.4932	11.5011	11.4888	11.4704	11.4512
	0.5	0.496461	0.492816	0.490457	0.489089	0.487105	0.494988	0.48346	0.490028	0.49338	0.493515	0.502657	0.533689	0.595756	0.677441	0.797776	0.971911	1.19335	1.47903	1.80168	2.18977	2.61417	3.07462	3.56065	4.06884	4.58546	5.09973	5.63137	6.15642	6.66994	7.16892	7.62722	8.04257	8.43087	8.75976	9.05403	9.29823	9.50409	9.6706	9.77597	9.86522	9.92842	9.95316	9.96459	9.94737	9.92815	9.91749	9.89949	9.87344
	0.5	0.496222	0.486627	0.491452	0.491694	0.486814	0.485823	0.494129	0.493622	0.504902	0.506774	0.519494	0.55984	0.616818	0.703055	0.840227	1.00933	1.23308	1.50053	1.81324	2.16431	2.54412	2.95383	3.38391	3.82201	4.28178	4.74509	5.24482	5.743	6.23699	6.74135	7.2336	7.71278	8.17027	8.6157	9.04854	9.47039	9.85399	10.2131	10.5475	10.8449	11.1218	11.3758	11.6132	11.8229	12.0101	12.1735	12.3074	12.4207
	0.5	0.49933	0.494422	0.49528	0.494047	0.489112	0.492785	0.493589	0.492464	0.49509	0.497879	0.509431	0.531103	0.559901	0.619452	0.729179	0.869308	1.04804	1.27592	1.53776	1.83771	2.16561	2.53267	2.91736	3.33303	3.76211	4.18828	4.6274	5.05667	5.47119	5.87698	6.25304	6.59895	6.90811	7.18844	7.42339	7.62381	7.79433	7.93305	8.02785	8.10286	8.14779	8.17162	8.17815	8.17116	8.15839	8.13989	8.11808	8.08832
	0.5	0.502487	0.506639	0.512771	0.511593	0.510976	0.510416	0.522306	0.526326	0.535261	0.532045	0.536698	0.569469	0.613242	0.68589	0.806757	0.973802	1.18507	1.45614	1.77453	2.142	2.545	2.99159	3.46364	3.94547	4.43913	4.93329	5.42908	5.89705	6.34647	6.76627	7.16119	7.52356	7.83578	8.10927	8.33913	8.50489	8.63449	8.7218	8.77107	8.80655	8.82474	8.8247	8.82087	8.79656	8.7685	8.7338	8.70258	8.67443
	0.5	0.502926	0.503541	0.50028	0.498346	0.497731	0.497305	0.493528	0.487815	0.498387	0.519722	0.545326	0.590428	0.693355	0.836995	1.03134	1.27774	1.58767	1.95799	2.36399	2.83902	3.34986	3.89061	4.46189	5.02952	5.61951	6.1909	6.75717	7.32503	7.86159	8.37474	8.87295	9.3668	9.8271	10.2642	10.674	11.0595	11.408	11.7031	11.9671	12.1825	12.3553	12.4889	12.5718	12.6149	12.6287	12.6232	12.6086	12.5878
	0.5	0.502738	0.493618	0.492575	0.49456	0.495841	0.505664	0.497914	0.502021	0.503389	0.508437	0.535151	0.577314	0.660847	0.801203	0.992813	1.24684	1.5505	1.91258	2.30787	2.74067	3.20076	3.67263	4.17129	4.6828	5.18282	5.67084	6.14378	6.60352	7.02208	7.4048	7.73881	8.0351	8.30033	8.51794	8.7037	8.83552	8.93335	8.99918	9.0224	9.0241	9.01035	8.98931	8.95772	8.927	8.89767	8.866	8.83141	8.79723
	0.5	0.495529	0.502847	0.501668	0.497139	0.501179	0.500748	0.504471	0.498461	0.497714	0.503105	0.507575	0.530523	0.583388	0.675805	0.801152	0.985364	1.22467	1.53716	1.89598	2.30068	2.74397	3.22858	3.7379	4.27631	4.82914	5.38219	5.94176	6.49909	7.04282	7.57973	8.09131	8.57675	9.03736	9.45153	9.83447	10.1756	10.4826	10.7415	10.9593	11.1478	11.2928	11.4106	11.5009	11.5587	11.5939	11.5995	11.5944	11.5773
	0.5	0.49863	0.502683	0.502051	0.501288	0.513437	0.523496	0.561513	0.624449	0.713367	0.832923	0.994051	1.2103	1.45882	1.74199	2.0684	2.41584	2.79192	3.18597	3.58865	3.99861	4.41087	4.81651	5.21222	5.58611	5.94256	6.27765	6.572	6.84185	7.06622	7.26812	7.41856	7.51989	7.58811	7.63765	7.67258	7.69329	7.70476	7.7077	7.69869	7.68377	7.66475	7.64385	7.62077	7.60811	7.5907	7.56807	7.54924	7.52784
	0.5	0.501532	0.499234	0.502315	0.507433	0.501288	0.497702	0.4918	0.487221	0.489405	0.496089	0.504188	0.515118	0.551942	0.607948	0.698594	0.829625	1.0053	1.22687	1.47766	1.78317	2.12628	2.4983	2.89331	3.31033	3.74522	4.18896	4.62817	5.06524	5.48462	5.88333	6.25941	6.61773	6.95514	7.26747	7.54104	7.7785	7.97797	8.16548	8.31385	8.42891	8.53859	8.61858	8.66932	8.70469	8.72632	8.7322	8.73925	8.73361
	0.5	0.503453	0.509221	0.501027	0.496958	0.493112	0.489639	0.498469	0.491432	0.491955	0.501307	0.506589	0.526365	0.570074	0.633598	0.725898	0.840195	0.981597	1.17385	1.40409	1.66115	1.94765	2.25471	2.58799	2.94158	3.2953	3.65901	4.01354	4.36385	4.70711	5.03648	5.35918	5.67047	5.97066	6.25378	6.52366	6.74907	6.96499	7.13716	7.27836	7.38673	7.44646	7.48557	7.48834	7.48267	7.46692	7.44099	7.42313	7.39149
	0.5	0.498468	0.503214	0.503476	0.507698	0.511397	0.506278	0.508949	0.49602	0.488582	0.501794	0.504111	0.542609	0.608744	0.709384	0.859309	1.05463	1.299	1.60051	1.93614	2.30832	2.70327	3.13553	3.58682	4.05608	4.5355	5.01232	5.48353	5.93122	6.37023	6.77557	7.16064	7.52542	7.87019	8.17886	8.45258	8.69366	8.89273	9.05587	9.19222	9.28754	9.36987	9.43101	9.45488	9.47506	9.46787	9.45248	9.4272	9.39638
	0.5	0.496958	0.494863	0.496158	0.499867	0.501254	0.503575	0.51746	0.563673	0.629103	0.742601	0.897345	1.09578	1.34834	1.64507	1.99523	2.3876	2.80826	3.27655	3.75913	4.2681	4.78771	5.31032	5.83319	6.34262	6.82926	7.28409	7.72695	8.12602	8.4996	8.82045	9.10513	9.34671	9.55602	9.7304	9.86464	9.97325	10.0495	10.0957	10.1231	10.1312	10.1292	10.1194	10.0962	10.0674	10.0437	10.0251	10.0052	9.97904
	0.5	0.500147	0.500032	0.50132	0.4985	0.512097	0.524925	0.551586	0.602335	0.674032	0.78374	0.933188	1.11996	1.34299	1.5971	1.88663	2.20792	2.55836	2.9239	3.30622	3.69671	4.10181	4.51809	4.93939	5.35496	5.75367	6.14782	6.51126	6.85542	7.16549	7.44926	7.69996	7.91108	8.07666	8.22099	8.33611	8.43215	8.52055	8.58313	8.64815	8.69221	8.73458	8.76873	8.78164	8.79763	8.79763	8.79282	8.78085	8.76254
	0.5	0.495399	0.489513	0.497192	0.486057	0.486704	0.483367	0.482979	0.483746	0.486694	0.488247	0.503744	0.541655	0.604895	0.704244	0.848822	1.06322	1.33364	1.67389	2.04961	2.47411	2.94179	3.45312	3.98589	4.54496	5.11001	5.67896	6.24762	6.7859	7.31776	7.82236	8.29515	8.74142	9.14977	9.52697	9.85496	10.1518	10.4004	10.6049	10.7788	10.9057	10.9982	11.0603	11.095	11.1027	11.1045	11.1002	11.0896	11.0761
	0.5	0.502703	0.503281	0.495554	0.493235	0.488411	0.478364	0.491303	0.487823	0.483383	0.496128	0.504611	0.532976	0.602778	0.704613	0.872145	1.09138	1.36933	1.70145	2.07878	2.50735	2.97104	3.45205	3.96348	4.5027	5.04572	5.60649	6.16312	6.7218	7.2668	7.79933	8.30223	8.78074	9.22084	9.65246	10.0415	10.3884	10.6939	10.9379	11.1306	11.2733	11.3928	11.478	11.5428	11.5999	11.6402	11.6655	11.6583	11.6476
	0.5	0.508102	0.514861	0.514285	0.517949	0.519105	0.514086	0.519097	0.519675	0.516969	0.521986	0.528739	0.559974	0.614888	0.720001	0.869655	1.06856	1.32709	1.6464	2.01073	2.43881	2.9121	3.42829	3.96835	4.51385	5.06755	5.64068	6.20927	6.77676	7.35058	7.90363	8.44969	8.98455	9.49048	9.96651	10.4014	10.7873	11.1451	11.4669	11.7686	12.0249	12.2481	12.4498	12.6112	12.746	12.8521	12.924	12.9657	12.9929
	0.5	0.506185	0.496338	0.496334	0.500768	0.490148	0.486668	0.491295	0.491685	0.502502	0.509054	0.51752	0.547954	0.614952	0.71137	0.855825	1.05359	1.28098	1.56488	1.89256	2.24958	2.655	3.07453	3.50296	3.94757	4.39883	4.85465	5.31379	5.77001	6.22201	6.66424	7.08706	7.47707	7.83545	8.14596	8.4212	8.65205	8.83705	8.9732	9.06291	9.12056	9.1283	9.12892	9.10414	9.08006	9.04164	9.00422	8.96243	8.9206
	0.5	0.486886	0.483798	0.491319	0.479186	0.490747	0.492662	0.485922	0.48419	0.497487	0.495175	0.518502	0.569557	0.649251	0.763249	0.9283	1.14712	1.42301	1.74405	2.11837	2.56153	3.03496	3.54305	4.08122	4.63689	5.20519	5.78261	6.35851	6.95042	7.53188	8.10454	8.65975	9.20022	9.69831	10.1704	10.5931	10.9607	11.2619	11.4983	11.6904	11.8317	11.9243	11.9764	12.0002	11.9984	11.98	11.9414	11.9043	11.8759
	0.5	0.498608	0.514461	0.526074	0.532057	0.552521	0.585644	0.632743	0.709103	0.83313	0.993577	1.20207	1.46386	1.77513	2.11755	2.51796	2.96243	3.43629	3.94032	4.45481	4.99378	5.54564	6.08875	6.63858	7.18014	7.70525	8.19415	8.65349	9.08243	9.46429	9.79242	10.0848	10.336	10.5464	10.708	10.8138	10.8942	10.9444	10.9508	10.9434	10.9296	10.9037	10.87	10.8306	10.7988	10.7594	10.7307	10.7001	10.6686
	0.5	0.491316	0.495481	0.503296	0.499067	0.494838	0.49233	0.487603	0.49061	0.500434	0.506691	0.52422	0.559334	0.625522	0.746122	0.899739	1.14025	1.42595	1.77189	2.16407	2.59435	3.0772	3.59881	4.13963	4.71541	5.29956	5.90478	6.51096	7.11476	7.72083	8.31146	8.88116	9.43285	9.94596	10.4166	10.827	11.1711	11.4474	11.6538	11.7871	11.8657	11.9137	11.9358	11.9336	11.9075	11.8799	11.8389	11.799	11.7647
	0.5	0.500435	0.499002	0.492526	0.495183	0.49512	0.504255	0.504482	0.494994	0.506786	0.507159	0.513054	0.53406	0.564212	0.643729	0.754416	0.929976	1.17554	1.47043	1.81768	2.22347	2.68634	3.19338	3.74047	4.30382	4.90234	5.50594	6.11812	6.74737	7.36314	7.96515	8.54271	9.08618	9.5947	10.074	10.5074	10.8906	11.2021	11.4597	11.6629	11.798	11.9001	11.9718	12.0172	12.0279	12.0227	11.995	11.9694	11.9446
	0.5	0.502864	0.498196	0.498985	0.500417	0.499275	0.504876	0.502075	0.502511	0.511555	0.520119	0.540173	0.591676	0.668958	0.785587	0.962054	1.19623	1.48984	1.83722	2.24644	2.69219	3.18208	3.70699	4.26927	4.84731	5.46019	6.07444	6.70238	7.33795	7.97051	8.59227	9.20618	9.80614	10.3717	10.8892	11.3755	11.8191	12.205	12.5432	12.8107	13.0236	13.1688	13.2672	13.3166	13.333	13.3311	13.3223	13.2981	13.2721
	0.5	0.502572	0.490237	0.490527	0.487521	0.489966	0.486733	0.483001	0.479705	0.479913	0.485176	0.509672	0.554508	0.628567	0.748153	0.918801	1.14093	1.41566	1.74895	2.13558	2.56916	3.04263	3.53195	4.04839	4.58583	5.14534	5.69585	6.24454	6.78482	7.31518	7.80754	8.24746	8.64136	8.99933	9.29911	9.54478	9.73312	9.86417	9.96295	10.0053	10.0291	10.0419	10.0367	10.0232	9.99735	9.96669	9.93164	9.89577	9.86509
	0.5	0.500851	0.494257	0.499003	0.504583	0.488514	0.491748	0.493614	0.499629	0.505371	0.501223	0.522263	0.565621	0.643595	0.762761	0.925932	1.15741	1.42948	1.73871	2.099	2.51033	2.96572	3.4534	3.96378	4.48715	5.01965	5.55823	6.09056	6.61675	7.1453	7.67602	8.18962	8.69429	9.17265	9.62222	10.0313	10.3947	10.7065	10.976	11.1873	11.3552	11.4724	11.5357	11.5747	11.5942	11.5936	11.5839	11.5568	11.5245
	0.5	0.497057	0.500579	0.496125	0.4977	0.501077	0.511978	0.51664	0.519021	0.51817	0.524426	0.540456	0.577653	0.633385	0.731905	0.871287	1.04393	1.27047	1.52943	1.8379	2.20203	2.59882	3.02843	3.49495	3.97793	4.48293	5.00853	5.53428	6.06442	6.59696	7.13583	7.65844	8.16322	8.64148	9.08495	9.48116	9.84919	10.1839	10.4906	10.7486	10.9663	11.1365	11.2704	11.3496	11.396	11.4222	11.4393	11.4485	11.4425
	0.5	0.500934	0.506036	0.513295	0.504106	0.512506	0.504043	0.50562	0.504976	0.495932	0.497092	0.502131	0.520754	0.55899	0.642668	0.767878	0.931643	1.15101	1.4365	1.76745	2.1644	2.60101	3.09262	3.61045	4.17287	4.74139	5.34726	5.92738	6.49955	7.07793	7.65166	8.20588	8.73324	9.22764	9.69781	10.1347	10.5219	10.8631	11.1592	11.4128	11.6168	11.7669	11.8733	11.9544	12.0018	12.0329	12.0382	12.0408	12.0243
	0.5	0.501095	0.505789	0.510169	0.503599	0.491529	0.493452	0.497028	0.50353	0.496447	0.50219	0.50947	0.541849	0.570045	0.658247	0.77131	0.9344	1.15287	1.40785	1.71266	2.04933	2.42727	2.84525	3.28242	3.74513	4.24449	4.74572	5.26093	5.78688	6.30195	6.83187	7.34441	7.84253	8.32418	8.78563	9.21645	9.62863	10.0021	10.3435	10.6238	10.8722	11.088	11.2562	11.3918	11.4871	11.5652	11.6129	11.6309	11.6161
	0.5	0.498608	0.500739	0.501476	0.516052	0.502337	0.491939	0.509384	0.502213	0.495197	0.497594	0.505311	0.559433	0.633287	0.770834	0.964175	1.2066	1.51009	1.88078	2.26847	2.70824	3.18567	3.70361	4.25436	4.82712	5.42263	6.00965	6.61487	7.21906	7.82363	8.40855	8.9788	9.53198	10.0583	10.5349	10.9828	11.3962	11.7752	12.1185	12.4331	12.7055	12.9402	13.1394	13.302	13.4173	13.5121	13.5909	13.6423	13.6875
	0.5	0.494141	0.510952	0.51586	0.512509	0.529292	0.553477	0.602775	0.661201	0.769612	0.927364	1.12844	1.36217	1.65153	1.98382	2.34346	2.74336	3.16042	3.59152	4.03445	4.47674	4.91793	5.34669	5.76535	6.16482	6.55912	6.92446	7.26125	7.56551	7.81952	8.04234	8.2304	8.37366	8.47899	8.56226	8.60621	8.62386	8.62029	8.61228	8.60432	8.57828	8.55304	8.52365	8.50981	8.48778	8.45202	8.43023	8.39841	8.37583
	0.5	0.504223	0.510411	0.510613	0.515768	0.522817	0.531794	0.558906	0.621768	0.714488	0.853032	1.0368	1.26517	1.5376	1.84761	2.2029	2.59903	3.0094	3.44461	3.87581	4.30547	4.72296	5.11169	5.48837	5.83859	6.18524	6.50893	6.80296	7.05772	7.28911	7.49699	7.66688	7.80894	7.91591	8.00529	8.06681	8.11213	8.13274	8.13907	8.13629	8.11273	8.09992	8.08434	8.05111	8.02732	8.00806	7.98701	7.96541	7.93852
	0.5	0.491148	0.486157	0.499002	0.487588	0.493345	0.49025	0.491182	0.502863	0.50649	0.50679	0.509751	0.512346	0.530172	0.573932	0.636234	0.763007	0.925637	1.13235	1.38494	1.68434	2.01556	2.37692	2.75557	3.15627	3.56053	3.97589	4.40131	4.81162	5.21516	5.60439	5.95993	6.2787	6.55382	6.78838	6.99395	7.17086	7.32179	7.45448	7.55959	7.6438	7.70746	7.74037	7.75766	7.7498	7.7345	7.71136	7.6936	7.67835
	0.5	0.505049	0.495208	0.492648	0.497003	0.487661	0.490618	0.501873	0.518559	0.570957	0.644804	0.762068	0.915485	1.10553	1.33909	1.61082	1.91281	2.24586	2.58888	2.95312	3.3151	3.68932	4.05236	4.40686	4.73922	5.05958	5.34059	5.6148	5.8611	6.07664	6.26047	6.41035	6.52148	6.62071	6.6804	6.72137	6.75216	6.77875	6.79082	6.78373	6.77536	6.75044	6.73421	6.71283	6.68219	6.66751	6.64118	6.6223	6.60649
	0.5	0.496773	0.49301	0.489008	0.490401	0.49103	0.488513	0.478644	0.483893	0.496452	0.50281	0.533817	0.604843	0.694389	0.820675	0.998922	1.21288	1.49272	1.80028	2.14626	2.53519	2.96497	3.41578	3.89106	4.36694	4.83543	5.29735	5.76128	6.21919	6.66582	7.10878	7.51762	7.90009	8.24334	8.54616	8.82142	9.06113	9.24614	9.40227	9.51365	9.60198	9.66337	9.69578	9.70133	9.70506	9.68337	9.66307	9.63534	9.61759
	0.5	0.496542	0.490657	0.487235	0.489599	0.502169	0.530065	0.568783	0.642478	0.744898	0.897959	1.08949	1.32757	1.61918	1.95036	2.32748	2.75267	3.1868	3.66218	4.1622	4.66565	5.17878	5.69957	6.22497	6.74169	7.24068	7.73994	8.21144	8.67768	9.12398	9.5421	9.94698	10.3292	10.6715	10.9846	11.2465	11.4706	11.6573	11.8032	11.9095	11.9779	12.0155	12.0326	12.0275	12.0129	11.9892	11.9664	11.9334	11.899
	0.5	0.502841	0.509568	0.510596	0.503413	0.509699	0.510122	0.506531	0.500228	0.495297	0.506661	0.515001	0.532279	0.585232	0.696831	0.859118	1.07453	1.35939	1.70803	2.11539	2.56725	3.04584	3.56035	4.09783	4.65586	5.23035	5.80573	6.3728	6.93894	7.4765	7.99665	8.48015	8.92986	9.33698	9.70221	10.0239	10.2941	10.5257	10.7052	10.8394	10.92	10.968	10.9851	10.9723	10.959	10.9345	10.9024	10.8761	10.843
	0.5	0.501062	0.506149	0.510337	0.511058	0.509717	0.514508	0.525106	0.556455	0.619559	0.734408	0.879842	1.06749	1.30216	1.5902	1.92518	2.28355	2.67455	3.08099	3.49918	3.91602	4.3388	4.75909	5.17144	5.59048	5.99004	6.38504	6.73761	7.05858	7.35574	7.62358	7.85441	8.05933	8.21358	8.33385	8.42546	8.46835	8.49512	8.50089	8.51324	8.50165	8.48752	8.47447	8.45005	8.42146	8.39328	8.3695	8.34892	8.32794
	0.5	0.494749	0.496254	0.498053	0.506283	0.508525	0.516871	0.540027	0.582707	0.638119	0.753795	0.908015	1.10314	1.34955	1.63243	1.97439	2.35564	2.7876	3.24867	3.73207	4.2348	4.74872	5.2502	5.76525	6.26296	6.74535	7.21344	7.64246	8.05136	8.43405	8.78908	9.10686	9.3817	9.61554	9.80027	9.94052	10.0524	10.1336	10.1826	10.2022	10.1765	10.1531	10.1299	10.1039	10.0764	10.0431	10.0183	9.99564	9.96926
	0.5	0.50016	0.489956	0.49056	0.487257	0.492803	0.495958	0.497597	0.500726	0.499384	0.501465	0.509252	0.53081	0.574215	0.647808	0.764319	0.920274	1.11951	1.38055	1.70135	2.06542	2.4706	2.92425	3.39687	3.90369	4.4225	4.95959	5.50376	6.0411	6.5864	7.11298	7.61608	8.1041	8.55237	8.97285	9.3656	9.70458	10.0135	10.2723	10.4876	10.6696	10.8197	10.9425	11.0283	11.0768	11.0987	11.1016	11.0913	11.0681
	0.5	0.504312	0.504036	0.499047	0.494183	0.496882	0.491492	0.493639	0.495127	0.49837	0.510216	0.513037	0.514769	0.521587	0.557409	0.611751	0.709629	0.849299	1.03179	1.26647	1.53074	1.84882	2.19549	2.56025	2.94649	3.34005	3.74775	4.16552	4.56918	4.9491	5.31276	5.6524	5.97294	6.25774	6.51149	6.73305	6.91617	7.0751	7.19281	7.27583	7.33736	7.35917	7.37494	7.36099	7.34588	7.33098	7.31045	7.29465	7.26467
	0.5	0.496227	0.49435	0.503229	0.487991	0.490289	0.498767	0.533884	0.59947	0.691363	0.836965	1.03795	1.29982	1.60919	1.98163	2.39087	2.84458	3.33756	3.84765	4.38951	4.92819	5.47024	6.00883	6.53709	7.05534	7.54849	8.00648	8.43924	8.82638	9.18281	9.48939	9.74231	9.95592	10.1266	10.2675	10.3873	10.4901	10.5625	10.6146	10.6372	10.6389	10.6352	10.6233	10.6121	10.5812	10.5565	10.5406	10.5202	10.512
	0.5	0.493522	0.501209	0.499056	0.498129	0.497185	0.50406	0.504835	0.501058	0.497299	0.501474	0.53338	0.581327	0.673976	0.804063	0.993136	1.23568	1.51948	1.87382	2.26238	2.69523	3.16543	3.64995	4.15833	4.67562	5.19504	5.70701	6.21709	6.71272	7.18968	7.63295	8.03878	8.41843	8.75282	9.05017	9.31602	9.5273	9.70439	9.84169	9.94825	10.0244	10.0712	10.1088	10.1157	10.108	10.0895	10.0642	10.0442	10.0212
	0.5	0.503633	0.503763	0.508697	0.503733	0.510838	0.517748	0.548696	0.600345	0.679044	0.783194	0.922901	1.10022	1.3069	1.56221	1.85291	2.1634	2.52196	2.88435	3.27339	3.67812	4.0953	4.49418	4.90046	5.29308	5.67043	6.03185	6.37349	6.68927	6.99611	7.26722	7.52977	7.76325	7.96804	8.1591	8.30958	8.45001	8.57004	8.67258	8.7663	8.84113	8.91465	8.97647	9.02651	9.06564	9.09337	9.10702	9.11513	9.11468
	0.5	0.499439	0.497963	0.488087	0.490257	0.497534	0.514901	0.548396	0.59658	0.701747	0.844997	1.02244	1.2526	1.50881	1.83005	2.18289	2.56744	2.99839	3.44249	3.91385	4.39783	4.87826	5.34471	5.7896	6.22171	6.64027	7.02899	7.38711	7.71088	8.00258	8.26131	8.48837	8.68042	8.83731	8.95493	9.03916	9.09806	9.11454	9.11451	9.10427	9.08612	9.07661	9.04989	9.03249	9.01591	9.00091	8.98589	8.95755	8.94092
	0.5	0.500665	0.506298	0.510131	0.513767	0.507038	0.50493	0.504536	0.50254	0.506841	0.523415	0.555807	0.607852	0.707116	0.85266	1.04383	1.28481	1.58102	1.91548	2.30049	2.7212	3.1758	3.67356	4.19455	4.73664	5.28401	5.83334	6.37794	6.91175	7.43546	7.9412	8.41652	8.87828	9.30597	9.7076	10.0647	10.378	10.6555	10.8876	11.0625	11.2083	11.3098	11.3749	11.4196	11.4283	11.4173	11.4028	11.3743	11.3504
	0.5	0.494173	0.496039	0.501901	0.496107	0.49827	0.499101	0.497536	0.496135	0.490843	0.496539	0.525972	0.568927	0.642341	0.755782	0.912537	1.1095	1.3553	1.64765	1.97515	2.34263	2.74736	3.17774	3.62051	4.08102	4.54929	5.03393	5.51807	5.98932	6.458	6.8945	7.31471	7.70369	8.05416	8.3644	8.64168	8.86712	9.05406	9.20621	9.32379	9.40606	9.46363	9.50493	9.52749	9.53066	9.51809	9.50783	9.48383	9.46195
	0.5	0.494471	0.494442	0.497703	0.498666	0.504007	0.500697	0.526964	0.583185	0.662032	0.790899	0.965316	1.19573	1.47208	1.8021	2.18157	2.58922	3.03683	3.51892	4.02552	4.54878	5.07503	5.62022	6.15465	6.69235	7.21104	7.71537	8.1815	8.61402	9.00813	9.36602	9.67906	9.94838	10.1802	10.3658	10.4936	10.5731	10.6201	10.6328	10.62	10.5972	10.5622	10.5294	10.4917	10.4533	10.423	10.3817	10.3572	10.3284
	0.5	0.50174	0.507765	0.516918	0.517607	0.510245	0.504823	0.532967	0.592112	0.677209	0.814515	0.998058	1.2134	1.47128	1.78604	2.14481	2.55303	3.02337	3.54069	4.07932	4.63525	5.1955	5.7535	6.28536	6.80636	7.30526	7.78964	8.25431	8.67978	9.06489	9.41623	9.71264	9.96574	10.1766	10.3413	10.474	10.5883	10.6619	10.7096	10.7283	10.729	10.723	10.7003	10.6741	10.6487	10.6209	10.6025	10.5696	10.5428
	0.5	0.495708	0.495496	0.489867	0.480646	0.477054	0.483073	0.505427	0.543625	0.603274	0.692161	0.811204	0.977021	1.18315	1.42666	1.71761	2.06428	2.45147	2.86567	3.29446	3.72956	4.18112	4.63213	5.09032	5.5442	5.9806	6.38613	6.7616	7.08921	7.38577	7.6504	7.88806	8.09501	8.27013	8.40211	8.50344	8.57673	8.62553	8.64252	8.65146	8.64613	8.64458	8.63631	8.6219	8.60979	8.58924	8.57476	8.5508	8.52432
	0.5	0.49529	0.498401	0.494103	0.507096	0.529062	0.545915	0.577534	0.634101	0.716144	0.83709	1.00722	1.23429	1.50409	1.81692	2.17436	2.55707	2.97657	3.42789	3.88426	4.36031	4.83623	5.31393	5.78111	6.2284	6.66751	7.07605	7.45216	7.80454	8.1249	8.40734	8.63877	8.82408	8.97282	9.07625	9.14597	9.19692	9.22182	9.24285	9.2553	9.24842	9.23356	9.21797	9.19666	9.17627	9.15647	9.13915	9.12141	9.10475
	0.5	0.510317	0.497983	0.488079	0.488289	0.478102	0.481082	0.488351	0.495695	0.497911	0.499779	0.517509	0.540829	0.595255	0.706323	0.869068	1.08052	1.35259	1.67534	2.04484	2.45739	2.90846	3.39138	3.8983	4.42144	4.9509	5.46938	5.98755	6.49651	6.99208	7.46962	7.9336	8.36918	8.77231	9.14774	9.48407	9.78077	10.0562	10.2964	10.5105	10.6948	10.8448	10.9547	11.0323	11.0768	11.1031	11.1036	11.1083	11.0947
	0.5	0.49944	0.502768	0.505195	0.498742	0.48973	0.487367	0.485776	0.479614	0.480791	0.491947	0.506556	0.535208	0.602083	0.709354	0.861359	1.05381	1.31624	1.62232	1.97598	2.36691	2.80255	3.25841	3.7368	4.21692	4.69121	5.16865	5.65185	6.11132	6.53793	6.92803	7.3093	7.64496	7.9392	8.19743	8.41855	8.58305	8.69842	8.77395	8.80999	8.81859	8.82793	8.83365	8.81744	8.80128	8.78493	8.76235	8.73839	8.71392
	0.5	0.503117	0.517181	0.505056	0.499586	0.502353	0.49931	0.503254	0.510038	0.516344	0.509211	0.513917	0.539412	0.579067	0.657011	0.801406	0.995374	1.25442	1.55541	1.92174	2.34771	2.82735	3.35293	3.90885	4.49191	5.0949	5.69164	6.27874	6.84146	7.38417	7.91559	8.42508	8.89177	9.32644	9.70774	10.0415	10.3235	10.545	10.7326	10.8773	10.9826	11.0605	11.1079	11.1355	11.1475	11.1265	11.1137	11.0977	11.0757
	0.5	0.509344	0.517648	0.522013	0.515222	0.515559	0.529401	0.560113	0.616445	0.710877	0.841701	1.00656	1.21661	1.46898	1.77561	2.1071	2.48522	2.89563	3.31332	3.7483	4.18179	4.62576	5.0604	5.47281	5.86961	6.25321	6.5874	6.88883	7.15346	7.38285	7.56101	7.69644	7.80046	7.86133	7.88787	7.91042	7.90778	7.90257	7.89373	7.87799	7.86667	7.83469	7.81244	7.78472	7.76202	7.74065	7.72703	7.71194	7.7083
	0.5	0.51304	0.509083	0.49792	0.485991	0.494873	0.497928	0.501739	0.51235	0.527128	0.523797	0.532188	0.552701	0.599877	0.696339	0.844839	1.03453	1.27474	1.56223	1.89173	2.25983	2.65456	3.08507	3.5386	4.01743	4.51149	5.00451	5.49402	5.94468	6.35494	6.73708	7.08203	7.39471	7.66938	7.91492	8.12221	8.29313	8.43308	8.54528	8.61923	8.66628	8.70265	8.7188	8.72391	8.72128	8.70864	8.69114	8.67396	8.64808
	0.5	0.501316	0.499927	0.502633	0.509775	0.513225	0.536006	0.57519	0.631215	0.736515	0.906251	1.12728	1.41324	1.7508	2.14105	2.56234	3.03009	3.52728	4.0654	4.62571	5.19421	5.742	6.28707	6.79155	7.25842	7.68511	8.07459	8.42924	8.73267	8.98519	9.19627	9.35179	9.45967	9.52957	9.57261	9.59003	9.59105	9.56704	9.54469	9.52157	9.50552	9.48097	9.4578	9.4338	9.40843	9.38518	9.37397	9.35937	9.3536
	0.5	0.491347	0.484572	0.480969	0.473352	0.467046	0.475956	0.481203	0.47621	0.477795	0.483394	0.501223	0.549156	0.634479	0.758653	0.922548	1.13941	1.38841	1.66361	1.97889	2.34082	2.71829	3.11754	3.53947	3.95533	4.38346	4.81392	5.22926	5.61362	5.96188	6.27721	6.54707	6.76867	6.96556	7.10449	7.21141	7.29005	7.34485	7.39372	7.42902	7.44665	7.45333	7.45918	7.46098	7.4573	7.43601	7.41517	7.38938	7.36432
	0.5	0.504956	0.490157	0.495388	0.503579	0.506746	0.508605	0.504681	0.492497	0.491739	0.502749	0.520156	0.546971	0.602258	0.703257	0.864341	1.05398	1.29354	1.58933	1.93425	2.3111	2.71942	3.15805	3.62129	4.11922	4.6227	5.12521	5.61097	6.09568	6.55703	6.9962	7.3968	7.77329	8.11918	8.42603	8.69307	8.90633	9.0731	9.2102	9.30383	9.35487	9.38364	9.38606	9.3719	9.34324	9.32034	9.27899	9.21839	9.16746
	0.5	0.497107	0.483681	0.489255	0.492077	0.495239	0.502738	0.520279	0.562499	0.64701	0.770721	0.945626	1.16845	1.45341	1.79337	2.16905	2.57859	3.01112	3.47242	3.94618	4.42968	4.90613	5.39266	5.8792	6.35296	6.81148	7.24733	7.66331	8.05332	8.41616	8.73914	9.02763	9.28746	9.51778	9.70393	9.84447	9.94409	10.0282	10.1004	10.1589	10.21	10.2381	10.2566	10.2729	10.2776	10.2826	10.2852	10.2856	10.2845
	0.5	0.50302	0.509407	0.509829	0.509009	0.50384	0.502871	0.49544	0.508301	0.521295	0.523494	0.527495	0.547232	0.587431	0.656852	0.767062	0.93679	1.17596	1.46804	1.83132	2.24115	2.68273	3.16806	3.67467	4.20673	4.76106	5.31827	5.87399	6.40364	6.91463	7.39596	7.83834	8.23468	8.58948	8.90061	9.17812	9.40232	9.58981	9.75287	9.87452	9.96392	10.0199	10.0424	10.0436	10.0362	10.0417	10.0372	10.0214	10.0074
	0.5	0.51791	0.52335	0.51894	0.514671	0.515908	0.528372	0.540691	0.571782	0.646156	0.768152	0.933975	1.1562	1.43374	1.76226	2.1463	2.56659	3.00936	3.48377	3.98047	4.48612	5.01076	5.53331	6.04568	6.52933	7.00382	7.44641	7.85919	8.22801	8.55758	8.84004	9.08021	9.26748	9.4231	9.54622	9.63612	9.69842	9.72731	9.73467	9.72511	9.70323	9.68418	9.65827	9.63239	9.61911	9.59923	9.58863	9.57131	9.55589
	0.5	0.496414	0.503999	0.497304	0.503168	0.500131	0.503984	0.526239	0.56375	0.636075	0.7469	0.889051	1.07867	1.29119	1.53252	1.82443	2.14621	2.50032	2.86832	3.25788	3.66456	4.07812	4.47478	4.87246	5.26061	5.63539	6.00657	6.35909	6.67668	6.96578	7.22644	7.45392	7.64102	7.79834	7.92961	8.03181	8.11883	8.16687	8.21033	8.24445	8.25778	8.25827	8.25853	8.25948	8.25969	8.25137	8.24767	8.22866	8.20996
	0.5	0.505791	0.51262	0.521795	0.520416	0.510004	0.51083	0.513314	0.519454	0.524074	0.520213	0.533798	0.563227	0.609292	0.703726	0.834329	1.02573	1.25866	1.54017	1.89049	2.30554	2.75852	3.2505	3.78295	4.33159	4.88709	5.43368	5.98875	6.52334	7.04096	7.54034	8.0058	8.43304	8.82442	9.17968	9.51292	9.79755	10.0631	10.2933	10.4934	10.6555	10.7873	10.8842	10.9639	11.0266	11.0725	11.0983	11.1039	11.1088
	0.5	0.499307	0.499718	0.500129	0.501909	0.520539	0.534887	0.553015	0.596667	0.675376	0.785855	0.951641	1.15888	1.4169	1.716	2.0637	2.4397	2.84023	3.28973	3.76601	4.25599	4.73993	5.23324	5.7293	6.22069	6.69172	7.14003	7.54641	7.91816	8.24215	8.50076	8.7196	8.89705	9.03697	9.14007	9.20724	9.25113	9.29138	9.31353	9.31413	9.3007	9.27901	9.25998	9.24241	9.2235	9.20145	9.18886	9.17972	9.16419
	0.5	0.49545	0.494384	0.493163	0.502133	0.505591	0.512663	0.515081	0.511052	0.520956	0.533536	0.543102	0.589659	0.656985	0.76609	0.915734	1.12136	1.3712	1.68414	2.04409	2.44305	2.87821	3.34864	3.84602	4.35001	4.86818	5.39181	5.90694	6.41152	6.88397	7.35265	7.77958	8.15971	8.49685	8.78415	9.01566	9.20273	9.34222	9.44921	9.52111	9.55776	9.57304	9.5671	9.55273	9.52606	9.48737	9.45805	9.43747	9.40944
	0.5	0.514314	0.508563	0.505491	0.508457	0.515145	0.509605	0.504269	0.50963	0.506143	0.515747	0.530682	0.563637	0.619362	0.710719	0.847567	1.03056	1.27337	1.56818	1.90507	2.30514	2.73882	3.20913	3.69824	4.2149	4.73798	5.25894	5.76726	6.25507	6.71348	7.15766	7.56689	7.93612	8.2623	8.53313	8.76191	8.9456	9.07988	9.1713	9.23889	9.28043	9.2983	9.29179	9.27857	9.26324	9.23468	9.20772	9.18471	9.16823
	0.5	0.494144	0.481967	0.48116	0.493647	0.503144	0.507412	0.504342	0.502729	0.50913	0.508584	0.531944	0.567799	0.622955	0.724318	0.86816	1.07844	1.34242	1.65319	2.01498	2.43473	2.90658	3.41702	3.94793	4.51108	5.09281	5.6774	6.26599	6.85003	7.42095	7.95878	8.46704	8.9453	9.38057	9.78658	10.1567	10.4747	10.7602	10.9997	11.1936	11.3446	11.4534	11.5363	11.5873	11.6144	11.6323	11.63	11.6258	11.6113
	0.5	0.495853	0.493877	0.491749	0.494529	0.499153	0.507876	0.531629	0.587196	0.667252	0.800074	0.97055	1.19135	1.43823	1.74199	2.08865	2.47654	2.90752	3.36516	3.83826	4.32955	4.81803	5.30557	5.79203	6.25324	6.69732	7.10819	7.48643	7.82956	8.13854	8.39799	8.62415	8.7972	8.92823	9.01075	9.05485	9.08455	9.08314	9.06728	9.04862	9.01888	8.99137	8.96057	8.92823	8.89724	8.85917	8.82746	8.81009	8.79042
	0.5	0.49961	0.498107	0.48599	0.488663	0.489052	0.499115	0.500179	0.507601	0.509184	0.520493	0.531255	0.542404	0.587384	0.660182	0.769368	0.916862	1.13509	1.39144	1.70497	2.06144	2.48112	2.93903	3.41754	3.92923	4.44538	4.96902	5.4907	6.00699	6.49883	6.96987	7.42008	7.85209	8.252	8.62169	8.96306	9.2732	9.53964	9.7684	9.94631	10.0878	10.1852	10.2494	10.2944	10.3077	10.3003	10.2786	10.2597	10.2271
	0.5	0.50151	0.508686	0.508946	0.511782	0.50762	0.509205	0.502781	0.508269	0.50343	0.499426	0.511281	0.526948	0.560384	0.62819	0.737389	0.890961	1.09735	1.33917	1.63378	1.98192	2.35786	2.76317	3.20062	3.66772	4.1358	4.59698	5.0429	5.46042	5.8373	6.18528	6.50251	6.78404	7.0264	7.23784	7.41971	7.56623	7.68853	7.79005	7.85869	7.909	7.94378	7.96615	7.96414	7.95401	7.94557	7.93339	7.91188	7.88732
	0.5	0.497869	0.490802	0.494435	0.493631	0.494152	0.511066	0.515196	0.52678	0.522651	0.520391	0.532908	0.542309	0.574849	0.626135	0.72014	0.856661	1.03037	1.22968	1.48929	1.7957	2.13746	2.52963	2.94903	3.39749	3.86329	4.33449	4.79269	5.23271	5.65366	6.05667	6.44028	6.80191	7.13062	7.41234	7.65887	7.84527	7.98201	8.08558	8.14163	8.18337	8.19766	8.1963	8.18571	8.16818	8.14251	8.11461	8.0832	8.06147
	0.5	0.496327	0.496518	0.499495	0.503011	0.511139	0.503291	0.502572	0.497428	0.495955	0.507186	0.513429	0.554687	0.606207	0.719198	0.87858	1.07098	1.32933	1.61554	1.95575	2.34252	2.74404	3.19247	3.64158	4.10037	4.56925	5.02577	5.49308	5.92218	6.33149	6.70986	7.04534	7.35243	7.59946	7.82526	8.02251	8.17329	8.30222	8.3912	8.44655	8.4809	8.4818	8.49604	8.49659	8.4843	8.47984	8.46339	8.45271	8.44598
	0.5	0.492606	0.498616	0.490536	0.486011	0.493428	0.47516	0.489849	0.48573	0.488622	0.497141	0.498433	0.560598	0.640748	0.758303	0.948085	1.19122	1.50499	1.84805	2.24639	2.69009	3.16359	3.6673	4.18973	4.72988	5.25955	5.78151	6.29776	6.76705	7.22698	7.67396	8.08018	8.48325	8.84748	9.18707	9.48984	9.74649	9.96471	10.1401	10.2635	10.3665	10.4379	10.484	10.5203	10.5261	10.5272	10.5147	10.4889	10.4723
	0.5	0.505164	0.507429	0.502321	0.521632	0.512153	0.511871	0.517856	0.499876	0.516976	0.515241	0.53325	0.584347	0.659429	0.795054	0.970409	1.2	1.51971	1.87793	2.29481	2.76215	3.2532	3.81545	4.36252	4.93038	5.51415	6.08189	6.64358	7.19536	7.72735	8.22624	8.69746	9.1355	9.52133	9.87426	10.1748	10.434	10.6547	10.8243	10.9432	11.0185	11.0618	11.0935	11.0939	11.0833	11.0711	11.0383	11.015	10.9795
	0.5	0.490109	0.499407	0.471153	0.487616	0.492443	0.485993	0.507547	0.518765	0.587495	0.679085	0.810189	0.996384	1.23494	1.52038	1.83725	2.19819	2.60361	3.03006	3.49482	3.95342	4.43114	4.8968	5.34128	5.79157	6.19412	6.58535	6.95453	7.27994	7.58603	7.85861	8.09603	8.28943	8.45375	8.57433	8.65023	8.69172	8.71005	8.71193	8.70351	8.6917	8.68144	8.66359	8.64551	8.62962	8.59233	8.56945	8.54002	8.51982
	0.5	0.50135	0.50333	0.517312	0.498425	0.51235	0.513071	0.534088	0.582312	0.656533	0.786989	0.951865	1.18702	1.46042	1.79957	2.18622	2.5923	3.05211	3.51679	4.01884	4.52787	5.03669	5.56539	6.06354	6.54592	7.00407	7.43037	7.83375	8.19755	8.51442	8.79771	9.03357	9.2291	9.38146	9.49878	9.58186	9.63227	9.6628	9.67488	9.67253	9.65362	9.63191	9.61022	9.58157	9.5554	9.54398	9.5273	9.51171	9.5006
	0.5	0.499198	0.500073	0.501492	0.497936	0.502209	0.503033	0.4996	0.511945	0.506726	0.506745	0.515163	0.526437	0.578709	0.653589	0.791607	0.9719	1.19272	1.47279	1.79902	2.16965	2.54159	2.96579	3.4017	3.86091	4.32714	4.776	5.23703	5.66605	6.08728	6.46261	6.79844	7.09468	7.34804	7.55636	7.71083	7.81788	7.89443	7.94539	7.98982	8.01751	8.02449	8.01176	8.00733	7.98876	7.94693	7.93337	7.90749	7.88756
	0.5	0.498741	0.504538	0.50112	0.493745	0.490553	0.482058	0.493921	0.485251	0.482192	0.491048	0.510543	0.531595	0.588714	0.677827	0.817166	0.999308	1.22673	1.50471	1.81711	2.15704	2.54846	2.96436	3.40313	3.85628	4.32318	4.7937	5.2453	5.68991	6.11192	6.50344	6.89001	7.24842	7.58222	7.88331	8.12934	8.33548	8.50655	8.64129	8.75207	8.82984	8.88273	8.91735	8.91532	8.9079	8.88323	8.85028	8.82334	8.80304
	0.5	0.500578	0.499691	0.500319	0.504503	0.507604	0.507111	0.506841	0.501314	0.490839	0.490123	0.503205	0.524904	0.586961	0.684119	0.829585	1.0335	1.28324	1.58886	1.94663	2.34637	2.78546	3.24648	3.73578	4.2413	4.74537	5.24078	5.72615	6.18097	6.59781	6.97164	7.30115	7.60365	7.87227	8.11047	8.32159	8.48573	8.61323	8.70092	8.74712	8.78468	8.80688	8.82064	8.82829	8.82374	8.81306	8.79316	8.77173	8.75944
	0.5	0.5	0.498858	0.501402	0.502673	0.5007	0.521277	0.56891	0.647139	0.767861	0.928451	1.12802	1.3753	1.66586	2.00153	2.38361	2.78201	3.21517	3.6801	4.17018	4.65789	5.1448	5.61216	6.06343	6.50395	6.90399	7.27799	7.61432	7.93125	8.21988	8.47454	8.69007	8.86907	9.00375	9.09075	9.13689	9.15588	9.17087	9.18426	9.18199	9.17517	9.17209	9.16138	9.14343	9.11553	9.09002	9.07576	9.05949	9.04269
	0.5	0.504796	0.502254	0.496374	0.499278	0.50052	0.496244	0.503164	0.504926	0.512886	0.522374	0.555304	0.624494	0.733378	0.891314	1.11814	1.39605	1.73573	2.14085	2.5938	3.07972	3.60586	4.15859	4.7402	5.31708	5.90812	6.49184	7.0651	7.6281	8.16804	8.68023	9.15725	9.58532	9.95012	10.2651	10.5269	10.7352	10.8829	10.9849	11.0436	11.0701	11.0769	11.0662	11.0454	11.0226	10.9949	10.9561	10.9148	10.8769
	0.5	0.493814	0.48646	0.490644	0.4994	0.505373	0.519705	0.560101	0.629372	0.72082	0.859047	1.04051	1.27066	1.53421	1.83701	2.18035	2.55342	2.93996	3.35175	3.78049	4.19825	4.60739	4.99996	5.37984	5.74324	6.07813	6.36963	6.63469	6.86863	7.07329	7.23274	7.35291	7.4489	7.5143	7.54812	7.5635	7.57716	7.58624	7.57566	7.56623	7.5505	7.53623	7.50848	7.47775	7.45539	7.44163	7.42093	7.40684	7.39176
	0.5	0.505377	0.503122	0.501157	0.499483	0.501895	0.493547	0.500398	0.513226	0.518735	0.515679	0.508829	0.516438	0.545004	0.604686	0.696031	0.83545	1.03915	1.29328	1.61742	2.0019	2.42069	2.87527	3.37791	3.89237	4.41717	4.9649	5.49518	6.02375	6.54834	7.04973	7.53976	7.99133	8.41122	8.77763	9.0919	9.34082	9.53911	9.70085	9.81324	9.88287	9.91616	9.91734	9.90356	9.87852	9.83056	9.79421	9.74909	9.71298
	0.5	0.505013	0.500156	0.503676	0.496858	0.491198	0.508911	0.51601	0.555197	0.623209	0.728246	0.874042	1.04791	1.27627	1.5633	1.90058	2.30019	2.7301	3.19406	3.69508	4.21527	4.75546	5.28744	5.82118	6.35758	6.89668	7.41987	7.92162	8.38982	8.83188	9.22043	9.56905	9.8762	10.1219	10.3098	10.4311	10.5087	10.5393	10.5325	10.5174	10.4884	10.4531	10.4111	10.3605	10.3205	10.2781	10.2345	10.2015	10.1704
	0.5	0.503212	0.49224	0.495139	0.489989	0.49177	0.494333	0.488558	0.497726	0.49657	0.494295	0.519136	0.56327	0.651444	0.777104	0.956953	1.2025	1.5066	1.87155	2.29276	2.75961	3.2641	3.81568	4.39621	4.98594	5.56284	6.13663	6.68723	7.21184	7.70836	8.16543	8.61712	9.03194	9.41575	9.763	10.0579	10.2974	10.4883	10.6286	10.7337	10.7925	10.8249	10.8379	10.8198	10.7953	10.7576	10.7306	10.7082	10.6712
	0.5	0.502456	0.502748	0.499376	0.500584	0.491286	0.488869	0.49193	0.493431	0.500156	0.503704	0.507095	0.527457	0.576844	0.65142	0.772994	0.947157	1.19328	1.48396	1.83278	2.23961	2.69009	3.18741	3.69867	4.24648	4.79155	5.32883	5.87412	6.39868	6.91503	7.413	7.89903	8.37181	8.79604	9.19248	9.55394	9.85694	10.1203	10.3376	10.5044	10.6332	10.7162	10.7685	10.8048	10.8191	10.8079	10.7775	10.7488	10.7176
	0.5	0.509811	0.502012	0.496813	0.4974	0.500489	0.512093	0.528425	0.556593	0.622177	0.71004	0.848508	1.03813	1.2565	1.53209	1.81972	2.13935	2.49163	2.85181	3.24436	3.64268	4.04008	4.43465	4.82345	5.19462	5.54097	5.86549	6.16446	6.43389	6.66803	6.87982	7.06684	7.21373	7.31515	7.38479	7.43553	7.45814	7.46987	7.47713	7.4744	7.46632	7.45942	7.44557	7.42115	7.40052	7.37905	7.35537	7.33137	7.31002
	0.5	0.508104	0.509324	0.499697	0.492651	0.510825	0.510814	0.51403	0.522747	0.513252	0.514911	0.535837	0.577818	0.655422	0.754516	0.913198	1.12705	1.4032	1.73888	2.10262	2.50766	2.95207	3.43386	3.94597	4.46032	4.97049	5.49948	6.03235	6.5542	7.05202	7.5111	7.95479	8.37307	8.77619	9.15132	9.47692	9.76088	10.0203	10.2346	10.4147	10.5379	10.6453	10.7338	10.7955	10.8525	10.8865	10.9098	10.9206	10.9075
	0.5	0.500134	0.494166	0.495387	0.496445	0.496273	0.507095	0.536549	0.60026	0.716947	0.846987	1.01141	1.21681	1.44836	1.71816	1.99467	2.30532	2.64441	3.00809	3.40546	3.79969	4.19551	4.58311	4.95833	5.32082	5.65647	5.96309	6.23446	6.48857	6.7293	6.95109	7.1367	7.30715	7.42947	7.52206	7.59415	7.63669	7.66396	7.66801	7.67622	7.68216	7.66518	7.65515	7.6516	7.64724	7.63406	7.61614	7.59803	7.57199
	0.5	0.510439	0.49892	0.496046	0.490287	0.486335	0.517663	0.550046	0.611476	0.745212	0.890989	1.08135	1.321	1.59615	1.94598	2.34586	2.77513	3.27573	3.82314	4.39256	4.98284	5.57134	6.17058	6.78199	7.35909	7.91133	8.46915	9.02634	9.57135	10.0834	10.5761	11.045	11.476	11.8516	12.1671	12.4435	12.6933	12.8876	13.0377	13.1435	13.2095	13.2509	13.2624	13.2673	13.2723	13.2573	13.2355	13.2119	13.1901
	0.5	0.504135	0.501887	0.492413	0.489984	0.489441	0.501988	0.515795	0.545057	0.602921	0.689111	0.818408	1.01023	1.22905	1.49831	1.80511	2.12904	2.51315	2.91645	3.34728	3.80195	4.25704	4.71293	5.16179	5.59944	6.02549	6.42447	6.76993	7.06539	7.31355	7.50603	7.65153	7.75447	7.82818	7.86112	7.88706	7.89813	7.87779	7.86022	7.82176	7.78606	7.76162	7.73544	7.71215	7.68196	7.65376	7.64141	7.62419	7.60426
	0.5	0.484157	0.470281	0.484418	0.478527	0.478708	0.477904	0.489525	0.528778	0.605102	0.713922	0.855035	1.05088	1.28129	1.55334	1.8737	2.25679	2.64965	3.05799	3.48052	3.90014	4.33178	4.74899	5.15809	5.56924	5.95993	6.34	6.69921	7.01804	7.28277	7.51036	7.6847	7.81717	7.92314	7.9891	8.02277	8.03283	8.03519	8.0086	7.98117	7.97058	7.94437	7.91942	7.88549	7.8627	7.84365	7.8228	7.8022	7.77585
	0.5	0.499329	0.490555	0.482055	0.491637	0.489387	0.484621	0.479762	0.485566	0.49002	0.510889	0.545776	0.621073	0.747246	0.891293	1.08714	1.34998	1.65679	2.01844	2.41567	2.85473	3.32431	3.82848	4.35472	4.89254	5.44585	5.99606	6.55085	7.10042	7.63805	8.14962	8.6619	9.14394	9.59848	10.0367	10.4173	10.7479	11.0341	11.253	11.4361	11.5664	11.6607	11.7101	11.731	11.7218	11.7011	11.6614	11.6181	11.5671
	0.5	0.500588	0.491927	0.482168	0.48742	0.492752	0.504273	0.513323	0.50619	0.504938	0.505526	0.512379	0.524674	0.556298	0.630556	0.756627	0.919933	1.12886	1.39469	1.72706	2.0949	2.48769	2.91281	3.34992	3.80186	4.26856	4.72362	5.17522	5.61214	6.02166	6.40885	6.77061	7.11819	7.43389	7.71819	7.97722	8.17727	8.33512	8.46725	8.55953	8.61865	8.66239	8.68053	8.68811	8.67266	8.65704	8.62984	8.59773	8.57043
	0.5	0.498667	0.491331	0.497806	0.495024	0.506639	0.526017	0.564923	0.65337	0.783502	0.937043	1.1394	1.39885	1.71587	2.08341	2.48954	2.95966	3.46033	3.99573	4.54487	5.09983	5.65976	6.22165	6.78927	7.34023	7.88183	8.40272	8.87339	9.32015	9.72214	10.0697	10.3826	10.6532	10.8817	11.0823	11.2417	11.3637	11.4454	11.5119	11.5553	11.5848	11.6128	11.6269	11.6254	11.6116	11.6075	11.5918	11.5709	11.5519
	0.5	0.499843	0.494985	0.488599	0.485464	0.489187	0.500195	0.51786	0.544205	0.602887	0.706188	0.84312	1.02776	1.26136	1.52833	1.83338	2.17128	2.55315	2.97539	3.43119	3.90012	4.38308	4.86409	5.32923	5.78073	6.22578	6.65207	7.06638	7.45083	7.78586	8.07704	8.31373	8.51727	8.68455	8.82638	8.94947	9.03875	9.09595	9.13533	9.16354	9.16928	9.17973	9.17864	9.1762	9.16986	9.15326	9.13614	9.12758	9.12358
	0.5	0.498002	0.489529	0.508205	0.516761	0.529194	0.555784	0.597369	0.66263	0.753005	0.87921	1.03608	1.23335	1.47419	1.75536	2.07066	2.42558	2.79618	3.20206	3.62983	4.06905	4.52228	4.9657	5.41981	5.86321	6.28007	6.6759	7.04636	7.39747	7.73094	8.0392	8.30153	8.52829	8.71774	8.88206	9.02917	9.13797	9.20483	9.25192	9.26605	9.26228	9.23851	9.22338	9.20315	9.18353	9.174	9.15968	9.13256	9.11353
	0.5	0.503068	0.495047	0.481	0.485733	0.496491	0.504844	0.535258	0.589211	0.661956	0.775292	0.921077	1.1112	1.33411	1.60637	1.91816	2.26994	2.64951	3.0539	3.48361	3.92864	4.37849	4.84185	5.31032	5.7772	6.23895	6.67215	7.0917	7.48798	7.84342	8.18194	8.47337	8.73	8.97406	9.18848	9.39859	9.58054	9.7349	9.8765	9.98502	10.0685	10.1284	10.1627	10.1819	10.1814	10.1806	10.1795	10.1631	10.1521
	0.5	0.50495	0.506352	0.504144	0.503251	0.497791	0.505695	0.508319	0.508585	0.518304	0.508616	0.520748	0.530731	0.57073	0.643619	0.745641	0.909773	1.11721	1.36986	1.68561	2.03596	2.42933	2.84938	3.28434	3.74181	4.20895	4.67281	5.1377	5.59162	6.03657	6.46569	6.87354	7.25163	7.58654	7.89634	8.16792	8.40958	8.6401	8.83212	8.97984	9.09512	9.16858	9.21205	9.22455	9.21022	9.19038	9.1651	9.14325	9.12237
	0.5	0.503097	0.509232	0.505688	0.51355	0.516915	0.51751	0.530847	0.569996	0.643911	0.741258	0.875002	1.06128	1.28636	1.55482	1.85791	2.19375	2.57409	2.98018	3.43809	3.90228	4.35585	4.83272	5.30705	5.77036	6.23322	6.6846	7.113	7.51515	7.90389	8.27759	8.61138	8.90133	9.174	9.41779	9.63054	9.79622	9.9428	10.0605	10.1468	10.218	10.2734	10.2969	10.3161	10.3228	10.33	10.3215	10.3055	10.2939
	0.5	0.50557	0.500744	0.500118	0.503004	0.499641	0.5064	0.502824	0.505678	0.513062	0.503024	0.505282	0.505625	0.533759	0.582153	0.670657	0.798877	0.959131	1.17582	1.45262	1.77546	2.15139	2.56284	3.01537	3.49977	4.00145	4.51012	5.00912	5.5032	6.00395	6.48767	6.96774	7.42593	7.85404	8.26482	8.64715	9.00234	9.30496	9.55782	9.76912	9.92866	10.0419	10.1255	10.1705	10.1935	10.2028	10.2056	10.1961	10.1843
	0.5	0.510607	0.498897	0.504111	0.506703	0.499493	0.498271	0.500355	0.49803	0.499134	0.505153	0.527699	0.558841	0.627785	0.730968	0.873869	1.06622	1.28701	1.55276	1.86213	2.21871	2.6094	3.05233	3.51837	4.01575	4.52926	5.05066	5.57487	6.09258	6.59662	7.07869	7.53113	7.95047	8.35187	8.71917	9.04701	9.34451	9.61736	9.84716	10.053	10.2195	10.3434	10.4436	10.5059	10.5519	10.589	10.6141	10.6253	10.624
	0.5	0.497774	0.499173	0.495776	0.485463	0.488534	0.502516	0.537204	0.599252	0.699305	0.842223	1.02381	1.25379	1.52896	1.85042	2.20203	2.58441	3.0063	3.45879	3.91571	4.37966	4.83416	5.27463	5.71228	6.12706	6.51927	6.88382	7.22218	7.53068	7.80837	8.06193	8.28893	8.46793	8.61653	8.72075	8.78932	8.82491	8.84195	8.83478	8.82268	8.81204	8.8009	8.77293	8.73851	8.71296	8.69031	8.67068	8.6328	8.60576
	0.5	0.488602	0.500542	0.50977	0.506216	0.508152	0.516208	0.511523	0.512017	0.506516	0.501298	0.517562	0.544612	0.594649	0.663509	0.765148	0.907039	1.07705	1.28128	1.53095	1.82049	2.14201	2.49586	2.87611	3.26513	3.66473	4.08565	4.50636	4.91686	5.32473	5.72001	6.08515	6.43567	6.75509	7.04086	7.30381	7.54207	7.74511	7.91725	8.06836	8.1998	8.29236	8.3613	8.40464	8.41617	8.40052	8.38753	8.3568	8.32582
	0.5	0.503906	0.504346	0.51267	0.519538	0.516878	0.538065	0.570216	0.622425	0.718691	0.838486	0.985993	1.17188	1.39663	1.65118	1.93163	2.24454	2.5853	2.93288	3.30779	3.6944	4.07866	4.4652	4.84347	5.20835	5.55337	5.87906	6.18525	6.44551	6.67012	6.88408	7.05467	7.18767	7.28905	7.35235	7.38494	7.41012	7.43418	7.43517	7.42126	7.41495	7.40071	7.3738	7.34661	7.30166	7.27713	7.26125	7.24123	7.22123
	0.5	0.481949	0.477149	0.480027	0.483659	0.489551	0.515598	0.557783	0.639017	0.756557	0.929329	1.14748	1.40998	1.71461	2.06507	2.45163	2.88541	3.34276	3.80616	4.28107	4.76949	5.2385	5.69629	6.13704	6.5568	6.93023	7.27887	7.59308	7.8623	8.0955	8.29356	8.46468	8.60544	8.70751	8.79335	8.84213	8.88057	8.90513	8.90083	8.88796	8.8728	8.8507	8.82096	8.79798	8.7849	8.76262	8.74804	8.72886	8.7082
	9	9.00616	9.00273	8.99691	9.00517	9.00194	9.01113	9.01898	9.00937	9.01575	9.02149	9.041	9.09306	9.19306	9.36516	9.57947	9.85993	10.1792	10.5545	10.973	11.4384	11.9229	12.4463	12.9746	13.5175	14.0622	14.6072	15.132	15.6233	16.0905	16.4962	16.862	17.18	17.4459	17.6638	17.828	17.937	18.0112	18.0502	18.0763	18.0892	18.1002	18.081	18.054	18.0244	18.0052	17.9725	17.9504	17.9289
	9	9.00432	9.00209	9.00237	9.00823	9.01059	9.00683	9.00641	9.00501	9.02077	9.03286	9.06261	9.12921	9.24685	9.40067	9.60166	9.84776	10.1722	10.5314	10.9329	11.3745	11.8529	12.3451	12.8424	13.3498	13.8734	14.3828	14.8829	15.3522	15.7911	16.2004	16.5649	16.8933	17.1954	17.4514	17.6779	17.8668	18.0043	18.1061	18.153	18.1848	18.2101	18.206	18.2025	18.2047	18.2019	18.1972	18.1749	18.1582
	9	9.00733	9.0062	8.99554	8.9873	8.99853	9.02464	9.05226	9.10237	9.19797	9.33159	9.52459	9.7763	10.0593	10.4066	10.8128	11.2486	11.7244	12.2299	12.7551	13.3002	13.8343	14.3543	14.8421	15.2948	15.7206	16.1079	16.4351	16.6999	16.9055	17.0625	17.1749	17.2577	17.2941	17.302	17.2923	17.2641	17.2302	17.2018	17.1589	17.1333	17.0987	17.05	17.0205	17.0007	16.9841	16.9794	16.9711	16.9566
	9	9.00327	9.00954	9.0278	9.06168	9.11748	9.18382	9.28064	9.4183	9.60292	9.82954	10.098	10.3921	10.7037	11.0282	11.369	11.7425	12.1045	12.4726	12.8528	13.2016	13.5277	13.8474	14.1401	14.4042	14.642	14.8441	15.0241	15.1729	15.2911	15.3632	15.4118	15.4396	15.4573	15.4791	15.4981	15.5063	15.5098	15.4966	15.4843	15.4739	15.4575	15.4457	15.4399	15.4341	15.4466	15.4502	15.4529	15.4546
	9	9.01073	9.01125	9.02219	9.04959	9.09028	9.17051	9.29443	9.44853	9.6553	9.9062	10.1969	10.5338	10.9117	11.3154	11.7589	12.1987	12.6478	13.1098	13.5503	13.982	14.3904	14.7685	15.1235	15.4333	15.6922	15.8971	16.0607	16.1773	16.2519	16.2966	16.3246	16.3388	16.3438	16.3504	16.3441	16.3301	16.3127	16.298	16.2768	16.258	16.2492	16.234	16.2333	16.229	16.2332	16.2324	16.2205	16.2241
	9	8.99704	9.01024	9.02291	9.01576	9.00931	9.00622	9.01353	9.01802	9.01174	9.02763	9.05283	9.1091	9.19904	9.32222	9.48525	9.70166	9.96071	10.2593	10.5854	10.9429	11.332	11.7497	12.1993	12.6494	13.0751	13.4904	13.9026	14.2891	14.653	14.9854	15.2735	15.5295	15.7543	15.9313	16.0609	16.1477	16.2139	16.2563	16.275	16.2783	16.2665	16.235	16.2108	16.1916	16.1642	16.1366	16.1162	16.0904
	9	8.99976	9.00396	9.00681	9.00947	9.01105	9.00683	9.00425	9.00219	9.01538	9.02224	9.0402	9.0848	9.16146	9.26675	9.41796	9.59583	9.80499	10.05	10.3164	10.6045	10.9164	11.2522	11.6101	11.9737	12.333	12.6746	13.0005	13.3032	13.5683	13.8026	13.9999	14.1645	14.2863	14.3869	14.4493	14.4883	14.495	14.4878	14.4826	14.4635	14.4353	14.4036	14.381	14.3608	14.3364	14.3273	14.325	14.3099
	9	8.99153	8.99779	8.99409	9.00093	9.0161	9.04021	9.08534	9.16244	9.25747	9.40254	9.57727	9.81937	10.1047	10.4281	10.7819	11.1721	11.572	11.9995	12.4277	12.8877	13.324	13.7663	14.1986	14.6038	14.9739	15.3147	15.6335	15.9035	16.1262	16.3022	16.4439	16.5295	16.5897	16.6284	16.6454	16.6438	16.6467	16.6317	16.6253	16.6125	16.6185	16.6002	16.5824	16.5634	16.5551	16.5403	16.54	16.5445
	9	9.00812	9.00786	9.00144	9.00364	9.01741	9.0257	9.0643	9.11788	9.21319	9.34145	9.51463	9.74014	10.0134	10.3301	10.6999	11.1048	11.5487	12.0131	12.4905	12.9872	13.4826	13.9771	14.4568	14.9071	15.3448	15.752	16.1287	16.4549	16.7405	16.985	17.1633	17.3111	17.4071	17.4576	17.4921	17.4864	17.4772	17.4616	17.4216	17.3889	17.3613	17.3414	17.3255	17.3012	17.289	17.2746	17.2565	17.2569
	9	9.01134	9.01718	9.0112	9.00835	9.00757	9.00292	9.00632	9.00543	9.00229	9.01308	9.03137	9.07735	9.16455	9.28678	9.44779	9.64862	9.91407	10.227	10.5677	10.9674	11.3952	11.8465	12.3157	12.8038	13.3118	13.8053	14.2918	14.7681	15.1883	15.5817	15.9369	16.2482	16.5189	16.7219	16.8666	16.9834	17.0484	17.0926	17.1261	17.1469	17.159	17.1557	17.1508	17.1495	17.1335	17.1201	17.0861	17.0775
	9	9.00365	9.00619	9.00735	9.01305	9.01249	9.05094	9.10559	9.20623	9.3279	9.48288	9.69242	9.93538	10.2389	10.576	10.9731	11.3825	11.8346	12.2859	12.7548	13.2081	13.6745	14.137	14.5893	15.0175	15.4327	15.8164	16.1497	16.4703	16.708	16.916	17.053	17.1512	17.196	17.2175	17.2106	17.2005	17.1628	17.1322	17.1134	17.0749	17.0692	17.0372	17.0261	17.0021	16.9897	16.9817	16.9748	16.9814
	9	8.99495	8.99128	8.99312	8.9997	9.00627	9.00826	8.99923	8.99541	9.00505	9.01284	9.01546	9.03872	9.09833	9.20102	9.32163	9.49281	9.71607	9.97463	10.2661	10.5965	10.9752	11.3658	11.7597	12.1655	12.574	12.9562	13.3225	13.6586	13.9865	14.31	14.601	14.8652	15.0985	15.3102	15.4776	15.59	15.6887	15.7658	15.8161	15.8395	15.8418	15.8426	15.8421	15.8188	15.7896	15.7727	15.7641	15.7518
	9	9.0055	9.00603	9.01693	9.01957	9.01857	9.02846	9.04645	9.08511	9.1524	9.26346	9.4244	9.62742	9.87838	10.1734	10.5163	10.8976	11.3107	11.7441	12.2048	12.6828	13.1569	13.6389	14.1179	14.5841	15.0207	15.4342	15.8043	16.1351	16.4195	16.6494	16.8322	16.9598	17.0321	17.085	17.1122	17.1098	17.0969	17.0813	17.0611	17.0298	16.9892	16.9571	16.9347	16.9225	16.8989	16.8884	16.8819	16.8844
	9	9.00054	9.01462	9.05155	9.09387	9.16955	9.29656	9.46214	9.67519	9.94384	10.247	10.6014	10.9981	11.4108	11.8396	12.2847	12.7239	13.1646	13.5948	13.9978	14.3962	14.7607	15.0809	15.3854	15.6519	15.8585	16.0362	16.1706	16.2599	16.3442	16.3945	16.4208	16.4482	16.4466	16.448	16.4582	16.4398	16.4294	16.4327	16.418	16.4199	16.4188	16.4043	16.4102	16.4203	16.4058	16.4116	16.4135	16.4012
	9	9.00097	9.00136	9.00169	9.0237	9.07422	9.14629	9.2447	9.37878	9.56232	9.78907	10.051	10.3345	10.6512	11.008	11.374	11.7423	12.1271	12.5206	12.9275	13.3247	13.7016	14.0549	14.3946	14.7055	14.9812	15.2317	15.4336	15.6114	15.7544	15.87	15.9474	15.9839	16.0104	16.0248	16.0272	16.0173	16.0119	16.0112	16.0044	15.9912	15.976	15.9749	15.978	15.9774	15.9783	15.9723	15.9709	15.9747
	9	8.99918	8.99034	8.9934	8.99513	8.99798	8.99422	8.99745	8.99295	8.98994	9.00277	9.02499	9.0689	9.16052	9.27993	9.43785	9.63962	9.89353	10.1786	10.5142	10.881	11.2688	11.6814	12.1018	12.529	12.9502	13.353	13.7307	14.0777	14.3905	14.665	14.9024	15.1085	15.2653	15.3841	15.4556	15.4961	15.5005	15.4897	15.4659	15.4363	15.4041	15.3666	15.34	15.3161	15.2963	15.2761	15.2667	15.2517
	9	9.00157	9.00659	9.02458	9.05584	9.10838	9.20979	9.33769	9.49705	9.70764	9.95195	10.2366	10.5612	10.8938	11.2521	11.6124	11.9576	12.314	12.6545	12.9843	13.2977	13.593	13.8564	14.0913	14.2815	14.4329	14.5445	14.623	14.6782	14.7172	14.7433	14.7584	14.7667	14.7668	14.7594	14.7494	14.7308	14.7107	14.7037	14.6915	14.6884	14.6838	14.6839	14.6875	14.6898	14.6898	14.6838	14.69	14.6857
	9	9.00666	9.01003	9.00715	9.00539	9.00315	9.00468	9.01141	9.00812	9.00335	9.00812	9.01969	9.04952	9.09968	9.17815	9.29222	9.44671	9.64336	9.87251	10.1372	10.4415	10.7514	11.0909	11.4587	11.8381	12.228	12.6172	12.9981	13.3729	13.7109	14.0285	14.3219	14.557	14.7709	14.9384	15.0774	15.1815	15.2408	15.2951	15.3236	15.3338	15.3335	15.3286	15.3203	15.3169	15.3047	15.2967	15.286	15.2726
	9	8.99933	8.99296	8.99242	8.9915	8.99469	8.99535	8.99189	8.97822	8.98101	8.99404	9.03003	9.10129	9.20731	9.36629	9.57928	9.85053	10.1816	10.5592	10.9702	11.4169	11.8809	12.3823	12.8916	13.4027	13.9096	14.3891	14.8546	15.3071	15.716	16.0831	16.4139	16.6829	16.9086	17.0827	17.2178	17.3091	17.354	17.3671	17.354	17.3386	17.3158	17.2806	17.2511	17.2196	17.1867	17.1629	17.1328	17.1153
	9	9.00718	9.01144	9.0083	9.00363	9.00014	9.02014	9.04323	9.07464	9.14031	9.23896	9.37806	9.55867	9.78095	10.049	10.3424	10.6704	11.0295	11.3921	11.7689	12.1568	12.5595	12.996	13.4045	13.8062	14.1842	14.5161	14.8057	15.0619	15.2611	15.4293	15.5477	15.6479	15.7069	15.7246	15.7199	15.7272	15.7151	15.6895	15.6591	15.6604	15.6441	15.637	15.629	15.6131	15.6044	15.5883	15.5764	15.5824
	9	8.98905	8.99051	8.99176	8.99678	8.99392	8.99154	9.01304	9.04697	9.10886	9.2061	9.33826	9.51083	9.71226	9.95073	10.2035	10.499	10.796	11.1273	11.4773	11.8267	12.1998	12.5629	12.9045	13.2145	13.4911	13.7288	13.909	14.0524	14.1585	14.2254	14.263	14.2841	14.2935	14.2916	14.2948	14.2967	14.2876	14.2761	14.2728	14.2669	14.2479	14.2328	14.2053	14.1918	14.1957	14.1941	14.2017	14.1895
	9	8.99838	9.00227	9.00859	8.99849	9.00306	9.00414	9.02556	9.08028	9.14431	9.25623	9.40492	9.60746	9.84142	10.117	10.417	10.7326	11.0701	11.4328	11.8056	12.1778	12.5596	12.9202	13.2694	13.6045	13.8917	14.1619	14.4052	14.6133	14.7754	14.8876	14.9746	15.0267	15.0543	15.0766	15.0764	15.0799	15.0742	15.0608	15.0448	15.0256	15.013	14.9916	14.9888	14.9816	14.9801	14.9713	14.9684	14.9837
	9	8.99611	9.0007	8.99724	8.98277	8.98629	8.99261	9.01647	9.04587	9.12315	9.23784	9.37934	9.56273	9.80263	10.0661	10.3812	10.7294	11.1012	11.5002	11.9209	12.3554	12.7933	13.2251	13.6359	14.015	14.3854	14.7151	15.0224	15.2882	15.4926	15.6505	15.7863	15.8723	15.9313	15.9632	15.9599	15.9343	15.9069	15.8957	15.8936	15.8784	15.8613	15.8339	15.8039	15.7894	15.7869	15.7838	15.7743	15.7637
	9	9.00587	9.006	9.01143	9.01307	9.02002	9.01352	9.00865	9.00979	8.99659	9.00341	9.03391	9.0998	9.18195	9.31903	9.50366	9.73875	10.0164	10.3258	10.6824	11.0597	11.4757	11.9059	12.3587	12.8119	13.2732	13.737	14.1788	14.6058	14.9783	15.3027	15.5794	15.8002	15.9735	16.0937	16.1877	16.2477	16.2867	16.2997	16.3079	16.3077	16.2956	16.2878	16.2838	16.277	16.2611	16.2356	16.2192	16.2016
	9	9.00465	9.00968	9.00868	9.00126	9.00835	9.01732	9.04417	9.08599	9.1542	9.26291	9.40752	9.58297	9.79195	10.0455	10.3453	10.6663	11.0071	11.3755	11.7475	12.1282	12.5021	12.8574	13.2172	13.5481	13.8585	14.146	14.3822	14.576	14.7247	14.8274	14.9104	14.9561	14.9898	15.015	15.0213	15.0162	15.0017	14.9896	14.969	14.9431	14.9321	14.9292	14.9312	14.9392	14.9357	14.9357	14.9294	14.9165
	9	8.99937	9.00365	9.00524	8.99586	9.0038	9.02783	9.04921	9.10255	9.1845	9.29366	9.44561	9.64247	9.8792	10.156	10.475	10.8392	11.219	11.6181	12.0346	12.4637	12.9028	13.3197	13.711	14.0949	14.4417	14.7505	15.0114	15.2518	15.4671	15.6327	15.7513	15.8368	15.9048	15.9323	15.9312	15.9245	15.8971	15.8663	15.8422	15.8056	15.7845	15.7619	15.7322	15.71	15.6937	15.6884	15.6962	15.6941
	9	8.99536	9.00137	9.00071	9.00126	9.00424	9.01918	9.01414	9.00838	9.00813	9.00939	9.03276	9.07478	9.15747	9.27252	9.43238	9.64413	9.90433	10.2224	10.6057	11.0274	11.4811	11.9518	12.4449	12.9624	13.4958	14.031	14.5609	15.065	15.5413	15.9635	16.3511	16.7024	17.003	17.2486	17.4341	17.5809	17.6791	17.7377	17.7672	17.7752	17.759	17.7485	17.7385	17.7177	17.7071	17.6814	17.6666	17.6458
	9	9.0052	9.01734	9.01578	9.01387	9.00834	9.01594	9.03698	9.06926	9.1368	9.24133	9.38434	9.56555	9.7908	10.0643	10.3715	10.7239	11.0886	11.4739	11.8783	12.2886	12.7133	13.1391	13.5557	13.9779	14.3689	14.7306	15.0546	15.3448	15.5956	15.8082	15.979	16.1241	16.2447	16.3195	16.3811	16.4044	16.4188	16.4127	16.3969	16.3781	16.3539	16.3268	16.309	16.2894	16.261	16.2356	16.2134	16.198
	9	9.00171	8.99873	9.00054	8.99873	9.00709	9.01656	9.06681	9.1512	9.27284	9.43076	9.64575	9.91354	10.2156	10.5549	10.9315	11.3376	11.7655	12.2145	12.6752	13.1418	13.6085	14.0683	14.5181	14.9565	15.3689	15.7495	16.1053	16.4137	16.6808	16.9137	17.1083	17.2632	17.3885	17.4673	17.5176	17.5424	17.5531	17.5578	17.5431	17.5343	17.5172	17.4922	17.4757	17.4512	17.4273	17.4083	17.386	17.3649
	9	9.00421	8.99743	9.00023	9.00407	8.99288	8.99716	9.00488	9.00568	9.01367	9.02003	9.03463	9.05802	9.10917	9.20276	9.33537	9.51697	9.74735	10.0039	10.3076	10.6636	11.0602	11.4921	11.9564	12.4351	12.9263	13.4094	13.8772	14.3296	14.7523	15.1468	15.5043	15.8246	16.1137	16.3554	16.5694	16.7469	16.8997	17.0241	17.1151	17.1801	17.2247	17.2677	17.2914	17.2967	17.2901	17.2863	17.2662	17.2522
	9	9.00131	9.00726	9.0043	9.02813	9.07608	9.15347	9.27197	9.41088	9.60802	9.85025	10.1469	10.4846	10.8661	11.269	11.7001	12.1509	12.6132	13.0865	13.5636	14.0373	14.5075	14.9436	15.3518	15.7226	16.0476	16.3332	16.5835	16.8023	17.008	17.1945	17.3364	17.4597	17.5566	17.6196	17.6702	17.6952	17.7104	17.7128	17.7179	17.7156	17.7142	17.7106	17.6932	17.6848	17.6688	17.6573	17.647	17.6379
	9	8.99501	9.0058	9.01216	9.03916	9.10184	9.19504	9.32866	9.4903	9.69764	9.93239	10.2178	10.5142	10.8426	11.2054	11.5739	11.965	12.3455	12.7222	13.0782	13.4074	13.7155	14.0033	14.2458	14.4438	14.6226	14.7562	14.8712	14.9539	15.0017	15.0381	15.0718	15.0936	15.1018	15.1092	15.0979	15.0891	15.0854	15.0692	15.0529	15.0317	15.0206	15.0152	15.0077	15.0017	15.0008	14.9907	14.9798	14.9715
	9	9.00637	9.01183	9.02748	9.08526	9.16487	9.29177	9.4683	9.69854	9.98509	10.3269	10.7263	11.1674	11.6353	12.118	12.6206	13.1208	13.6388	14.148	14.6544	15.1484	15.6174	16.0483	16.4527	16.818	17.1472	17.4367	17.6874	17.9034	18.0673	18.1913	18.2862	18.3445	18.3745	18.3826	18.38	18.3581	18.3337	18.3132	18.2751	18.2481	18.2206	18.1896	18.1741	18.1529	18.1389	18.1373	18.1243	18.1211
	9	8.99219	8.99683	9.00971	9.02499	9.07035	9.15067	9.2628	9.41404	9.60699	9.84326	10.1084	10.4046	10.7348	11.0951	11.4739	11.8828	12.2869	12.6921	13.1007	13.4785	13.8519	14.2137	14.55	14.8621	15.1502	15.401	15.6228	15.8093	15.9547	16.0673	16.1479	16.2064	16.2405	16.2543	16.2566	16.2475	16.2246	16.205	16.1801	16.1471	16.1193	16.0911	16.0665	16.0486	16.0355	16.0265	16.0239	16.0288
	9	8.99773	9.00709	9.01429	9.04034	9.10544	9.19493	9.33125	9.50741	9.72266	9.96141	10.2612	10.5941	10.9495	11.3234	11.7243	12.1287	12.5348	12.944	13.339	13.7109	14.0603	14.3822	14.6604	14.9264	15.1489	15.3295	15.4959	15.6296	15.7297	15.8137	15.8672	15.8925	15.9177	15.9351	15.935	15.9306	15.9297	15.9144	15.8983	15.8881	15.8702	15.8525	15.8354	15.8229	15.8052	15.7961	15.7909	15.7851
	9	8.99869	9.00073	8.9995	8.99519	8.99265	8.99174	8.99811	9.00545	8.99379	8.98679	9.00277	9.03617	9.11018	9.21231	9.37193	9.60161	9.87983	10.214	10.6014	11.026	11.4876	11.9776	12.4786	13.0008	13.5285	14.0468	14.5557	15.048	15.5207	15.956	16.3333	16.6701	16.9447	17.1677	17.3451	17.4687	17.554	17.6118	17.6423	17.6564	17.637	17.6117	17.588	17.5559	17.5229	17.4929	17.4612	17.434
	9	8.99027	8.99792	8.99722	8.99119	8.99049	9.00989	9.03641	9.09682	9.19986	9.35077	9.54634	9.78591	10.081	10.4031	10.7687	11.1773	11.6028	12.0491	12.5039	12.9487	13.3802	13.7765	14.1418	14.4881	14.8044	15.0884	15.3536	15.5817	15.7736	15.9195	16.026	16.1101	16.1647	16.2036	16.2291	16.236	16.2387	16.2409	16.2344	16.219	16.1911	16.1693	16.1463	16.1169	16.1029	16.0948	16.0845	16.0853
	9	8.99798	8.99173	8.99341	8.99855	9.00881	9.02527	9.05228	9.11186	9.20167	9.33081	9.50288	9.72818	9.98466	10.2786	10.6129	10.9779	11.3683	11.7807	12.209	12.6454	13.0668	13.4759	13.8731	14.2365	14.5592	14.8366	15.0767	15.2742	15.4328	15.5568	15.6531	15.7154	15.7559	15.7742	15.7775	15.7735	15.7566	15.7457	15.7334	15.7131	15.6954	15.6694	15.6539	15.6491	15.6351	15.6236	15.6114	15.5936
	9	9.00523	9.01095	9.01416	9.01396	9.02632	9.04408	9.07749	9.1598	9.28024	9.44513	9.66281	9.92998	10.2542	10.6267	11.0354	11.4665	11.9215	12.3898	12.8639	13.3259	13.7746	14.1994	14.6014	14.9733	15.313	15.6151	15.878	16.1083	16.3143	16.4796	16.6071	16.6994	16.7602	16.7891	16.8016	16.8031	16.7884	16.7636	16.7333	16.7108	16.6944	16.6757	16.6554	16.6212	16.6008	16.5828	16.5648	16.55
	9	8.99337	8.99847	8.99384	8.9872	9.00616	9.01599	9.0431	9.09521	9.17648	9.29383	9.44619	9.63189	9.83999	10.087	10.368	10.669	10.9947	11.3633	11.7279	12.0968	12.4865	12.8711	13.2472	13.5977	13.9515	14.2813	14.5831	14.8643	15.1085	15.3313	15.5325	15.7141	15.8672	15.9912	16.0894	16.1581	16.1943	16.2248	16.2456	16.2633	16.2657	16.2532	16.2414	16.2206	16.2003	16.1947	16.1829	16.1572
	9	8.99401	8.99278	8.99305	8.97304	8.96868	8.97605	9.00361	9.03183	9.09827	9.20006	9.33826	9.51486	9.7518	10.0243	10.3218	10.6636	11.0203	11.3923	11.7873	12.1962	12.6149	13.0306	13.4377	13.8295	14.1978	14.543	14.8647	15.1484	15.3998	15.6146	15.7686	15.8861	15.9599	16.0171	16.0625	16.0878	16.1024	16.1049	16.1036	16.0877	16.0611	16.0399	16.0228	16.0098	15.9906	15.9753	15.9648	15.943
	9	9.01774	9.01946	9.02053	9.02483	9.03132	9.01716	9.01978	9.01671	9.02195	9.0333	9.0517	9.09485	9.17029	9.28905	9.46523	9.69185	9.97467	10.3049	10.6856	11.1067	11.5554	12.0368	12.5515	13.0622	13.5725	14.079	14.5833	15.0719	15.5351	15.9847	16.396	16.7739	17.1229	17.426	17.6755	17.8917	18.0666	18.1909	18.2726	18.3397	18.3686	18.3665	18.3541	18.336	18.3178	18.2895	18.2633	18.2457
	9	9.00088	9.00239	8.99769	9.00489	9.00997	9.01728	9.04996	9.10143	9.1828	9.30462	9.46433	9.65185	9.87818	10.1435	10.4383	10.744	11.0777	11.4234	11.7716	12.1182	12.4485	12.7621	13.0444	13.2985	13.5375	13.7511	13.9472	14.1242	14.2828	14.4207	14.5313	14.6114	14.6779	14.7263	14.7599	14.7909	14.7961	14.8013	14.7995	14.7969	14.7849	14.7619	14.7537	14.744	14.7312	14.7138	14.6993	14.6862
	9	8.98992	8.98377	8.99654	9.0021	9.00993	9.0162	9.03586	9.08232	9.16584	9.28373	9.44626	9.65169	9.8858	10.1661	10.4813	10.8356	11.2202	11.6229	12.0407	12.4686	12.9071	13.3334	13.7452	14.1477	14.5138	14.8546	15.1507	15.4142	15.6454	15.8295	15.9791	16.1147	16.1965	16.2499	16.2812	16.2889	16.2855	16.2781	16.2692	16.2538	16.2338	16.2091	16.1828	16.1688	16.1425	16.1278	16.1184	16.1105
	9	8.99531	8.99277	8.99106	8.99568	8.99778	9.00992	9.03086	9.07918	9.15228	9.24699	9.38414	9.56233	9.79085	10.0411	10.331	10.6529	11.0083	11.3769	11.7524	12.1381	12.5341	12.9205	13.3127	13.6862	14.0594	14.4043	14.7294	15.0338	15.3142	15.5624	15.7826	15.9642	16.1148	16.2316	16.3121	16.3693	16.4019	16.4114	16.4032	16.3935	16.3812	16.3578	16.3391	16.3199	16.2952	16.2564	16.2317	16.2084
	9	8.99882	8.99479	8.99339	8.99523	8.99415	8.98407	8.97993	8.98571	8.9926	8.99224	9.01068	9.04644	9.116	9.23487	9.39584	9.62263	9.90323	10.2213	10.5805	10.98	11.4187	11.8752	12.3202	12.7718	13.2134	13.6441	14.0513	14.4325	14.7849	15.109	15.3977	15.6317	15.8343	15.9946	16.1303	16.2203	16.2751	16.3035	16.3059	16.3063	16.2815	16.2492	16.2346	16.2179	16.2032	16.1851	16.1567	16.1374
	9	8.99727	9.0029	8.99859	8.99691	8.9884	9.00769	9.05437	9.11471	9.22142	9.3674	9.55803	9.79862	10.0865	10.4047	10.7585	11.1138	11.4898	11.8966	12.3182	12.7499	13.1887	13.6303	14.0895	14.535	14.9522	15.3399	15.6989	16.032	16.3228	16.5674	16.7802	16.9441	17.0606	17.143	17.1973	17.2249	17.2222	17.2103	17.2048	17.1951	17.1829	17.1697	17.1516	17.1368	17.1309	17.112	17.1063	17.099
	9	8.99321	8.99384	8.99296	8.99179	8.99814	9.00502	9.01963	9.05152	9.12219	9.22183	9.36348	9.54396	9.76711	10.0403	10.3532	10.6941	11.0667	11.4685	11.9015	12.3363	12.7765	13.2316	13.6821	14.117	14.5498	14.9652	15.3521	15.7127	16.0289	16.309	16.5481	16.7284	16.8836	17.0134	17.1034	17.1698	17.2066	17.2314	17.2345	17.2277	17.2105	17.1903	17.1759	17.1606	17.1372	17.1139	17.1039	17.092
	9	9.00698	9.01084	9.01166	9.0103	9.0218	9.04005	9.075	9.13519	9.2411	9.39364	9.60636	9.85181	10.1497	10.4887	10.8714	11.2834	11.7141	12.1772	12.6578	13.1398	13.6264	14.1033	14.5732	15.036	15.4624	15.8639	16.2369	16.5785	16.8687	17.1251	17.3468	17.5136	17.6341	17.7337	17.8134	17.8623	17.8948	17.9172	17.927	17.9356	17.9264	17.9162	17.9078	17.8905	17.8788	17.8612	17.849	17.8353
	9	9.00037	8.99002	8.97893	8.97846	8.96491	8.96216	8.96456	8.96867	8.99124	9.03248	9.08708	9.18159	9.31248	9.48934	9.70857	9.94883	10.2516	10.5804	10.9456	11.3452	11.7744	12.22	12.6687	13.125	13.5864	14.0389	14.4789	14.8932	15.2789	15.6514	16.0051	16.3203	16.5897	16.8171	17.0086	17.1632	17.2813	17.371	17.4235	17.4533	17.4604	17.4502	17.4452	17.4339	17.4121	17.3877	17.3656	17.3417
	9	8.99836	9.00779	9.00192	9.0065	9.00488	9.0136	9.04258	9.09206	9.1715	9.28259	9.43356	9.6282	9.85735	10.1187	10.4232	10.747	11.1104	11.5017	11.9215	12.3491	12.7823	13.2132	13.6298	14.0245	14.3918	14.7152	15.0117	15.2857	15.5296	15.7559	15.9537	16.1213	16.2578	16.3616	16.4285	16.4814	16.5139	16.533	16.5347	16.525	16.5136	16.484	16.4708	16.4529	16.43	16.4101	16.3919	16.3727
	9	9.00091	8.99663	8.99672	8.99754	8.99289	8.99352	8.99006	8.99024	8.99499	8.99902	9.01555	9.06036	9.12875	9.23811	9.38808	9.57886	9.81463	10.0822	10.3935	10.7304	11.0797	11.4516	11.8332	12.2384	12.6508	13.068	13.4847	13.8919	14.2748	14.6337	14.9504	15.2301	15.4781	15.6805	15.8552	16.0019	16.1139	16.1992	16.2488	16.2767	16.2866	16.2826	16.2788	16.2631	16.2448	16.2317	16.2128	16.1957
	9	9.00739	9.0167	9.0127	9.02328	9.0368	9.05697	9.08451	9.13674	9.22007	9.33294	9.48598	9.68296	9.91368	10.1835	10.4947	10.8357	11.2	11.5762	11.9604	12.3654	12.7665	13.1716	13.5784	13.9713	14.3475	14.697	15.0075	15.2893	15.5208	15.7231	15.8943	16.0209	16.123	16.1815	16.2243	16.2509	16.2537	16.2432	16.2357	16.2158	16.1959	16.175	16.1483	16.1251	16.1051	16.0902	16.0733	16.057
	9	8.99754	9.0042	9.00567	9.0053	9.00621	9.02928	9.07609	9.1439	9.23775	9.35663	9.48676	9.65301	9.8427	10.0598	10.2964	10.5452	10.8067	11.0867	11.3944	11.7232	12.0608	12.4013	12.7505	13.1073	13.4577	13.799	14.1158	14.4378	14.7605	15.0563	15.3407	15.5877	15.8137	15.9991	16.1564	16.287	16.3902	16.4531	16.5021	16.5459	16.5691	16.5946	16.6012	16.6108	16.612	16.5969	16.5894	16.5734
	9	9.00034	9.00524	9.01833	9.06463	9.11746	9.21233	9.35474	9.53103	9.75442	10.015	10.3149	10.6725	11.0583	11.4826	11.9267	12.3865	12.8752	13.3592	13.8328	14.296	14.734	15.1585	15.5568	15.9252	16.2751	16.598	16.8827	17.1312	17.326	17.4885	17.6118	17.7005	17.7646	17.7928	17.8043	17.8053	17.8012	17.791	17.771	17.7549	17.7405	17.7303	17.7211	17.7044	17.6957	17.6853	17.669	17.6516
	9	8.99927	8.99442	9.00218	9.02232	9.06654	9.13727	9.23938	9.39677	9.60325	9.85427	10.1572	10.4908	10.8719	11.2781	11.699	12.1477	12.6109	13.0671	13.5347	13.9906	14.4472	14.8938	15.3262	15.7357	16.1155	16.466	16.7777	17.0362	17.2464	17.4095	17.5253	17.596	17.6428	17.6713	17.7032	17.7189	17.7223	17.719	17.6969	17.6761	17.6541	17.6273	17.6044	17.5821	17.5664	17.5524	17.5354	17.5316
	9	9.00349	9.00717	9.00039	9.01666	9.06782	9.15081	9.283	9.45475	9.67671	9.93448	10.226	10.559	10.9168	11.302	11.7061	12.1256	12.5538	12.9727	13.3716	13.7334	14.0701	14.3739	14.647	14.8782	15.0676	15.2239	15.3578	15.4802	15.576	15.6445	15.6814	15.7042	15.7065	15.6907	15.6738	15.6488	15.6223	15.6009	15.5858	15.5713	15.5602	15.5357	15.5157	15.5037	15.4851	15.4943	15.4913	15.4896
	9	8.99731	9.01175	9.01369	9.02971	9.07936	9.1681	9.26858	9.42754	9.63594	9.88234	10.1694	10.4918	10.8625	11.2534	11.6631	12.1091	12.5498	13.0062	13.4732	13.9172	14.3241	14.7153	15.0904	15.4135	15.6943	15.9297	16.1048	16.2444	16.3343	16.4117	16.4407	16.4489	16.4457	16.4244	16.3896	16.3585	16.3125	16.267	16.2328	16.2033	16.1696	16.1391	16.1323	16.1258	16.1175	16.1018	16.1022	16.099
	9	8.99167	9.00071	9.02203	9.03098	9.05154	9.11559	9.2116	9.3495	9.49996	9.7188	9.95972	10.2374	10.5405	10.8636	11.214	11.5975	11.9922	12.3835	12.7653	13.1269	13.4596	13.744	13.981	14.1883	14.3623	14.5078	14.6133	14.6844	14.757	14.8109	14.8306	14.8345	14.8391	14.8331	14.8372	14.8157	14.8089	14.8014	14.7905	14.7868	14.7709	14.7666	14.7591	14.7623	14.7554	14.7477	14.7398	14.7447
	9	8.99195	8.9837	8.99015	9.01122	9.05918	9.14747	9.28683	9.45626	9.68656	9.96814	10.2883	10.6533	11.0559	11.4975	11.9498	12.4012	12.8608	13.3245	13.7659	14.1952	14.5992	14.9959	15.3585	15.6792	15.9662	16.2053	16.4085	16.5655	16.6772	16.7524	16.8041	16.8302	16.8579	16.8641	16.8574	16.8465	16.8352	16.8197	16.7875	16.7547	16.7332	16.7082	16.6885	16.6772	16.6633	16.6526	16.6435	16.63
	9	9.01471	9.03094	9.03988	9.06148	9.1018	9.16063	9.23885	9.35764	9.53679	9.76436	10.0373	10.3612	10.732	11.1328	11.5817	12.0398	12.5242	13.0204	13.4982	13.9714	14.4338	14.8823	15.3071	15.6959	16.0562	16.3662	16.6223	16.8407	17.0095	17.1506	17.2711	17.3758	17.4544	17.504	17.5345	17.5572	17.5485	17.5414	17.5391	17.5266	17.5045	17.4909	17.4722	17.4548	17.4428	17.4305	17.427	17.4034
	9	9.00391	8.99968	9.01532	9.04355	9.08836	9.17625	9.29005	9.45583	9.67154	9.91752	10.2025	10.5161	10.8541	11.2287	11.6178	12.0197	12.4433	12.8579	13.273	13.6688	14.0294	14.3639	14.6719	14.9412	15.1587	15.3421	15.4994	15.6113	15.6768	15.7441	15.7902	15.8264	15.8445	15.8609	15.8711	15.8793	15.8805	15.8871	15.8874	15.8735	15.8625	15.854	15.8483	15.8479	15.843	15.8385	15.8281	15.816
	9	8.99614	8.99392	9.00564	9.01787	9.0547	9.11572	9.19819	9.32398	9.48723	9.67986	9.90969	10.1701	10.4547	10.762	11.0995	11.4694	11.8441	12.2253	12.6021	12.9621	13.319	13.6513	13.9578	14.2524	14.5125	14.7364	14.9411	15.1111	15.2711	15.4027	15.4926	15.5593	15.5924	15.6153	15.6152	15.6077	15.6108	15.6205	15.6132	15.5999	15.598	15.5903	15.5797	15.5703	15.5577	15.5552	15.539	15.5325
	9	9.00093	9.00307	9.00208	9.00175	9.00274	9.00509	9.02294	9.07512	9.1631	9.28376	9.44989	9.66448	9.92573	10.2298	10.5651	10.9448	11.3403	11.7584	12.2001	12.6362	13.063	13.4861	13.885	14.262	14.5975	14.9088	15.1715	15.406	15.6	15.7662	15.8956	15.9987	16.0732	16.1297	16.1708	16.189	16.1925	16.1943	16.1867	16.1814	16.1707	16.1619	16.1393	16.1093	16.1014	16.088	16.071	16.0655
	9	9.0053	9.0058	9.00793	9.00995	9.01979	9.02465	9.04165	9.07998	9.15663	9.26953	9.41781	9.63767	9.9107	10.2145	10.5756	10.973	11.4099	11.8546	12.3105	12.7803	13.2369	13.6764	14.1256	14.5574	14.9604	15.3284	15.6578	15.949	16.1977	16.3975	16.5653	16.7011	16.7906	16.8631	16.9013	16.9142	16.9125	16.8994	16.8817	16.8665	16.8448	16.8215	16.8021	16.779	16.7568	16.7336	16.7149	16.7036
	9	9.00257	9.0065	9.00557	9.00459	9.00241	9.00099	9.02923	9.08551	9.16583	9.29602	9.47196	9.68193	9.9549	10.2668	10.6165	11.0139	11.4444	11.8871	12.3422	12.7978	13.2498	13.6836	14.0939	14.4843	14.8459	15.1726	15.4858	15.7611	16.0013	16.208	16.3688	16.4969	16.5949	16.6685	16.7265	16.7635	16.7925	16.8041	16.804	16.8001	16.7891	16.7633	16.746	16.7202	16.7043	16.6902	16.677	16.6617
	9	8.9936	9.00186	9.00334	9.0058	9.00011	8.99414	8.9971	8.99639	8.99425	9.00881	9.02659	9.07289	9.15158	9.25474	9.41324	9.61578	9.85615	10.1379	10.4377	10.7673	11.1274	11.4891	11.8586	12.232	12.5907	12.9475	13.2799	13.5911	13.874	14.1307	14.3526	14.5455	14.7123	14.8405	14.9361	14.9992	15.0265	15.0419	15.0502	15.0476	15.0427	15.0346	15.0265	15.0154	15.0062	14.9862	14.9744	14.9645
	9	9.00081	8.98967	8.99176	9.00476	9.00337	9.00473	8.99926	9.00725	9.00173	9.00309	9.02981	9.0421	9.10422	9.19521	9.33639	9.521	9.75206	10.033	10.3392	10.6875	11.0548	11.4492	11.8433	12.2667	12.6767	13.0821	13.4792	13.8515	14.1978	14.5117	14.8059	15.0642	15.2755	15.4681	15.624	15.7404	15.814	15.8706	15.9072	15.9287	15.9247	15.9207	15.9136	15.8897	15.8658	15.8491	15.8308	15.8116
	9	9.02153	9.01608	9.02444	9.01877	9.01468	9.01178	9.00802	9.01637	9.00644	9.02955	9.04021	9.08492	9.16586	9.27328	9.44301	9.66203	9.95194	10.2811	10.6562	11.0826	11.5355	12.0341	12.5484	13.0859	13.6213	14.1468	14.6567	15.1518	15.6286	16.0696	16.4612	16.8039	17.1041	17.3484	17.5205	17.6601	17.7593	17.8257	17.8726	17.8817	17.8786	17.8625	17.8401	17.8086	17.7732	17.7524	17.7339	17.7069
	9	8.97159	8.94755	8.94835	8.96721	8.98521	8.97468	8.96334	8.956	8.95624	8.98182	8.9942	9.00243	9.05442	9.15969	9.29406	9.46676	9.66578	9.9106	10.2161	10.5472	10.9169	11.3076	11.7082	12.1265	12.5584	12.9768	13.3619	13.7333	14.089	14.4465	14.7672	15.0495	15.2748	15.4699	15.6391	15.7681	15.8592	15.9183	15.9691	16.0099	16.0364	16.0448	16.041	16.0488	16.0681	16.0576	16.0263	16.0121
	9	9.01898	9.01034	8.99769	9.00066	9.01602	9.01786	9.0056	8.99214	8.99713	9.0155	9.03175	9.04226	9.05095	9.08985	9.1679	9.26526	9.41274	9.58151	9.78241	10.0201	10.3194	10.6482	10.9938	11.335	11.6924	12.0815	12.4654	12.84	13.1945	13.5255	13.8516	14.1501	14.3927	14.6066	14.7869	14.938	15.068	15.1327	15.1776	15.2333	15.2711	15.3079	15.2981	15.287	15.2819	15.2873	15.2811	15.2612
	9	8.97128	8.97935	8.99032	9.00214	8.98181	8.97016	8.99591	9.00639	8.9935	8.97945	9.00019	9.0539	9.09427	9.14337	9.25364	9.42734	9.6336	9.87182	10.1225	10.4236	10.7594	11.079	11.4129	11.7696	12.1367	12.5018	12.8297	13.157	13.4636	13.7452	14.0029	14.236	14.4589	14.6513	14.8039	14.9238	15.0421	15.1291	15.1916	15.2354	15.2628	15.2872	15.2859	15.2706	15.2616	15.2603	15.2579	15.2265
	9	9.00331	9.00445	9.0051	8.99529	9.00347	9.02061	9.05607	9.12706	9.22926	9.38446	9.5797	9.81583	10.0979	10.4238	10.7664	11.1593	11.5824	12.0324	12.4876	12.9615	13.4347	13.8921	14.3242	14.7289	15.1011	15.4255	15.7183	15.9598	16.154	16.291	16.4101	16.4893	16.5316	16.5562	16.5713	16.5642	16.5627	16.5393	16.5107	16.4921	16.4685	16.4445	16.4174	16.3952	16.3738	16.3531	16.3391	16.3286
	9	8.99863	9.00268	9.00205	9.00129	9.01344	9.0235	9.06151	9.12445	9.21337	9.33292	9.49405	9.7103	9.95882	10.242	10.5684	10.9158	11.2919	11.686	12.0887	12.4986	12.9109	13.3165	13.7122	14.0861	14.4426	14.7777	15.072	15.3419	15.5662	15.7681	15.9186	16.0199	16.0881	16.1377	16.1726	16.1933	16.2048	16.2077	16.1987	16.1838	16.1648	16.1439	16.1208	16.1081	16.0907	16.0681	16.0492	16.0278
	9	9.00153	8.99923	9.00232	9.00743	9.00129	8.9977	8.9918	8.98722	8.98941	8.99609	9.00419	9.01512	9.05194	9.10795	9.19859	9.32963	9.5053	9.72687	9.97766	10.2832	10.6263	10.9983	11.3933	11.8103	12.2452	12.689	13.1282	13.5652	13.9846	14.3833	14.7594	15.1177	15.4551	15.7675	16.041	16.2785	16.478	16.6655	16.8138	16.9289	17.0386	17.1186	17.1693	17.2047	17.2263	17.2322	17.2392	17.2336
	9	9.01099	9.01162	9.00359	8.99758	8.99529	9.01475	9.04393	9.1022	9.20128	9.34673	9.52232	9.74257	9.98044	10.2491	10.5623	10.8911	11.2398	11.598	11.9631	12.3312	12.6794	13.013	13.3224	13.6025	13.8487	14.0537	14.2223	14.3587	14.4614	14.541	14.6031	14.652	14.6792	14.6961	14.698	14.7016	14.6849	14.672	14.6543	14.63	14.6105	14.5878	14.5695	14.5592	14.5451	14.5361	14.5265	14.518
	9	9.01459	9.01614	9.00503	9.00323	9.0085	9.02726	9.07713	9.1503	9.27006	9.43894	9.6513	9.89905	10.1955	10.5253	10.8958	11.2936	11.721	12.1686	12.616	13.0649	13.4948	13.9101	14.3029	14.6683	15.0136	15.3384	15.6298	15.8858	16.106	16.2982	16.4583	16.5813	16.6771	16.7394	16.7929	16.8259	16.8505	16.8634	16.8667	16.8643	16.8576	16.8409	16.8158	16.7884	16.762	16.7463	16.7282	16.7103
	9	8.99423	8.99461	8.9978	8.98411	8.99553	9.01823	9.05476	9.12121	9.22748	9.37835	9.57758	9.82313	10.1204	10.455	10.8286	11.2358	11.6645	12.1102	12.5685	13.033	13.4909	13.9359	14.3803	14.7977	15.1879	15.5655	15.9102	16.2249	16.5152	16.7616	16.9793	17.1591	17.3072	17.4225	17.495	17.5603	17.5957	17.6067	17.6091	17.5963	17.5734	17.5458	17.5181	17.4946	17.4711	17.4457	17.4235	17.3987
	9	8.99847	9.00321	9.00348	9.0077	9.0114	9.00628	9.00895	8.99602	8.98858	9.00179	9.00411	9.04261	9.10874	9.20938	9.35931	9.55463	9.799	10.1005	10.4361	10.8083	11.2033	11.6355	12.0868	12.5561	13.0355	13.5123	13.9835	14.4312	14.8702	15.2756	15.6606	16.0254	16.3702	16.6789	16.9526	17.1937	17.3927	17.5559	17.6922	17.7875	17.8699	17.931	17.9549	17.9751	17.9679	17.9525	17.9272	17.8964
	9	8.99696	8.99486	8.99616	8.99987	9.00125	9.00358	9.01746	9.06367	9.1291	9.2426	9.39734	9.59578	9.84834	10.1451	10.4952	10.8876	11.3083	11.7765	12.2591	12.7681	13.2877	13.8103	14.3332	14.8426	15.3293	15.7841	16.2269	16.626	16.9996	17.3204	17.6051	17.8467	18.056	18.2304	18.3646	18.4732	18.5495	18.5957	18.6231	18.6312	18.6292	18.6194	18.5962	18.5674	18.5437	18.5251	18.5052	18.479
	9	8.98952	8.98952	8.9872	8.97734	8.98364	8.98223	8.98558	8.98276	8.97523	8.9951	9.02638	9.07971	9.16102	9.27251	9.42228	9.59838	9.80889	10.056	10.3503	10.6839	11.0517	11.4384	11.8452	12.2582	12.6677	13.0857	13.506	13.9042	14.2873	14.6531	14.9837	15.2965	15.5823	15.8332	16.0382	16.2105	16.3396	16.4398	16.5239	16.5733	16.6049	16.6219	16.6248	16.6172	16.6094	16.5829	16.5622	16.5373
	9	9.0146	9.00975	9.01874	9.02502	9.04003	9.06402	9.09084	9.15964	9.25072	9.37851	9.55321	9.76439	10.0148	10.3068	10.625	10.9628	11.3297	11.7008	12.0939	12.4781	12.8717	13.2697	13.6466	14.0227	14.3755	14.7081	15.0139	15.2919	15.5385	15.7457	15.9096	16.0422	16.1438	16.2179	16.2708	16.2988	16.3066	16.3125	16.3053	16.2911	16.2683	16.2462	16.2279	16.2035	16.1778	16.1564	16.1309	16.1133
	9	9.00015	9.00003	9.00132	8.9985	9.0121	9.02493	9.05159	9.10234	9.17403	9.28374	9.43319	9.61996	9.84299	10.0971	10.3866	10.7079	11.0584	11.4239	11.8062	12.1967	12.6018	13.0181	13.4394	13.855	14.2537	14.6478	15.0113	15.3554	15.6655	15.9493	16.2	16.4111	16.5767	16.721	16.8361	16.9322	17.0205	17.0831	17.1481	17.1922	17.2346	17.2687	17.2816	17.2976	17.2976	17.2928	17.2808	17.2625
	9	9.00195	8.99932	8.99725	8.99537	9.00807	9.03162	9.07035	9.13883	9.23423	9.35931	9.52706	9.74569	10.0162	10.3193	10.6469	11.0032	11.3635	11.7384	12.1308	12.5176	12.9028	13.2807	13.649	13.9843	14.3108	14.6252	14.9188	15.1856	15.4197	15.6273	15.7956	15.9206	16.0041	16.0748	16.1287	16.1559	16.1695	16.1733	16.1792	16.1654	16.1583	16.1461	16.1428	16.1237	16.1152	16.1122	16.0942	16.0859
	9	9.00977	9.00014	8.99734	8.98621	8.99411	9.00178	9.00064	9.00544	8.9993	8.99866	9.02893	9.10144	9.21462	9.38158	9.59633	9.86832	10.1914	10.5431	10.9287	11.3412	11.7776	12.2304	12.694	13.1588	13.642	14.1157	14.568	15.008	15.4092	15.7737	16.0877	16.3492	16.5533	16.696	16.8097	16.861	16.8787	16.8686	16.8489	16.8136	16.7755	16.7359	16.6987	16.664	16.6279	16.5971	16.5638	16.5494
	9	8.99749	8.98911	8.98416	8.98416	8.98401	8.979	8.98466	8.98602	8.99764	8.99844	9.0173	9.05632	9.13396	9.25053	9.41796	9.63767	9.92224	10.253	10.6453	11.0841	11.5709	12.0909	12.6288	13.1794	13.7272	14.2551	14.7898	15.3181	15.8148	16.2777	16.6982	17.0765	17.3978	17.6662	17.8846	18.0517	18.18	18.2782	18.3334	18.3645	18.3798	18.375	18.3681	18.3508	18.3321	18.3246	18.3044	18.2828
	9	9.00628	9.00655	8.99973	9.00349	9.01891	9.04525	9.09526	9.17345	9.29327	9.45784	9.6621	9.89982	10.1928	10.5158	10.8744	11.2669	11.6716	12.0997	12.5329	12.9639	13.3887	13.8017	14.2016	14.5812	14.9323	15.2623	15.5545	15.8041	16.0275	16.2133	16.378	16.5036	16.6012	16.6769	16.7296	16.7648	16.7972	16.8144	16.8239	16.8324	16.8237	16.8094	16.8001	16.7814	16.7669	16.7423	16.7158	16.7008
	9	8.99804	8.99269	8.9794	8.98402	8.98721	8.99169	9.00484	9.03803	9.09723	9.18528	9.32651	9.50535	9.73856	10.0109	10.3443	10.6945	11.0711	11.4794	11.9094	12.3352	12.7616	13.1893	13.6064	14.0114	14.3859	14.7535	15.0938	15.3972	15.6728	15.9235	16.1311	16.3057	16.4477	16.5637	16.6568	16.7193	16.7585	16.7733	16.7704	16.7621	16.7479	16.7308	16.7069	16.6835	16.662	16.6396	16.6139	16.6005
	9	8.99707	8.99465	9.00079	9.00029	9.00119	9.00161	9.01058	9.00174	9.01163	9.0124	9.01894	9.04602	9.09147	9.16292	9.29937	9.4723	9.68253	9.92801	10.2238	10.5458	10.9039	11.2727	11.6625	12.0569	12.435	12.8057	13.1511	13.4672	13.7463	13.9932	14.2148	14.4074	14.5725	14.7103	14.8185	14.9029	14.9537	14.9871	15.0105	15.0253	15.0259	15.0232	15.0047	15.0027	14.9865	14.9674	14.9541	14.9361
	9	8.9896	8.98741	8.98266	8.97957	8.9909	8.99694	9.01687	9.04205	9.10201	9.1853	9.31387	9.47378	9.68193	9.92226	10.2028	10.5157	10.86	11.2301	11.6208	12.011	12.3927	12.7957	13.1737	13.5658	13.9315	14.2818	14.6247	14.9496	15.2348	15.4951	15.7071	15.8901	16.0342	16.1425	16.213	16.2652	16.2885	16.2964	16.2949	16.2833	16.2648	16.24	16.2143	16.1851	16.157	16.1262	16.1061	16.0884
	9	9.00316	9.00855	9.01561	9.01022	9.00211	8.99835	9.00013	9.00314	9.00674	9.00971	9.02647	9.07088	9.14748	9.26525	9.42223	9.63623	9.9068	10.2023	10.5382	10.9085	11.2977	11.7192	12.1409	12.5743	13.0025	13.4154	13.8221	14.1888	14.5301	14.8392	15.1135	15.34	15.5197	15.6513	15.7461	15.8018	15.8363	15.8434	15.8311	15.8147	15.7993	15.7823	15.7626	15.7392	15.7169	15.6982	15.6757	15.6662
	9	9.0063	8.9976	8.99701	8.99746	9.0045	9.01351	9.03372	9.07157	9.14138	9.2551	9.40795	9.61222	9.87975	10.1964	10.5545	10.9677	11.3971	11.8437	12.3034	12.7856	13.2673	13.735	14.1739	14.6015	15.0053	15.3607	15.6745	15.9506	16.194	16.4055	16.5666	16.6797	16.7557	16.7972	16.8222	16.8213	16.8166	16.8096	16.7954	16.773	16.7407	16.7133	16.6805	16.6442	16.6287	16.6114	16.591	16.5818
	9	8.99783	9.00067	9.00013	8.99729	9.01604	9.0186	9.01617	9.01605	9.01255	9.00968	9.01602	9.03394	9.05831	9.1187	9.20473	9.34132	9.51245	9.74509	10.0261	10.3267	10.6787	11.0667	11.4751	11.9199	12.3716	12.838	13.3024	13.7608	14.2066	14.6296	15.0329	15.4147	15.765	16.0654	16.3349	16.5601	16.7538	16.9168	17.0415	17.1471	17.2136	17.2593	17.2795	17.285	17.2809	17.2732	17.2687	17.2486
	9	9.00432	9.01308	9.01387	9.01589	9.01601	9.03351	9.06736	9.11802	9.21116	9.3356	9.51234	9.71789	9.9635	10.2565	10.5985	10.9584	11.3456	11.7592	12.184	12.6074	13.0216	13.4165	13.7957	14.1534	14.4891	14.7994	15.0865	15.3479	15.5634	15.7604	15.9187	16.055	16.1651	16.2484	16.3132	16.3579	16.3828	16.39	16.3845	16.3798	16.3631	16.3495	16.3256	16.304	16.2736	16.2527	16.2431	16.219
	9	8.9976	8.99715	8.99579	9.00708	9.01532	9.02427	9.0549	9.10092	9.18435	9.29037	9.43417	9.61268	9.82517	10.0773	10.3592	10.6743	11.0204	11.3884	11.7761	12.1719	12.5736	12.9793	13.3922	13.7566	14.1125	14.4476	14.7607	15.0469	15.3024	15.5212	15.7054	15.8503	15.962	16.0364	16.0866	16.1136	16.1192	16.1255	16.1151	16.1014	16.078	16.0478	16.0238	15.9934	15.9649	15.9441	15.9189	15.9023
	9	9.00228	9.0078	9.01103	9.0101	9.02492	9.03728	9.06093	9.1004	9.14409	9.23871	9.36093	9.53314	9.72977	9.96048	10.2313	10.5388	10.8797	11.2301	11.582	11.9396	12.3099	12.6668	13.0071	13.3327	13.6396	13.9419	14.22	14.4753	14.6919	14.8704	15.0086	15.1164	15.2088	15.2626	15.2958	15.3305	15.3507	15.3544	15.3614	15.3489	15.3412	15.3296	15.3142	15.2928	15.2773	15.262	15.2526	15.2408
	9	8.99944	8.99796	8.98809	8.99026	8.99753	9.0149	9.0484	9.09658	9.20175	9.345	9.52244	9.75259	10.0088	10.3301	10.6829	11.0674	11.4984	11.9425	12.4139	12.8978	13.3783	13.8447	14.2896	14.7217	15.1403	15.529	15.8871	16.2109	16.5026	16.7613	16.9884	17.1804	17.3373	17.4549	17.5392	17.5981	17.6145	17.6145	17.6043	17.5861	17.5766	17.5499	17.5325	17.5159	17.5009	17.4859	17.4576	17.4409
	9	9.0004	9.00581	9.00121	9.00053	9.00689	9.00496	9.00727	9.01104	9.01861	9.02499	9.02092	9.03793	9.07058	9.13052	9.22453	9.35141	9.51758	9.73498	10.0018	10.2978	10.6212	10.9795	11.3543	11.7349	12.1335	12.5123	12.892	13.2674	13.6312	13.9799	14.2795	14.5569	14.7974	15.0089	15.2009	15.36	15.4847	15.577	15.6501	15.6907	15.7226	15.7401	15.7342	15.7183	15.7016	15.6874	15.6682	15.639
	9	8.99716	8.99979	9.00339	8.99272	8.9826	9.00753	9.04089	9.098	9.18696	9.31196	9.47858	9.68136	9.92446	10.213	10.5357	10.9025	11.284	11.6703	12.0718	12.4661	12.8597	13.2341	13.5778	13.9055	14.2133	14.4813	14.7357	14.9666	15.1582	15.3145	15.4365	15.5327	15.6139	15.6791	15.7431	15.7893	15.8174	15.8445	15.8535	15.8534	15.8391	15.831	15.8211	15.801	15.7972	15.7844	15.7612	15.7489
	9	8.99612	8.9865	8.97652	8.98136	8.98635	8.99452	9.00574	9.053	9.12537	9.23963	9.39965	9.60837	9.86129	10.1715	10.5307	10.9324	11.3644	11.838	12.3326	12.8375	13.3437	13.8368	14.3101	14.7489	15.1495	15.5247	15.8703	16.1801	16.454	16.6835	16.863	16.9938	17.0799	17.1338	17.1604	17.1735	17.1691	17.1496	17.1426	17.1245	17.0964	17.078	17.0485	17.0206	16.9911	16.966	16.9483	16.931
	9	9.00934	9.01765	9.02201	9.01522	9.01556	9.0294	9.06011	9.11644	9.21088	9.3417	9.50656	9.71661	9.96898	10.2756	10.6071	10.9852	11.3956	11.8133	12.2483	12.6818	13.1258	13.5604	13.9728	14.3696	14.7532	15.0874	15.3888	15.6535	15.8829	16.061	16.1964	16.3005	16.3613	16.3879	16.4104	16.4078	16.4026	16.3937	16.378	16.3667	16.3347	16.3124	16.2847	16.262	16.2406	16.227	16.2119	16.2083
	9	9.00617	9.02122	9.02025	9.01623	9.01886	9.01713	9.02038	9.04608	9.11241	9.20871	9.34488	9.53013	9.74801	10.0101	10.3154	10.6557	11.0125	11.3862	11.7786	12.1633	12.5521	12.9375	13.3012	13.6287	13.9403	14.221	14.4692	14.6844	14.8643	15.0093	15.1333	15.2279	15.2974	15.3507	15.3879	15.4091	15.4188	15.4319	15.4385	15.4363	15.4322	15.4042	15.3826	15.3613	15.3461	15.334	15.3165	15.3085
	9	9.00007	9.00229	8.99023	9.00553	9.01751	9.03239	9.05965	9.11838	9.20561	9.33426	9.52121	9.75631	10.0319	10.3432	10.695	11.0739	11.4758	11.9006	12.33	12.7616	13.1791	13.593	13.9752	14.341	14.6757	14.9709	15.2356	15.4354	15.5914	15.6973	15.7725	15.8175	15.8509	15.859	15.8597	15.8542	15.8446	15.8261	15.8012	15.7815	15.7655	15.7508	15.7338	15.7221	15.6978	15.6847	15.6649	15.6621
	9	9.01304	9.00908	8.99792	8.98599	8.99487	8.99793	9.00174	9.01235	9.02713	9.0238	9.03219	9.0527	9.09988	9.19634	9.34484	9.53453	9.77474	10.0622	10.3917	10.7598	11.1546	11.5851	12.0386	12.5174	13.0115	13.5045	13.994	14.4447	14.8549	15.2371	15.582	15.8947	16.1694	16.4149	16.6222	16.7931	16.9331	17.0453	17.1192	17.1663	17.2026	17.2188	17.2239	17.2213	17.2086	17.1911	17.174	17.1481
	9	8.99135	8.98457	8.98097	8.97335	8.96705	8.97596	8.9812	8.97621	8.9778	8.98339	9.00122	9.04916	9.13448	9.25865	9.42255	9.63941	9.88841	10.1636	10.4789	10.8408	11.2183	11.6175	12.0395	12.4553	12.8835	13.3139	13.7293	14.1136	14.4619	14.7772	15.0471	15.2687	15.4656	15.6045	15.7114	15.79	15.8448	15.8937	15.929	15.9466	15.9533	15.9592	15.961	15.9573	15.936	15.9152	15.8894	15.8643
	9	9.00173	9.01532	9.01385	9.00006	8.99541	9.00567	9.03549	9.08315	9.18517	9.32312	9.50939	9.75166	10.0372	10.3658	10.7394	11.1683	11.6237	12.0941	12.563	13.0365	13.5035	13.9649	14.4103	14.8435	15.2456	15.6147	15.9412	16.2356	16.4915	16.7006	16.8673	16.9902	17.0652	17.1034	17.1255	17.1134	17.108	17.0845	17.0581	17.0235	16.9858	16.9396	16.8956	16.8613	16.8365	16.8115	16.783	16.7611
	9	9.00508	9.00446	8.9932	8.99512	9.00206	8.99106	8.98213	8.98907	9.00089	9.01106	9.02925	9.07434	9.15929	9.28338	9.45697	9.68528	9.9535	10.2666	10.6205	11.0114	11.4364	11.8848	12.3457	12.8091	13.2638	13.715	14.1314	14.5168	14.8688	15.1934	15.4865	15.7322	15.9322	16.0839	16.2145	16.3279	16.4011	16.4362	16.4676	16.4911	16.5097	16.5184	16.5193	16.5115	16.4942	16.4759	16.459	16.4363
	9	8.99669	9.00021	9.00365	9.00227	8.98974	8.99201	9.01231	9.05373	9.12117	9.23343	9.39638	9.60468	9.85279	10.15	10.4943	10.8699	11.2805	11.7169	12.1715	12.6357	13.0839	13.5228	13.9493	14.3484	14.7182	15.0385	15.3208	15.5758	15.7989	15.9699	16.1018	16.1926	16.2557	16.2942	16.3083	16.3071	16.2904	16.2571	16.2389	16.2184	16.2015	16.1682	16.1352	16.1044	16.0797	16.0636	16.048	16.0308
	9	8.99545	8.99438	8.99316	9.00213	9.00559	9.01266	9.01508	9.01105	9.02096	9.03354	9.0431	9.08966	9.15699	9.26609	9.41573	9.62136	9.8712	10.1841	10.5441	10.943	11.3782	11.8486	12.346	12.85	13.3682	13.8918	14.4069	14.9115	15.384	15.8526	16.2796	16.6597	16.9968	17.2841	17.5157	17.7027	17.8422	17.9492	18.0211	18.0578	18.073	18.0671	18.0527	18.0261	17.9874	17.958	17.9375	17.9094
	9	9.0082	9.01235	9.00912	9.01985	9.02037	9.028	9.02938	9.02964	9.04048	9.03391	9.04154	9.05946	9.09109	9.14547	9.24201	9.38221	9.58108	9.82724	10.1348	10.5075	10.9133	11.3709	11.8661	12.3824	12.9125	13.4441	13.9884	14.5125	15.0016	15.4592	15.8995	16.3056	16.6737	17.0045	17.2991	17.5492	17.7445	17.9081	18.0189	18.1076	18.1551	18.1758	18.1785	18.1595	18.1328	18.1032	18.077	18.0478
	9	9.00296	9.00834	9.00899	9.01485	9.00812	9.00459	9.02217	9.05086	9.11445	9.22625	9.37807	9.59464	9.85493	10.1656	10.5318	10.9397	11.3895	11.8629	12.3653	12.8959	13.4303	13.9607	14.466	14.9503	15.4086	15.8257	16.189	16.5199	16.7942	17.0164	17.1996	17.3341	17.4446	17.519	17.5708	17.6045	17.6198	17.6199	17.6113	17.5869	17.5698	17.5479	17.521	17.5016	17.4796	17.456	17.4331	17.4203
	9	8.99585	8.99388	8.99175	8.99453	8.99915	9.00788	9.03163	9.0872	9.16725	9.30007	9.47055	9.69135	9.93823	10.242	10.5887	10.9765	11.4075	11.8652	12.3383	12.8295	13.318	13.8056	14.292	14.7532	15.1973	15.6082	15.9864	16.3296	16.6385	16.898	17.1241	17.2972	17.4282	17.5107	17.5549	17.5846	17.5831	17.5673	17.5486	17.5189	17.4914	17.4606	17.4282	17.3972	17.3592	17.3275	17.3101	17.2904
	9	9.00151	9.00869	9.00895	9.01178	9.00762	9.0092	9.00278	9.00827	9.00343	8.99943	9.01128	9.02695	9.06038	9.12819	9.23739	9.39096	9.59735	9.83917	10.1338	10.4819	10.8579	11.2632	11.7006	12.1677	12.6358	13.097	13.5429	13.9604	14.3373	14.6853	15.0025	15.284	15.5264	15.7378	15.9197	16.0662	16.1885	16.2901	16.3587	16.409	16.4438	16.4662	16.4641	16.454	16.4456	16.4334	16.4119	16.3873
	9	8.99771	8.99317	8.98998	8.9893	9.00088	9.01562	9.05229	9.10271	9.18556	9.29865	9.4646	9.67527	9.92914	10.2266	10.5476	10.9065	11.2872	11.6776	12.0762	12.4754	12.8732	13.2455	13.6004	13.93	14.246	14.5328	14.7834	14.9987	15.1862	15.3335	15.4476	15.5231	15.5755	15.6132	15.6371	15.6395	15.6375	15.6217	15.6143	15.6026	15.5801	15.5745	15.5633	15.5446	15.529	15.5061	15.4864	15.4697
	9	8.99299	8.99944	8.99944	8.99398	9.00593	8.99983	9.01894	9.06351	9.11021	9.21341	9.35166	9.5218	9.74527	9.97131	10.2529	10.545	10.8422	11.1857	11.5307	11.8812	12.2408	12.561	12.8754	13.152	13.3971	13.6215	13.8021	13.9501	14.0807	14.1648	14.2479	14.2996	14.3383	14.3681	14.3765	14.3878	14.3825	14.3742	14.3627	14.3469	14.3428	14.3346	14.3215	14.3137	14.3035	14.2925	14.285	14.2708
	9	8.99711	9.02464	9.02022	9.01811	9.02984	9.04477	9.09177	9.14008	9.23625	9.389	9.57556	9.81106	10.0697	10.3799	10.7353	11.1009	11.5027	11.8994	12.3181	12.7334	13.1513	13.5815	13.9852	14.3727	14.7562	15.1011	15.4318	15.7231	15.9775	16.2084	16.3944	16.5737	16.716	16.8359	16.9271	16.9852	17.028	17.0511	17.0633	17.0666	17.0599	17.051	17.0377	17.0298	17.0111	16.9926	16.9807	16.9618
	9	9.00772	9.00395	9.01353	9.0086	9.01268	9.01679	9.0271	9.06622	9.11764	9.22691	9.3559	9.54401	9.77189	10.0339	10.3647	10.7072	11.1008	11.5126	11.938	12.3843	12.8049	13.2379	13.6578	14.0461	14.4096	14.7309	15.0108	15.2675	15.4919	15.6886	15.8592	16.0016	16.1302	16.2243	16.3013	16.3378	16.3778	16.3853	16.3843	16.3851	16.3662	16.3576	16.3371	16.3211	16.2993	16.2729	16.2488	16.2274
	9	8.99703	9.00158	9.00862	9.01181	9.00494	9.0126	9.02687	9.07017	9.14587	9.26583	9.42904	9.64596	9.90396	10.2099	10.5397	10.9038	11.2961	11.7088	12.137	12.5677	12.9954	13.4053	13.7917	14.1602	14.4962	14.7859	15.0434	15.2544	15.4113	15.5567	15.6606	15.7266	15.7807	15.8157	15.8423	15.8471	15.8408	15.8342	15.824	15.821	15.8093	15.7919	15.7762	15.7587	15.7398	15.7276	15.7186	15.7104
	9	8.99694	8.98418	8.98609	8.99316	8.99352	8.99262	8.99745	8.98527	8.99601	8.99852	9.01133	9.02924	9.05255	9.10459	9.18889	9.31635	9.48239	9.68756	9.9392	10.2341	10.5645	10.9099	11.2659	11.6418	12.0385	12.423	12.8239	13.217	13.5961	13.9659	14.3181	14.6499	14.974	15.2907	15.581	15.838	16.0524	16.2234	16.3691	16.4782	16.5509	16.6013	16.6323	16.6531	16.6527	16.6376	16.6186	16.5978
	9	9	8.99886	9.0014	9.00267	9.0007	9.02128	9.06891	9.14714	9.26786	9.42845	9.62802	9.8753	10.1659	10.5015	10.8836	11.282	11.7152	12.1801	12.6702	13.1579	13.6448	14.1122	14.5634	15.004	15.404	15.778	16.1143	16.4313	16.7199	16.9745	17.1901	17.3691	17.5038	17.5908	17.6369	17.6559	17.6709	17.6843	17.682	17.6752	17.6721	17.6614	17.6434	17.6155	17.59	17.5758	17.5595	17.5427
	9	8.99559	9.00091	8.99824	8.99637	8.99327	9.00027	9.02694	9.0748	9.15722	9.27093	9.42556	9.62599	9.86636	10.147	10.4616	10.8087	11.1727	11.5617	11.9547	12.3534	12.7411	13.1119	13.467	13.7969	14.0809	14.327	14.5339	14.6935	14.8161	14.9196	14.9929	15.0454	15.0786	15.1032	15.1205	15.125	15.1192	15.105	15.0952	15.0838	15.0712	15.0568	15.053	15.0388	15.0222	15.0035	14.997	14.9888
	9	8.99511	8.99496	9.00107	9.00502	8.9992	8.99052	8.98213	8.97635	8.98308	8.9948	9.0101	9.04843	9.12744	9.24353	9.41819	9.63402	9.88878	10.1892	10.5238	10.9015	11.3117	11.7201	12.1429	12.5539	12.9647	13.3592	13.7227	14.0663	14.3918	14.6878	14.9525	15.1715	15.3432	15.4725	15.5605	15.6206	15.6393	15.6478	15.6372	15.6215	15.5983	15.5627	15.5275	15.4944	15.4686	15.4486	15.4248	15.407
	9	9.00485	9.0055	9.00672	9.00961	9.00733	9.0107	9.00873	9.01039	9.00705	9.01303	9.02419	9.06407	9.12819	9.22472	9.37243	9.54771	9.77049	10.0449	10.3696	10.7274	11.1182	11.542	12.0003	12.4571	12.915	13.3756	13.8338	14.2603	14.663	15.0476	15.3824	15.6876	15.9579	16.1785	16.3456	16.4575	16.5448	16.6035	16.6315	16.6454	16.6497	16.6467	16.6296	16.6009	16.5738	16.5491	16.521	16.4993
	9	8.99086	8.99846	8.99117	8.99848	8.99547	8.9993	9.00924	9.045	9.10818	9.2086	9.34436	9.52774	9.75419	10.0353	10.3386	10.6699	11.0354	11.4167	11.8256	12.245	12.6656	13.091	13.5019	13.891	14.2552	14.5734	14.863	15.1081	15.311	15.4785	15.6161	15.7234	15.7917	15.8366	15.8701	15.8861	15.8878	15.8779	15.8567	15.8378	15.808	15.7853	15.7487	15.7251	15.7136	15.6967	15.6783	15.6722
	9	9.01845	9.01517	9.00797	9.00877	9.00795	9.00901	9.00346	8.99779	8.99874	9.00857	9.02337	9.04478	9.08478	9.1679	9.28952	9.45013	9.6662	9.92696	10.2276	10.5596	10.927	11.3249	11.7528	12.1923	12.6503	13.1135	13.5923	14.0697	14.5338	14.9622	15.3536	15.7234	16.0442	16.3283	16.5861	16.8118	17.003	17.1448	17.2572	17.328	17.3743	17.4028	17.4127	17.4108	17.4037	17.4012	17.4023	17.3902
	9	9.00355	9.00865	9.01351	9.01304	9.01032	9.01791	9.02362	9.047	9.09947	9.18741	9.32162	9.49365	9.69517	9.92286	10.1821	10.4707	10.7915	11.1103	11.445	11.7775	12.1159	12.4515	12.7578	13.0535	13.3318	13.5751	13.795	13.9885	14.1557	14.2933	14.3908	14.4605	14.5122	14.5377	14.5467	14.5478	14.5454	14.5495	14.5484	14.5411	14.5236	14.504	14.4834	14.4605	14.4428	14.4243	14.4139	14.4136
	9	8.99208	8.99373	8.99813	9.00159	8.99806	9.00271	9.03871	9.09092	9.16246	9.269	9.41908	9.62453	9.85321	10.1006	10.3878	10.7141	11.0656	11.4356	11.8086	12.1919	12.5721	12.9344	13.2743	13.5684	13.8342	14.0756	14.2773	14.4393	14.5437	14.6275	14.7006	14.7392	14.7592	14.7688	14.7771	14.787	14.783	14.7684	14.7595	14.7522	14.7414	14.7315	14.7101	14.7095	14.7036	14.7015	14.6885	14.6872
	9	9.00131	9.00816	9.00141	8.99016	8.99169	8.98685	8.99159	8.99254	8.98177	9.00244	9.02205	9.08393	9.17292	9.28747	9.4482	9.64402	9.87844	10.1595	10.4694	10.817	11.1964	11.5863	11.9919	12.4062	12.8107	13.1921	13.5595	13.8979	14.1977	14.4771	14.7275	14.9266	15.0997	15.235	15.3567	15.4392	15.4899	15.5375	15.5589	15.5799	15.5749	15.5651	15.5583	15.554	15.5497	15.5368	15.5176	15.5051
	9	8.99373	9.00395	9.00334	9.00028	8.98942	8.99565	9.03944	9.1069	9.19985	9.32572	9.49722	9.7093	9.96684	10.2567	10.5722	10.9202	11.2969	11.6827	12.0888	12.5089	12.9206	13.321	13.7157	14.0961	14.4582	14.7902	15.1017	15.3699	15.5888	15.778	15.929	16.0307	16.0932	16.1109	16.1242	16.1227	16.09	16.063	16.0258	15.9897	15.9512	15.9233	15.8969	15.8745	15.855	15.838	15.8105	15.804
	9	9.00013	8.99417	8.99539	8.99645	8.99627	9.0071	9.03655	9.10026	9.21695	9.34699	9.51141	9.71681	9.94836	10.2182	10.4947	10.8053	11.1444	11.5081	11.9055	12.2997	12.6955	13.0831	13.4583	13.8208	14.1565	14.4631	14.7345	14.9886	15.2293	15.4511	15.6367	15.8072	15.9295	16.0221	16.0941	16.1367	16.164	16.168	16.1762	16.1822	16.1652	16.1552	16.1516	16.1472	16.1341	16.1161	16.098	16.072
	9	8.98416	8.97028	8.98442	8.97853	8.97871	8.9779	8.98952	9.02878	9.1051	9.21392	9.35503	9.55088	9.78129	10.0533	10.3737	10.7568	11.1496	11.558	11.9805	12.4001	12.8318	13.249	13.6581	14.0692	14.4599	14.84	15.1992	15.518	15.7828	16.0104	16.1847	16.3172	16.4231	16.4891	16.5228	16.5328	16.5352	16.5086	16.4812	16.4706	16.4444	16.4194	16.3855	16.3627	16.3436	16.3228	16.3022	16.2758
	9	9.0078	9.00628	9.00226	8.99622	9.00715	9.00631	8.99336	8.98076	8.99291	9.00137	9.00994	9.03627	9.07949	9.16084	9.27938	9.44025	9.62265	9.87033	10.1488	10.4552	10.7932	11.1397	11.5255	11.9062	12.3027	12.6905	13.0574	13.4223	13.7687	14.1015	14.411	14.6838	14.9343	15.1452	15.3171	15.4533	15.5608	15.6419	15.6984	15.7227	15.7468	15.7444	15.7305	15.7167	15.6964	15.6805	15.6582	15.6421
	9	8.998	8.98953	9.00821	9.01676	9.02919	9.05578	9.09737	9.16263	9.25301	9.37921	9.53608	9.73335	9.97419	10.2554	10.5707	10.9256	11.2962	11.7021	12.1298	12.569	13.0223	13.4657	13.9198	14.3632	14.7801	15.1759	15.5464	15.8975	16.2309	16.5392	16.8015	17.0283	17.2177	17.3821	17.5292	17.638	17.7048	17.7519	17.766	17.7623	17.7385	17.7234	17.7032	17.6835	17.674	17.6597	17.6326	17.6135
	9	9.00563	9.01174	9.00573	9.00835	9.02032	9.04317	9.09374	9.17102	9.26961	9.40102	9.57815	9.81217	10.0603	10.3576	10.6876	11.0511	11.4562	11.8709	12.2887	12.7131	13.1151	13.5153	13.8939	14.2551	14.5945	14.8846	15.1528	15.3716	15.5748	15.7305	15.8505	15.9357	16.001	16.0424	16.0665	16.0725	16.0677	16.0588	16.046	16.0443	16.0384	16.0237	16.0116	15.9942	15.98	15.9673	15.9569	15.9389
	9	8.99777	8.99917	8.99578	8.98546	8.98853	9.00252	9.0372	9.09925	9.19931	9.34222	9.52381	9.75379	10.029	10.3504	10.702	11.0844	11.5063	11.9588	12.4157	12.8797	13.3342	13.7746	14.2123	14.6271	15.0193	15.3838	15.7222	16.0307	16.3084	16.5619	16.7889	16.9679	17.1165	17.2207	17.2893	17.3249	17.3419	17.3348	17.3227	17.312	17.3009	17.2729	17.2385	17.213	17.1903	17.1707	17.1328	17.1058
	9	9.00474	9.01189	9.02307	9.01533	9.01477	9.00783	8.99061	8.98899	8.99228	8.9904	9.02013	9.06176	9.12803	9.23206	9.36627	9.53612	9.74699	9.98668	10.2489	10.5443	10.8642	11.1995	11.5602	11.9387	12.3205	12.7023	13.074	13.4277	13.7586	14.0574	14.3228	14.5613	14.7587	14.9222	15.0502	15.139	15.2033	15.2461	15.2638	15.2778	15.2729	15.2712	15.2662	15.2589	15.2442	15.216	15.1866	15.1671
	9	8.99467	8.98513	8.98469	8.98825	8.99485	9.00574	9.03271	9.08195	9.15308	9.26213	9.43193	9.63097	9.87564	10.1593	10.487	10.8633	11.2618	11.6742	12.1045	12.5386	12.9764	13.4243	13.8621	14.2939	14.7069	15.1016	15.4722	15.8134	16.119	16.3903	16.623	16.8177	16.9673	17.0884	17.1645	17.2215	17.25	17.2498	17.2484	17.2418	17.2322	17.2389	17.2393	17.2235	17.2074	17.1957	17.1736	17.1617
	9	8.99017	8.99777	8.99137	8.98396	8.98488	8.99068	8.98637	8.98844	9.00054	9.00876	9.03749	9.07812	9.15299	9.25566	9.40185	9.58227	9.78001	10.028	10.32	10.6278	10.9404	11.2861	11.6418	11.9978	12.3538	12.7105	13.0307	13.3561	13.6737	13.9566	14.2165	14.4615	14.6716	14.8454	14.9936	15.1073	15.1868	15.2424	15.2863	15.2907	15.2836	15.2971	15.2806	15.271	15.2536	15.2348	15.2153	15.1986
	9	8.98582	8.98802	8.97276	8.96753	8.9701	8.97815	8.99182	9.03607	9.09658	9.17055	9.27396	9.40152	9.54008	9.71687	9.92144	10.1408	10.389	10.6694	10.9474	11.2354	11.5262	11.8175	12.1004	12.3864	12.6667	12.9344	13.175	13.4034	13.599	13.7701	13.9232	14.0386	14.1363	14.2172	14.2851	14.3372	14.3608	14.379	14.3792	14.3641	14.3581	14.3464	14.3308	14.3264	14.3142	14.2919	14.2767	14.274
	9	8.9886	9.00054	9.00977	9.00622	9.00815	9.01621	9.01152	9.01202	9.00652	9.0013	9.01756	9.04461	9.09465	9.16351	9.26515	9.40704	9.57705	9.78128	10.0309	10.3205	10.642	10.9959	11.3761	11.7651	12.1647	12.5856	13.0064	13.4169	13.8247	14.22	14.5852	14.9357	15.2551	15.5409	15.8038	16.0421	16.2451	16.4172	16.5684	16.6998	16.7924	16.8613	16.9046	16.9162	16.9005	16.8875	16.8568	16.8258
	9	9.00391	9.00435	9.01267	9.01954	9.01688	9.03806	9.07022	9.12243	9.21869	9.33849	9.48599	9.67188	9.89663	10.1512	10.4316	10.7445	11.0853	11.4329	11.8078	12.1944	12.5787	12.9652	13.3435	13.7083	14.0534	14.3791	14.6853	14.9455	15.1701	15.3841	15.5547	15.6877	15.7891	15.8524	15.8849	15.9101	15.9342	15.9352	15.9213	15.9149	15.9007	15.8738	15.8466	15.8017	15.7771	15.7613	15.7412	15.7212
	9	8.99991	9.00239	8.99946	8.99797	9.00086	9.01132	9.02128	9.0092	9.00001	8.99451	8.99879	9.00162	9.048	9.1048	9.19501	9.32075	9.46692	9.64529	9.85525	10.0957	10.3595	10.6413	10.9228	11.2161	11.5177	11.8226	12.1213	12.4049	12.6788	12.9456	13.1946	13.4309	13.6356	13.8315	14	14.1384	14.2543	14.3369	14.3925	14.4334	14.4582	14.4566	14.463	14.4578	14.4469	14.422	14.3994	14.3775
	14	14.0005	13.9894	13.981	13.9879	13.9973	14.0005	13.9972	14.0002	14.0077	14.0322	14.0517	14.1041	14.1865	14.3145	14.4734	14.67	14.8972	15.1503	15.4451	15.7633	16.0939	16.4452	16.7947	17.1285	17.4678	17.8056	18.1151	18.3841	18.6297	18.8552	19.0556	19.228	19.351	19.4352	19.5019	19.5537	19.5855	19.598	19.6115	19.6125	19.6069	19.5953	19.581	19.5679	19.5493	19.5306	19.5164	19.5211
	14	13.9987	13.9965	13.9965	14.0027	14.013	14.028	14.0893	14.1417	14.2349	14.3702	14.5427	14.7501	14.975	15.2457	15.5573	15.8806	16.2073	16.5391	16.8986	17.2329	17.5534	17.8429	18.1131	18.3626	18.5793	18.7574	18.9056	19.0332	19.1254	19.1911	19.2419	19.2897	19.3207	19.3374	19.3499	19.3504	19.3419	19.3321	19.3204	19.3133	19.2947	19.2886	19.2765	19.2789	19.2605	19.2525	19.2376	19.2394
	14	13.993	13.9872	13.9969	13.9952	14.0116	14.0223	14.0427	14.1036	14.2108	14.3425	14.4901	14.673	14.8903	15.1272	15.393	15.6645	15.953	16.2619	16.5783	16.8853	17.1779	17.4637	17.7161	17.9411	18.1399	18.3111	18.4501	18.5583	18.6351	18.714	18.7626	18.7995	18.8077	18.8072	18.8124	18.8207	18.8075	18.7959	18.7786	18.7628	18.759	18.7545	18.7519	18.7481	18.7446	18.7417	18.7391	18.7533
	14	14.0009	13.9974	13.9945	13.9982	14.0007	14.0058	14.0379	14.0887	14.1841	14.3039	14.4835	14.6965	14.9458	15.2423	15.574	15.9442	16.3363	16.7551	17.1932	17.6174	18.037	18.4394	18.8185	19.164	19.4893	19.7679	20.0072	20.2173	20.3936	20.5267	20.6141	20.6737	20.7203	20.7392	20.7377	20.7447	20.7297	20.7174	20.7077	20.6867	20.6568	20.6445	20.6331	20.6247	20.6173	20.6226	20.6321	20.6411
	14	13.9975	14.003	13.9931	13.9906	13.9878	13.9907	13.9963	13.9933	13.9863	13.9976	14.0162	14.057	14.1235	14.2262	14.3454	14.5018	14.6997	14.9328	15.2004	15.5025	15.8211	16.1502	16.486	16.8205	17.1461	17.4662	17.748	18.0395	18.2845	18.4938	18.6729	18.8109	18.8895	18.9588	18.989	19.0082	18.999	19.0008	18.9823	18.9639	18.9321	18.926	18.8968	18.8771	18.8597	18.8543	18.8466	18.8422
	14	14.0008	13.9922	13.9855	13.9812	13.9958	14.0038	14.0257	14.0604	14.1155	14.2115	14.3241	14.4767	14.6672	14.887	15.1366	15.4114	15.7113	16.0334	16.359	16.7043	17.0524	17.4109	17.7486	18.0616	18.3587	18.619	18.8514	19.0521	19.2134	19.3611	19.464	19.5326	19.5877	19.6129	19.6303	19.6293	19.6219	19.6333	19.6325	19.6316	19.6332	19.6263	19.6222	19.6012	19.596	19.6017	19.5965	19.5977
	14	14	14.0002	14.008	14.019	14.0264	14.0333	14.0615	14.1246	14.222	14.3449	14.5148	14.7005	14.9399	15.2217	15.5237	15.8616	16.199	16.5558	16.9174	17.2751	17.6282	17.9654	18.2732	18.5563	18.8056	19.0301	19.2269	19.3943	19.5329	19.6244	19.6876	19.7197	19.7353	19.7368	19.7267	19.7067	19.6958	19.6787	19.6615	19.6386	19.6209	19.5978	19.5771	19.5708	19.5804	19.5736	19.5708	19.5686
	14	13.9993	14	13.9996	14.0042	14.0069	14.0327	14.0559	14.1152	14.2037	14.3171	14.4735	14.6735	14.9093	15.1883	15.5029	15.8405	16.1972	16.5526	16.9094	17.2847	17.6577	18.0122	18.3654	18.7058	19.0301	19.3077	19.5611	19.7704	19.9424	20.0536	20.1397	20.1862	20.2056	20.2155	20.22	20.2265	20.2084	20.1847	20.174	20.1552	20.1257	20.1071	20.0986	20.0958	20.0678	20.0648	20.06	20.0578
	14	14.0023	13.9958	13.9919	13.9886	13.9937	14.0026	14.0367	14.0862	14.162	14.2739	14.4085	14.595	14.8093	15.0678	15.3629	15.6832	16.0356	16.4107	16.7938	17.2012	17.6004	17.9989	18.3817	18.7437	19.0901	19.3835	19.6509	19.8755	20.0627	20.2209	20.332	20.4046	20.4666	20.5	20.5099	20.517	20.5159	20.5127	20.5021	20.4896	20.4737	20.458	20.4505	20.4467	20.4464	20.4366	20.4368	20.4418
	14	13.9938	13.9982	13.9943	13.9884	13.9912	13.993	13.9893	13.9823	13.9893	14.0137	14.0713	14.1482	14.2486	14.384	14.5552	14.7652	15.0145	15.3021	15.6064	15.9234	16.2648	16.6308	16.9969	17.3618	17.7204	18.0739	18.386	18.6732	18.9482	19.1819	19.3645	19.5129	19.6397	19.7258	19.794	19.8324	19.8726	19.8794	19.8836	19.879	19.8783	19.8617	19.8265	19.8048	19.7941	19.7743	19.7559	19.7619
	14	14.002	14.0015	13.9987	14.0079	14.0174	14.0218	14.0603	14.1154	14.1923	14.3063	14.4504	14.6387	14.8419	15.0798	15.3482	15.6465	15.948	16.2557	16.5677	16.8668	17.152	17.4238	17.6772	17.9101	18.1061	18.2764	18.418	18.5273	18.6033	18.6423	18.6914	18.7145	18.7208	18.7224	18.7111	18.6981	18.6916	18.6792	18.6718	18.6635	18.6577	18.6467	18.6403	18.6409	18.6389	18.6456	18.6555	18.664
	14	13.9979	13.9961	13.9958	13.9967	14.007	14.0026	14.004	14.0114	14.013	14.0266	14.0625	14.1087	14.2004	14.3143	14.4689	14.6728	14.9139	15.2006	15.5127	15.8489	16.2181	16.6005	17.0055	17.4069	17.8	18.1858	18.5397	18.8557	19.1538	19.4114	19.628	19.7996	19.9211	20.0071	20.0565	20.0964	20.1068	20.109	20.0949	20.0803	20.0724	20.0582	20.0429	20.0402	20.0212	20.0094	19.9937	19.9838
	14	13.9956	13.9937	13.9936	13.988	13.989	14.0054	14.0243	14.0651	14.1206	14.2208	14.3392	14.5066	14.7134	14.9719	15.2386	15.5631	15.9004	16.2436	16.6	16.95	17.3157	17.665	17.9965	18.3108	18.5925	18.8214	19.0273	19.1868	19.3159	19.4	19.4759	19.5139	19.5413	19.5371	19.5502	19.5221	19.5089	19.4913	19.4799	19.4641	19.4477	19.4402	19.4288	19.4233	19.406	19.4152	19.4007	19.4051
	14	14.0024	13.9946	13.9992	14.0056	14.0141	14.0277	14.0738	14.1352	14.2311	14.3698	14.5431	14.7521	14.9956	15.2741	15.5909	15.9448	16.3296	16.7188	17.1363	17.5634	17.9662	18.3429	18.6895	19.0112	19.3085	19.5774	19.8294	20.0288	20.1999	20.3287	20.4104	20.465	20.4967	20.5125	20.512	20.4978	20.4909	20.4767	20.453	20.4308	20.4081	20.3869	20.3681	20.3669	20.3638	20.3638	20.3639	20.3793
	14	14.0115	14.0142	14.0095	14.0206	14.0192	14.0269	14.0471	14.0983	14.179	14.3156	14.4757	14.6818	14.9107	15.1946	15.5076	15.8541	16.2196	16.6218	17.0114	17.4089	17.7848	18.1603	18.4963	18.826	19.1197	19.4065	19.6338	19.845	19.9935	20.0991	20.1623	20.2041	20.2234	20.2367	20.2404	20.2386	20.2408	20.236	20.2328	20.2197	20.2111	20.1889	20.1816	20.1563	20.1592	20.1567	20.1573	20.1476
	14	14.0084	14.0056	13.9929	14.0032	14.0118	14.018	14.0588	14.1167	14.2074	14.325	14.4661	14.6457	14.8504	15.0797	15.3304	15.5886	15.8423	16.0986	16.3709	16.637	16.8952	17.1253	17.341	17.5413	17.7062	17.8496	17.9853	18.0961	18.1785	18.2306	18.2776	18.3057	18.3178	18.3136	18.3149	18.3287	18.3293	18.3237	18.3085	18.3	18.2962	18.2861	18.279	18.2753	18.2719	18.2678	18.2558	18.259
	14	14.0083	14.0078	14.0105	14.0033	14.001	14.0047	14.0056	14.0093	14.0118	14.0153	14.031	14.0503	14.0953	14.1755	14.287	14.4365	14.622	14.8343	15.0758	15.337	15.6173	15.9092	16.2155	16.5222	16.827	17.1156	17.3897	17.6458	17.8584	18.0531	18.2005	18.3155	18.3823	18.4336	18.4731	18.5023	18.5138	18.5132	18.5072	18.5094	18.5081	18.5127	18.4997	18.4807	18.461	18.4494	18.4428	18.4311
	14	13.9938	13.99	13.9856	13.9866	14.003	13.9941	13.9878	13.9909	13.9938	14.0098	14.0443	14.1062	14.1816	14.304	14.4807	14.6877	14.9402	15.223	15.5297	15.8755	16.2478	16.6296	17.0418	17.4417	17.8467	18.2343	18.5869	18.9106	19.1993	19.4454	19.6621	19.8348	19.9464	20.031	20.0973	20.1535	20.179	20.2029	20.2079	20.22	20.2209	20.2045	20.1806	20.1552	20.1413	20.1286	20.1206	20.1146
	14	14.0076	14.0055	14.0188	14.0051	14.0064	14.013	14.0043	14.0162	14.0178	14.0236	14.0429	14.0638	14.1132	14.1877	14.293	14.4344	14.6083	14.8195	15.0747	15.3521	15.6588	15.9845	16.3204	16.6704	17.0119	17.3548	17.6963	18.0104	18.3036	18.5749	18.8203	19.049	19.2344	19.3909	19.5	19.5868	19.655	19.6876	19.7076	19.715	19.7284	19.7331	19.7304	19.7159	19.7165	19.7134	19.6993	19.6851
	14	13.9928	13.9906	13.9866	13.988	14.0147	14.0489	14.1002	14.1857	14.291	14.4459	14.6313	14.8556	15.1272	15.414	15.7345	16.0846	16.4478	16.8185	17.1773	17.5391	17.8888	18.2055	18.5013	18.7616	18.9812	19.1808	19.3319	19.4612	19.5638	19.6438	19.7113	19.74	19.7586	19.7676	19.7683	19.7688	19.7634	19.762	19.7665	19.7535	19.7492	19.7457	19.732	19.726	19.7115	19.7096	19.719	19.7192
	14	13.9894	13.9794	13.9869	13.9854	13.9825	13.9754	13.965	13.9702	13.9834	14.0014	14.0456	14.1192	14.2327	14.3841	14.5709	14.8028	15.0766	15.3997	15.7411	16.1209	16.5115	16.9066	17.315	17.7267	18.1236	18.4998	18.8674	19.2039	19.5135	19.7879	20.0192	20.2067	20.3445	20.4541	20.5212	20.5646	20.5931	20.5999	20.5899	20.57	20.563	20.5626	20.5439	20.5361	20.5292	20.5186	20.5048	20.4968
	14	14.0043	14.0029	13.9866	13.9989	14.0057	14.0171	14.0411	14.0758	14.1502	14.2623	14.4087	14.594	14.8182	15.0753	15.3756	15.7089	16.0782	16.4523	16.8511	17.249	17.6338	18.0124	18.3677	18.7057	19.004	19.269	19.5124	19.7145	19.8746	20.0083	20.0936	20.1469	20.1617	20.1741	20.1796	20.175	20.1653	20.1425	20.1189	20.1059	20.0902	20.0812	20.0678	20.0676	20.0609	20.0516	20.0538	20.0698
	14	14.0018	13.9933	13.9848	13.9824	13.9822	13.9922	14.0397	14.1003	14.1914	14.3127	14.4712	14.6691	14.9048	15.1704	15.4642	15.7735	16.1004	16.4479	16.7995	17.1474	17.4877	17.8252	18.133	18.422	18.6909	18.9319	19.1388	19.3047	19.4304	19.5341	19.6019	19.6537	19.6884	19.7097	19.7301	19.7406	19.7499	19.7485	19.7425	19.7393	19.7281	19.7166	19.706	19.7011	19.6931	19.6874	19.6633	19.661
	14	13.9972	13.9875	13.9866	13.9842	13.9859	13.9862	13.974	13.9786	13.981	13.9862	14.0033	14.0472	14.1054	14.1962	14.3326	14.5063	14.7229	14.9778	15.2785	15.6052	15.9592	16.3269	16.7177	17.1076	17.5135	17.8972	18.2553	18.5951	18.9116	19.1938	19.4313	19.6317	19.8043	19.9317	20.0319	20.1126	20.1678	20.1981	20.2208	20.2279	20.2344	20.225	20.2104	20.2039	20.1881	20.1703	20.1512	20.1262
	14	13.9974	13.9972	13.9912	13.9928	13.9852	13.9971	13.9994	14.0071	14.0109	14.0046	14.0119	14.0402	14.0875	14.1746	14.3028	14.4766	14.6992	14.9486	15.2188	15.528	15.8509	16.1893	16.5417	16.9032	17.2644	17.611	17.9573	18.2869	18.5726	18.8555	19.1202	19.3577	19.5836	19.7667	19.9128	20.034	20.1089	20.1677	20.2069	20.2282	20.2517	20.259	20.2602	20.2579	20.2423	20.2244	20.2032	20.1853
	14	14.0041	14.0058	14.0138	14.0165	14.0101	14.0223	14.0336	14.053	14.103	14.1649	14.277	14.4248	14.6117	14.8326	15.0839	15.3741	15.6985	16.0362	16.382	16.7427	17.0817	17.4152	17.7241	18.0121	18.2795	18.515	18.721	18.912	19.0651	19.2129	19.3277	19.4246	19.4924	19.5412	19.5771	19.5946	19.6169	19.6323	19.633	19.6189	19.6111	19.5933	19.5752	19.5464	19.5277	19.5102	19.4878	19.467
	14	13.9962	13.9875	14.0012	14.0271	14.0782	14.1648	14.2694	14.4261	14.6324	14.8738	15.1762	15.5011	15.8676	16.2502	16.646	17.0482	17.4519	17.8346	18.2198	18.5809	18.9121	19.2173	19.4809	19.696	19.8782	20.0204	20.1235	20.1918	20.2418	20.2693	20.2808	20.2784	20.2738	20.2615	20.2423	20.2182	20.2033	20.1771	20.1555	20.1448	20.1362	20.1344	20.133	20.1244	20.125	20.1133	20.1034	20.1103
	14	14	14.0166	14.0433	14.0712	14.1328	14.2402	14.3888	14.5801	14.8077	15.0693	15.3652	15.681	16.0161	16.3726	16.7334	17.0989	17.4567	17.8135	18.1533	18.4668	18.7681	19.048	19.296	19.5119	19.6832	19.8264	19.9294	20.0013	20.0525	20.0824	20.0998	20.1112	20.114	20.1203	20.117	20.1067	20.0963	20.0854	20.0729	20.0639	20.0554	20.042	20.0409	20.0344	20.035	20.0417	20.0379	20.0384
	14	14.0067	14.0155	14.0198	14.0448	14.0745	14.1316	14.2415	14.3719	14.5541	14.7739	15.0199	15.3039	15.6076	15.9027	16.2414	16.588	16.9308	17.2487	17.5715	17.8785	18.1782	18.4448	18.6983	18.9309	19.1218	19.2959	19.4261	19.5214	19.5983	19.6554	19.681	19.7023	19.7187	19.7189	19.7194	19.7089	19.6942	19.6844	19.6758	19.6562	19.6415	19.6263	19.626	19.6096	19.6012	19.5976	19.5932	19.584
	14	14.0004	14.0076	14.0105	13.9997	13.9924	13.9895	13.9901	13.9931	13.9913	13.9999	14.0199	14.0568	14.124	14.2217	14.3642	14.5349	14.7337	14.9784	15.2486	15.54	15.8381	16.146	16.4604	16.774	17.0856	17.3927	17.6791	17.9378	18.175	18.3817	18.5696	18.7302	18.8676	18.9815	19.0676	19.1291	19.1754	19.187	19.1942	19.1917	19.1803	19.1765	19.1726	19.1668	19.1617	19.141	19.1319	19.1209
	14	14.001	14.0027	13.9984	13.9956	13.9956	14.0068	14.0185	14.0595	14.1259	14.2301	14.3744	14.5627	14.789	15.0568	15.3696	15.7083	16.0783	16.4597	16.8548	17.2724	17.6904	18.1038	18.4926	18.8645	19.203	19.5034	19.7544	19.9425	20.0831	20.1915	20.264	20.312	20.3333	20.3452	20.3353	20.3208	20.3008	20.2776	20.2552	20.2312	20.2107	20.1976	20.1811	20.1737	20.1637	20.1553	20.1474	20.1367
	14	13.9928	13.9841	13.9874	13.9894	13.9804	13.9808	13.9989	14.037	14.0942	14.1815	14.3045	14.4619	14.6635	14.9031	15.1607	15.4568	15.7734	16.1168	16.4732	16.8255	17.1832	17.5406	17.876	18.1891	18.4578	18.6961	18.9075	19.083	19.2269	19.3343	19.405	19.4465	19.4646	19.4733	19.4655	19.4445	19.4307	19.4127	19.4042	19.3953	19.3729	19.3577	19.344	19.332	19.3271	19.3118	19.3043	19.3068
	14	13.9997	14.0006	14.0034	14.0095	14.0195	14.0321	14.0719	14.1323	14.2307	14.3777	14.5619	14.7772	15.0271	15.3133	15.6373	15.973	16.33	16.7128	17.0886	17.462	17.8133	18.1573	18.4778	18.7742	19.0642	19.3071	19.5285	19.7246	19.8637	19.9605	20.0325	20.0858	20.1195	20.1385	20.151	20.1521	20.1329	20.1288	20.112	20.0952	20.0772	20.0599	20.0426	20.0147	20.0112	20.0132	20.0044	20.0059
	14	14.0066	14.0032	14.0041	14.0069	14.0001	14.0089	14.0104	14.0048	13.9976	13.9946	14.0083	14.0311	14.0598	14.1161	14.2171	14.359	14.5425	14.7527	15.0133	15.2937	15.6009	15.9375	16.288	16.6527	17.0259	17.3842	17.7443	18.0917	18.4178	18.7225	18.9974	19.2425	19.457	19.6242	19.7641	19.8687	19.943	19.9855	20.0087	20.0202	20.0172	20.0014	19.9844	19.9668	19.9486	19.9282	19.9056	19.8893
	14	13.9979	14.0066	14.0088	14.0072	14.017	14.0327	14.0546	14.1036	14.1817	14.291	14.4385	14.6097	14.8187	15.0441	15.2961	15.5649	15.8558	16.1754	16.4967	16.8017	17.1148	17.4024	17.6688	17.9215	18.1454	18.3522	18.5189	18.6601	18.7776	18.8637	18.9241	18.9759	19.0073	19.0241	19.0293	19.0292	19.0286	19.0144	19.0049	19.004	18.9893	18.9808	18.9749	18.9642	18.953	18.942	18.9414	18.9388
	14	13.9863	13.9866	14.0036	14.0265	14.05	14.1098	14.219	14.3443	14.4954	14.6852	14.9098	15.1675	15.4539	15.7446	16.0544	16.3892	16.7385	17.092	17.4335	17.766	18.0989	18.4047	18.6623	18.8859	19.0836	19.2509	19.3745	19.4535	19.4995	19.5246	19.5513	19.5562	19.5421	19.5316	19.5298	19.514	19.493	19.4569	19.4384	19.4255	19.4105	19.3955	19.3868	19.3863	19.3846	19.3905	19.3856	19.3774
	14	14.0213	14.0252	14.0189	14.0333	14.0925	14.1785	14.2801	14.4293	14.6153	14.8447	15.117	15.3966	15.7008	16.0169	16.3476	16.6684	16.9785	17.2845	17.5939	17.8785	18.1309	18.3589	18.5498	18.7265	18.8665	18.9685	19.0557	19.1224	19.1719	19.1919	19.2011	19.197	19.2028	19.2002	19.183	19.1691	19.1565	19.1547	19.1289	19.1171	19.1069	19.1012	19.0945	19.0866	19.0714	19.0657	19.0694	19.0693
	14	14.0083	14.0188	14.0348	14.0661	14.1132	14.198	14.3189	14.4717	14.6772	14.9181	15.1939	15.5034	15.8187	16.1646	16.5155	16.868	17.2438	17.607	17.9476	18.2859	18.5981	18.8794	19.1191	19.3429	19.5326	19.6826	19.8117	19.912	19.9814	20.0387	20.0681	20.0775	20.079	20.0688	20.0567	20.0451	20.0186	20.0143	20.0104	19.9862	19.9681	19.9524	19.9382	19.9228	19.9025	19.9039	19.9133	19.9031
	14	14.0015	13.9942	13.9985	14.0029	14.0048	14.0096	14.0338	14.0763	14.1555	14.2642	14.4082	14.5974	14.818	15.0726	15.3626	15.6924	16.0504	16.4178	16.7913	17.167	17.539	17.9117	18.2557	18.5796	18.8678	19.1152	19.3147	19.4674	19.5897	19.6767	19.7285	19.7635	19.7897	19.7972	19.8033	19.8053	19.8068	19.8085	19.7974	19.7887	19.7748	19.7618	19.7519	19.7386	19.7302	19.7202	19.711	19.7101
	14	13.9935	14.0039	13.9946	13.992	14.0045	14.0097	14.0445	14.1033	14.2	14.3406	14.5256	14.7522	15.0156	15.3217	15.6673	16.0275	16.4064	16.8013	17.2013	17.582	17.9417	18.2875	18.6073	18.8956	19.1322	19.3284	19.4911	19.6076	19.698	19.7657	19.8143	19.8484	19.872	19.8874	19.885	19.87	19.8628	19.8427	19.8205	19.7978	19.7897	19.7812	19.7701	19.7604	19.7447	19.7363	19.7386	19.7321
	14	13.9904	14.0078	14.0053	14.0086	14.0127	14.0345	14.0737	14.1131	14.2166	14.359	14.5362	14.7536	15.011	15.3148	15.633	15.9868	16.3559	16.7303	17.1005	17.4633	17.8096	18.1402	18.4654	18.7457	19.0123	19.2334	19.4185	19.5696	19.6724	19.7496	19.792	19.8213	19.8333	19.8324	19.8141	19.7949	19.7763	19.7626	19.7456	19.7137	19.6899	19.6759	19.6622	19.6487	19.6314	19.6445	19.6402	19.6306
	14	13.9893	13.9937	14.0199	14.0142	13.99	14.0055	14.0552	14.129	14.2116	14.3155	14.4962	14.7163	14.9408	15.1871	15.4844	15.8296	16.1667	16.4759	16.7941	17.1224	17.4497	17.7447	18.0194	18.2861	18.5358	18.7341	18.9051	19.0462	19.1702	19.2705	19.333	19.377	19.4024	19.4064	19.4069	19.401	19.4018	19.4003	19.3896	19.3711	19.3554	19.3421	19.3189	19.306	19.3025	19.3098	19.2976	19.2776
	14	14.0136	14.0153	14.0155	14.0166	14.0271	14.0356	14.0635	14.1192	14.2131	14.3494	14.5253	14.7621	15.0283	15.3283	15.6563	16.0102	16.3848	16.7601	17.1325	17.5013	17.8707	18.2169	18.5528	18.8613	19.1258	19.3536	19.5382	19.6742	19.7702	19.8385	19.873	19.8812	19.8734	19.8614	19.8299	19.8035	19.7692	19.7474	19.7301	19.7005	19.6827	19.6621	19.6404	19.6291	19.6185	19.6112	19.6074	19.5984
	14	13.9918	13.9888	13.9918	13.9939	13.9953	13.9937	13.9863	13.9811	13.9931	14.0015	14.02	14.0602	14.1436	14.2396	14.385	14.5675	14.8007	15.0567	15.3597	15.6889	16.0607	16.4229	16.8162	17.2083	17.6102	17.991	18.3664	18.7205	19.057	19.3716	19.6688	19.9439	20.155	20.3509	20.5013	20.6149	20.6781	20.7165	20.7376	20.7235	20.7039	20.6872	20.6688	20.6445	20.6276	20.5988	20.5824	20.5579
	14	13.9901	13.9969	13.9976	14.0007	13.9926	13.9901	13.9928	13.9892	13.992	14.0078	14.0299	14.0816	14.1618	14.2849	14.4436	14.656	14.9172	15.1857	15.501	15.8163	16.1512	16.4977	16.847	17.1969	17.5271	17.8287	18.0993	18.3355	18.5326	18.7079	18.8468	18.9491	19.0204	19.0667	19.0907	19.1056	19.1064	19.1041	19.0978	19.0916	19.0811	19.0607	19.0524	19.0298	19.0227	19.0075	18.9986	18.9997
	14	13.9988	13.9924	14.0031	14.0093	14.0066	14.0174	14.0128	14.02	14.0141	14.0121	14.013	14.0386	14.0738	14.1656	14.2781	14.4345	14.6356	14.8713	15.1547	15.4462	15.7607	16.0862	16.4127	16.7513	17.0866	17.424	17.753	18.0437	18.3043	18.5255	18.7267	18.8998	19.0337	19.1469	19.2328	19.2869	19.3282	19.3518	19.3601	19.3639	19.3614	19.364	19.361	19.3502	19.3393	19.3236	19.2989	19.292
	14	14.0008	14.0077	14.0003	13.9935	13.986	13.9833	13.9845	13.9854	13.9852	14.0021	14.0476	14.1213	14.2132	14.3381	14.4986	14.7003	14.9358	15.1809	15.473	15.7864	16.121	16.4778	16.8284	17.1765	17.5341	17.8538	18.1545	18.4234	18.6584	18.8691	19.0276	19.1618	19.2561	19.3238	19.3731	19.3915	19.3915	19.3847	19.3804	19.361	19.3341	19.3068	19.2779	19.2582	19.2461	19.233	19.2178	19.1993
	14	13.9927	13.9985	14.008	14.0101	14.0061	14.0166	14.0185	14.0142	14.0027	14.0047	14.0067	14.0151	14.0454	14.0934	14.169	14.2927	14.4346	14.6238	14.8539	15.1044	15.3941	15.6984	16.0269	16.377	16.735	17.1013	17.4474	17.7893	18.1183	18.4115	18.6851	18.9291	19.1379	19.3146	19.4513	19.5576	19.6213	19.6594	19.6803	19.6879	19.682	19.6698	19.6565	19.6378	19.6224	19.6002	19.5781	19.5715
	14	14.0014	14.0074	14.0109	13.9987	13.9961	13.9878	14.0034	14.0096	13.9971	14.0005	14.0164	14.0415	14.0676	14.1243	14.2286	14.3533	14.5192	14.7211	14.9589	15.2311	15.5214	15.8423	16.1856	16.5353	16.8851	17.2294	17.5578	17.8755	18.1881	18.4863	18.7547	18.9855	19.1839	19.3602	19.5067	19.6234	19.7184	19.7908	19.8495	19.8778	19.895	19.8948	19.8865	19.8883	19.8762	19.8596	19.8366	19.8103
	14	14.0013	13.9986	14.0049	14.0118	14.0109	14.0307	14.0554	14.1097	14.2076	14.3338	14.5084	14.7162	14.9502	15.2092	15.4877	15.7738	16.069	16.3696	16.6828	16.9904	17.2874	17.5816	17.8458	18.0734	18.278	18.4446	18.5833	18.6852	18.7517	18.7887	18.7994	18.8017	18.7923	18.7706	18.7472	18.7267	18.7014	18.6699	18.6467	18.6248	18.6005	18.5896	18.5888	18.5787	18.5624	18.5716	18.5623	18.5517
	14	13.9982	14.0001	13.9963	14.0008	13.9995	13.9906	13.9985	13.9981	14.0066	14.0107	14.0195	14.0387	14.0831	14.1513	14.2702	14.4284	14.6345	14.8789	15.1499	15.4666	15.8126	16.1673	16.5382	16.9106	17.2952	17.6691	18.0184	18.3542	18.6579	18.9292	19.1742	19.3721	19.5342	19.6693	19.7669	19.8314	19.8613	19.8805	19.8797	19.8592	19.8514	19.8417	19.8148	19.8012	19.7851	19.7586	19.735	19.7158
	14	13.9919	13.9944	14.0074	14.0055	14.0082	14.0076	14.0024	14.005	14.0021	14.007	14.0266	14.0688	14.1456	14.2517	14.4019	14.5969	14.8363	15.12	15.4205	15.7371	16.0899	16.4519	16.8282	17.2156	17.5984	17.9653	18.3144	18.6199	18.8895	19.1176	19.2948	19.4308	19.5331	19.6103	19.6589	19.6938	19.7103	19.7092	19.6919	19.6789	19.6575	19.6385	19.6127	19.5966	19.5708	19.5561	19.5439	19.5355
	14	14.0012	14.001	13.999	13.9817	13.9836	13.9851	13.9874	13.9968	13.996	14.0039	14.0348	14.0796	14.1692	14.3078	14.4953	14.7207	14.998	15.3147	15.6678	16.0406	16.4404	16.8598	17.2962	17.7261	18.1303	18.5235	18.8987	19.2388	19.5447	19.8181	20.0517	20.24	20.3796	20.4799	20.538	20.5778	20.605	20.5943	20.5928	20.5748	20.5428	20.5229	20.4964	20.4682	20.4387	20.4001	20.3798	20.3763
	14	13.9948	13.9978	14.0134	14.0141	14.0178	14.0234	14.0427	14.082	14.1553	14.246	14.3674	14.5334	14.7432	14.9965	15.2655	15.5655	15.8942	16.2471	16.6049	16.9608	17.2939	17.6147	17.9166	18.187	18.4222	18.6281	18.8037	18.9311	19.0251	19.0879	19.1222	19.1469	19.1597	19.1621	19.1513	19.1222	19.1069	19.0821	19.0583	19.0551	19.0381	19.0152	19.0048	19.0029	19.0015	18.9901	18.9657	18.9607
	14	13.9944	13.9961	13.9924	13.987	13.9889	13.9863	14.0019	14.0363	14.0935	14.1839	14.318	14.4865	14.7154	14.9773	15.271	15.5963	15.9599	16.3556	16.7646	17.1851	17.5992	18.0241	18.4428	18.828	19.1792	19.5072	19.7859	20.0223	20.221	20.3677	20.4791	20.5473	20.5867	20.5946	20.5796	20.5608	20.5331	20.513	20.4814	20.4362	20.4108	20.3842	20.3581	20.3313	20.3213	20.3015	20.3021	20.2982
	14	13.9963	13.992	13.9905	14.0005	14.0066	13.987	13.9955	13.9894	13.9976	13.9958	14.0125	14.0645	14.1269	14.2443	14.3822	14.588	14.824	15.082	15.3803	15.6719	16.0042	16.3353	16.6947	17.0356	17.3941	17.7412	18.0583	18.3803	18.666	18.9256	19.1525	19.3471	19.5124	19.6325	19.7226	19.774	19.8016	19.8146	19.8165	19.804	19.7698	19.763	19.7455	19.7287	19.7196	19.6899	19.682	19.6629
	14	14.0052	13.9975	13.9979	14.0073	14.005	14.0174	14.0012	14.0002	14.0091	14.0037	14.0335	14.0775	14.1665	14.2932	14.4304	14.6372	14.8811	15.1511	15.4703	15.7896	16.1515	16.5195	16.8869	17.2599	17.6107	17.9697	18.2921	18.5944	18.8789	19.1234	19.3448	19.5183	19.6559	19.7776	19.856	19.921	19.9712	19.9955	20.0193	20.0158	20.0208	20.0217	20.006	20.0055	19.9903	19.9882	19.9827	19.9661
	14	13.9957	13.9982	13.9982	14.0062	14.0091	14.0202	14.0257	14.0215	14.0228	14.0222	14.0231	14.0476	14.0996	14.1839	14.3054	14.4667	14.6658	14.8903	15.1627	15.4652	15.7786	16.1092	16.4524	16.7983	17.1518	17.4994	17.8443	18.18	18.495	18.7839	19.054	19.2928	19.4888	19.6505	19.7583	19.8394	19.9072	19.9459	19.9805	19.995	19.9938	19.9805	19.9643	19.9388	19.9102	19.888	19.8699	19.8522
	14	13.9992	13.9941	13.9991	13.9999	14.0035	14.0159	14.0381	14.0948	14.175	14.2947	14.435	14.6079	14.823	15.0707	15.3371	15.6289	15.9275	16.2462	16.5683	16.8781	17.1807	17.4652	17.7074	17.9215	18.1131	18.2713	18.3915	18.4796	18.5388	18.578	18.607	18.6162	18.614	18.6014	18.5937	18.5724	18.5573	18.5499	18.5344	18.5247	18.5014	18.4955	18.483	18.4782	18.4719	18.459	18.4636	18.4666
	14	14.006	14.0043	14.0071	14.019	14.0193	14.0288	14.0586	14.1076	14.1917	14.3023	14.4514	14.6495	14.8667	15.1245	15.3965	15.6935	16.0071	16.3309	16.6645	17.009	17.3563	17.6904	18.0015	18.2943	18.5576	18.7938	18.9866	19.1447	19.2594	19.3533	19.4099	19.4385	19.4595	19.4685	19.4634	19.4515	19.4392	19.4121	19.3938	19.374	19.3632	19.3516	19.3389	19.3236	19.319	19.3098	19.3077	19.2992
	14	13.9935	13.9965	13.9967	14.0051	14.011	14.0143	14.0209	14.0864	14.1785	14.3217	14.5028	14.7085	14.9619	15.2537	15.551	15.869	16.1864	16.493	16.8077	17.1214	17.3937	17.6381	17.8662	18.0523	18.2175	18.359	18.4963	18.6096	18.684	18.742	18.7743	18.7886	18.8077	18.811	18.8164	18.8265	18.813	18.7989	18.7833	18.7655	18.7565	18.7419	18.7325	18.7139	18.7195	18.7055	18.6955	18.6987
	14	13.9857	13.9796	13.9869	13.9982	14.005	14.0035	13.9933	13.9941	13.9923	14.0018	14.0166	14.0567	14.1173	14.2183	14.3484	14.5173	14.7125	14.9409	15.1874	15.4519	15.7541	16.0624	16.3906	16.7235	17.0487	17.3912	17.7035	17.9977	18.2692	18.5057	18.7273	18.922	19.0852	19.2251	19.3421	19.4293	19.4934	19.5334	19.5652	19.5698	19.5726	19.5686	19.5506	19.5285	19.5051	19.4815	19.4568	19.4381
	14	13.9932	13.9885	13.9917	13.987	13.9923	14.007	14.0615	14.1344	14.2443	14.3955	14.5953	14.8444	15.1294	15.4543	15.7992	16.1686	16.5457	16.9236	17.2831	17.646	18.0023	18.3387	18.6586	18.9437	19.1996	19.4276	19.6053	19.7364	19.8314	19.8875	19.9186	19.9253	19.9102	19.8968	19.8812	19.8675	19.8488	19.8395	19.8301	19.8095	19.7965	19.7883	19.7719	19.7625	19.7682	19.7661	19.7598	19.7578
	14	13.9995	13.9933	13.9815	13.976	13.9782	13.9976	14.0093	14.0467	14.1151	14.2011	14.3534	14.5303	14.7395	15.0007	15.2891	15.612	15.9656	16.3394	16.7293	17.1184	17.5043	17.8827	18.2371	18.5734	18.8701	19.1216	19.331	19.5103	19.6503	19.7507	19.8118	19.8597	19.8897	19.8963	19.8965	19.8795	19.848	19.8128	19.7921	19.7737	19.7514	19.7318	19.7195	19.7007	19.686	19.6741	19.6701	19.6705
	14	14.0052	13.9933	13.9901	13.9858	13.9719	13.9766	13.9812	13.9757	13.9783	13.9919	14.011	14.0549	14.1255	14.2465	14.4023	14.5935	14.8208	15.074	15.3618	15.6723	16.0153	16.369	16.7143	17.0574	17.4004	17.7245	18.0347	18.3372	18.6118	18.8584	19.0807	19.2921	19.4832	19.6318	19.7397	19.8202	19.8684	19.9018	19.9084	19.9005	19.8816	19.851	19.8324	19.814	19.7985	19.7807	19.7579	19.7425
	14	13.9951	13.9988	14.0087	14.0071	13.9999	14.018	14.0267	14.0656	14.1355	14.2277	14.3641	14.5398	14.7249	14.9432	15.2083	15.4729	15.7599	16.0605	16.3719	16.6784	16.9778	17.2633	17.5321	17.7722	17.9855	18.1561	18.3115	18.4264	18.5055	18.5718	18.6067	18.6337	18.6564	18.6626	18.6632	18.6512	18.634	18.6145	18.6011	18.5754	18.5605	18.5513	18.5367	18.5268	18.5221	18.5148	18.5057	18.508
	19	19.0075	19.0082	19.0068	19.0118	19.0207	19.0283	19.0776	19.1455	19.2448	19.3711	19.5316	19.7385	19.964	20.2252	20.4942	20.7798	21.0685	21.3695	21.6574	21.9493	22.2217	22.4715	22.6893	22.8946	23.0854	23.2304	23.3346	23.4052	23.4611	23.495	23.5149	23.5272	23.5294	23.5188	23.5088	23.4926	23.479	23.4691	23.4605	23.4464	23.4314	23.4251	23.4161	23.4117	23.4118	23.4043	23.4062	23.4004
	19	18.9964	18.9995	19.0023	19.0081	19.0139	19.0115	19.0261	19.0449	19.1061	19.1835	19.2884	19.4222	19.5867	19.7756	19.9941	20.2196	20.4615	20.6965	20.9471	21.1861	21.3965	21.5932	21.7623	21.9038	22.0157	22.1254	22.2046	22.2621	22.3029	22.3167	22.3182	22.3292	22.3324	22.3159	22.2901	22.2793	22.2583	22.2454	22.2398	22.2257	22.2174	22.2014	22.2092	22.2208	22.2183	22.2082	22.1983	22.1908
	19	19.0017	19.0037	19.0191	19.0202	19.0149	19.0251	19.0433	19.0879	19.1525	19.2317	19.3529	19.495	19.6671	19.8642	20.0744	20.3096	20.5433	20.7861	21.0427	21.292	21.5242	21.7493	21.9408	22.0987	22.2274	22.3136	22.3847	22.4188	22.4474	22.465	22.4671	22.4634	22.4475	22.4378	22.4291	22.4025	22.3858	22.3728	22.3573	22.3494	22.3276	22.3191	22.3131	22.3203	22.3225	22.3174	22.3158	22.3147
	19	19.0022	18.9916	18.996	18.9991	18.9931	19.0058	19.0309	19.0665	19.1283	19.225	19.3315	19.466	19.6301	19.8067	20.0001	20.2222	20.4537	20.6883	20.9193	21.1385	21.346	21.5472	21.7245	21.8622	21.9829	22.0759	22.1562	22.2173	22.2565	22.2911	22.3165	22.3179	22.3144	22.2952	22.2842	22.2756	22.2633	22.2599	22.2511	22.2497	22.2405	22.2411	22.2434	22.2538	22.2434	22.2361	22.2344	22.2392
	19	18.9982	18.9973	18.9927	18.9954	18.9936	19.0049	19.0305	19.0881	19.1587	19.2618	19.4036	19.5614	19.7369	19.9201	20.1014	20.2943	20.4966	20.6866	20.8771	21.0673	21.2458	21.3963	21.5316	21.6473	21.7487	21.8243	21.8819	21.9292	21.9603	21.9779	21.9897	22.0033	22.0109	22.0052	22.0014	21.9904	21.9848	21.9796	21.9709	21.9706	21.9688	21.9599	21.9634	21.9641	21.9657	21.9695	21.9657	21.9796
	19	18.9945	18.9823	18.988	19.0069	19.0483	19.1201	19.2125	19.3292	19.4537	19.5891	19.7414	19.9213	20.1143	20.3123	20.5288	20.7378	20.9395	21.1437	21.3253	21.4999	21.6572	21.7767	21.8785	21.9658	22.0292	22.0709	22.0976	22.1146	22.1153	22.1166	22.1241	22.1213	22.1196	22.1031	22.0957	22.0894	22.0816	22.0747	22.0572	22.046	22.0533	22.056	22.0567	22.0701	22.0754	22.068	22.0673	22.0619
	19	18.9909	18.9933	18.9923	18.9938	18.9997	19.0066	19.0176	19.056	19.1138	19.2098	19.3091	19.4469	19.605	19.7866	19.9876	20.1939	20.4036	20.6293	20.8578	21.0775	21.3038	21.516	21.713	21.8779	22.0325	22.1732	22.2863	22.3719	22.4393	22.4807	22.5187	22.5401	22.5512	22.5523	22.5485	22.5452	22.5416	22.5327	22.5237	22.5132	22.506	22.5096	22.4943	22.4977	22.499	22.5032	22.5028	22.5062
	19	19.0014	19.0014	18.9951	18.9917	19.0043	19.0107	19.0422	19.0908	19.1674	19.2674	19.3971	19.5454	19.7249	19.9101	20.1267	20.3449	20.5836	20.8254	21.0679	21.307	21.5375	21.7457	21.9339	22.1033	22.253	22.3783	22.4716	22.5518	22.6057	22.6371	22.6649	22.6718	22.6832	22.6849	22.6841	22.6912	22.6988	22.6965	22.6831	22.6783	22.6779	22.6752	22.674	22.6727	22.68	22.6849	22.6878	22.6845
	19	19.0036	19.012	19.01	19.013	19.0254	19.0373	19.0588	19.0922	19.1676	19.2419	19.354	19.5075	19.6835	19.878	20.0963	20.3188	20.5471	20.7912	21.034	21.2726	21.5145	21.7558	21.974	22.1817	22.3506	22.5007	22.617	22.7183	22.7822	22.8304	22.8552	22.8827	22.8994	22.8908	22.8796	22.8767	22.8696	22.8609	22.8549	22.8411	22.8379	22.8413	22.8422	22.8348	22.8298	22.8263	22.8243	22.8248
	19	18.9949	19.0011	19.0036	19.0039	19.0065	19.0044	19.0076	19.0139	19.0478	19.1058	19.1794	19.2759	19.3893	19.5449	19.7007	19.8751	20.0666	20.2457	20.4329	20.6291	20.8181	21.0205	21.1962	21.3728	21.5169	21.6492	21.7605	21.8556	21.9157	21.9675	22.004	22.0381	22.0685	22.0869	22.0917	22.0833	22.0778	22.0823	22.0795	22.0726	22.0637	22.0672	22.0574	22.0448	22.0488	22.0632	22.0669	22.063
	19	19.0086	19.0125	19.0115	19.0003	19.0039	19.0273	19.0766	19.1288	19.189	19.2774	19.4015	19.5466	19.7153	19.9023	20.1126	20.3357	20.5629	20.8183	21.0698	21.3179	21.5487	21.777	21.9902	22.1841	22.3631	22.5183	22.6385	22.7584	22.85	22.9186	22.9729	22.9968	23.0083	23.018	23.0042	22.9912	22.9795	22.971	22.9541	22.948	22.9456	22.9365	22.9311	22.9161	22.9163	22.9196	22.9176	22.9172
	19	18.9822	18.9842	18.987	18.9897	19.0054	19.0302	19.0593	19.1144	19.1962	19.3048	19.4187	19.5671	19.7365	19.9325	20.1682	20.4057	20.6422	20.8716	21.1052	21.3367	21.5485	21.7398	21.9251	22.0787	22.2174	22.3299	22.4222	22.5036	22.562	22.6	22.6261	22.6617	22.6885	22.6955	22.693	22.6917	22.6892	22.6871	22.6877	22.6963	22.6913	22.6869	22.678	22.6862	22.6869	22.6833	22.6755	22.6702
	19	19.0044	19.0192	19.0151	19.0186	19.0288	19.0476	19.0767	19.1268	19.2078	19.3167	19.4488	19.6172	19.8148	20.0356	20.2653	20.5033	20.7536	21.0138	21.2789	21.5233	21.7472	21.9496	22.135	22.3014	22.4427	22.5649	22.6502	22.7052	22.7512	22.7864	22.8048	22.8077	22.8088	22.7927	22.7875	22.781	22.7697	22.7621	22.759	22.7553	22.7507	22.7446	22.7401	22.7373	22.7286	22.7276	22.722	22.7263
	19	19.0001	18.9888	18.9832	18.9938	19.0076	19.0296	19.0553	19.1149	19.1929	19.3007	19.4393	19.6041	19.7776	19.9805	20.1993	20.443	20.6922	20.9327	21.1761	21.4062	21.6422	21.8629	22.065	22.2562	22.4161	22.5453	22.6537	22.743	22.8315	22.8856	22.9153	22.936	22.932	22.9382	22.9469	22.9431	22.9366	22.9215	22.9081	22.9052	22.9056	22.9145	22.9156	22.9062	22.9093	22.898	22.9029	22.8964
	19	18.9944	18.9982	18.9996	19.0071	19.0168	19.0292	19.0757	19.1295	19.2192	19.3398	19.4978	19.6881	19.9119	20.1737	20.4552	20.7444	21.0508	21.3562	21.6487	21.9379	22.2386	22.5063	22.7657	22.9886	23.1878	23.3467	23.4588	23.5544	23.6302	23.6835	23.7192	23.7518	23.7703	23.7723	23.7812	23.7703	23.7624	23.7558	23.7618	23.7551	23.7399	23.7299	23.7306	23.726	23.7369	23.7324	23.7327	23.7291
	19	19.0094	19.0021	19.0009	19.0103	19.0153	19.0297	19.0563	19.101	19.1789	19.2843	19.4232	19.61	19.8244	20.0642	20.3332	20.6064	20.9099	21.2111	21.52	21.8281	22.1353	22.4368	22.7231	22.9657	23.1706	23.3354	23.4532	23.5373	23.5871	23.6271	23.6614	23.6623	23.67	23.667	23.6486	23.6365	23.62	23.6023	23.5911	23.5831	23.5644	23.5596	23.5534	23.5663	23.5675	23.5713	23.5767	23.5758
	19	19.0059	18.998	19.0058	19.0085	19.017	19.0315	19.0618	19.1192	19.195	19.2999	19.4441	19.6114	19.8033	20.0093	20.243	20.4881	20.7458	21.0215	21.2734	21.5356	21.7723	21.9931	22.1742	22.328	22.4419	22.5403	22.5924	22.6318	22.6571	22.673	22.6716	22.6819	22.6655	22.6668	22.6519	22.6593	22.6415	22.6257	22.623	22.6322	22.6194	22.606	22.6099	22.6102	22.6	22.6153	22.6179	22.6161
	19	19.0051	18.9986	18.9897	18.9997	19.0107	19.0217	19.0653	19.1149	19.1996	19.312	19.463	19.6372	19.8255	20.0412	20.2806	20.5194	20.7648	21.005	21.2643	21.4957	21.7341	21.9412	22.14	22.3099	22.4642	22.5836	22.6779	22.7551	22.811	22.8457	22.8653	22.8736	22.8864	22.872	22.8692	22.8652	22.8482	22.8348	22.8347	22.8199	22.8069	22.7947	22.8028	22.802	22.7982	22.8064	22.8136	22.8124
	19	18.9937	19.0001	18.9989	19.0028	19.0084	19.0413	19.0636	19.1185	19.2027	19.3172	19.4593	19.6316	19.8285	20.0349	20.2404	20.4742	20.7237	20.9697	21.2237	21.4721	21.72	21.9448	22.1519	22.3536	22.5122	22.6437	22.7652	22.8517	22.9199	22.9774	23.0351	23.0576	23.0777	23.0859	23.092	23.0856	23.089	23.087	23.0813	23.069	23.0645	23.0627	23.0566	23.0538	23.048	23.0476	23.043	23.0493
	19	18.9959	18.9941	18.997	18.9978	19.0038	19.0208	19.0474	19.0845	19.1344	19.2239	19.3441	19.4918	19.6589	19.8554	20.0717	20.3079	20.558	20.8165	21.0973	21.3698	21.6411	21.9065	22.1636	22.4088	22.6161	22.814	22.9817	23.119	23.2211	23.3018	23.363	23.3914	23.418	23.4246	23.4265	23.4288	23.4224	23.4074	23.405	23.4029	23.3882	23.3769	23.3702	23.3676	23.3679	23.3671	23.3725	23.3749
	19	19.0077	18.9985	19.0037	19.0068	19.0046	19.018	19.04	19.0843	19.1488	19.2496	19.3678	19.5206	19.6911	19.8951	20.1257	20.3679	20.6312	20.8953	21.1741	21.4449	21.7286	21.9935	22.261	22.4989	22.7262	22.9321	23.1093	23.2865	23.4098	23.523	23.5895	23.6491	23.6732	23.6824	23.6917	23.6896	23.6877	23.6867	23.6974	23.6861	23.6874	23.6593	23.6652	23.6556	23.676	23.6725	23.6729	23.6762
	19	19.0106	19	19.001	19.0016	18.9958	19.0146	19.0195	19.0702	19.12	19.2046	19.3276	19.487	19.6689	19.8701	20.1011	20.3371	20.5991	20.87	21.1549	21.4323	21.6984	21.9484	22.1808	22.3927	22.5702	22.7247	22.8314	22.9278	22.9744	23.0199	23.0468	23.0552	23.0782	23.0643	23.0854	23.073	23.0775	23.0802	23.0778	23.0746	23.0512	23.0564	23.0568	23.0607	23.0561	23.0647	23.0645	23.0653
	19	19.0008	19.0014	18.9995	19.0103	19.0087	19.0021	19.0123	19.0207	19.0597	19.1125	19.2092	19.3372	19.4572	19.637	19.8104	20.0083	20.2172	20.4432	20.6817	20.8989	21.1366	21.3483	21.5572	21.7285	21.892	22.0199	22.12	22.2062	22.2695	22.3133	22.3346	22.362	22.3725	22.3669	22.3556	22.3515	22.3381	22.31	22.3112	22.2943	22.3022	22.2912	22.2847	22.2693	22.2766	22.2874	22.2808	22.2885
	19	19.0043	19.0021	19.0041	19.0081	19.0258	19.0384	19.0588	19.1049	19.1692	19.2447	19.3635	19.5021	19.6629	19.8376	20.0375	20.2581	20.4799	20.7019	20.9293	21.1544	21.3795	21.5839	21.7727	21.9318	22.0677	22.1828	22.2794	22.3571	22.4073	22.4509	22.4923	22.5073	22.5225	22.533	22.5276	22.5048	22.4889	22.4872	22.4826	22.4683	22.4728	22.4691	22.4625	22.4623	22.457	22.4639	22.4588	22.4674
	19	18.9957	18.9967	18.9994	18.9987	18.994	19.0284	19.0624	19.1058	19.1751	19.2714	19.3799	19.5236	19.6837	19.8738	20.0758	20.2826	20.5326	20.7777	21.0183	21.2621	21.5004	21.7242	21.9382	22.1404	22.3447	22.5092	22.6662	22.7954	22.9013	22.9973	23.0727	23.1194	23.1568	23.1754	23.1917	23.2024	23.2116	23.2038	23.1969	23.1945	23.1932	23.1796	23.1616	23.1546	23.1465	23.1483	23.1599	23.1612
	19	19.0026	19.0027	19.0085	19.0118	19.0298	19.0448	19.0745	19.1208	19.1876	19.2736	19.3861	19.5205	19.6763	19.8661	20.0647	20.266	20.4633	20.6766	20.894	21.1175	21.3392	21.5607	21.7563	21.9419	22.1068	22.2562	22.3946	22.5036	22.5923	22.6696	22.7185	22.758	22.7933	22.8059	22.824	22.8271	22.8451	22.8482	22.8401	22.8322	22.8335	22.8277	22.8181	22.8114	22.8151	22.8121	22.817	22.8237
	19	18.9879	18.9935	18.9938	18.9844	18.9932	19.0116	19.043	19.0857	19.164	19.2799	19.4142	19.5813	19.7864	20.0036	20.2531	20.5255	20.8117	21.0945	21.3767	21.6432	21.8996	22.1427	22.3582	22.5684	22.7518	22.9017	23.0232	23.1186	23.1897	23.2471	23.2775	23.3023	23.3059	23.3221	23.3253	23.3205	23.3193	23.3023	23.3025	23.2997	23.2828	23.2713	23.2713	23.2626	23.2639	23.2604	23.2555	23.2588
	19	18.993	18.9928	18.9953	19.0066	19.0098	19.0278	19.0621	19.1232	19.2095	19.3268	19.4692	19.6527	19.8593	20.0839	20.3356	20.5962	20.8631	21.1191	21.3731	21.6186	21.8407	22.0473	22.2311	22.3836	22.5177	22.6488	22.7449	22.8147	22.864	22.9057	22.9331	22.9493	22.9548	22.963	22.9668	22.966	22.9528	22.9391	22.9274	22.9257	22.9276	22.9252	22.9208	22.9165	22.9204	22.9193	22.9284	22.9296
	19	19.0021	18.9928	18.989	18.9957	18.9915	19.0013	19.0238	19.0755	19.1393	19.2198	19.3129	19.4461	19.6	19.7778	19.9854	20.2026	20.4362	20.663	20.9089	21.1434	21.3612	21.58	21.7887	21.9891	22.1726	22.3125	22.4385	22.5471	22.6161	22.6738	22.7134	22.7399	22.7506	22.7576	22.7639	22.7579	22.7427	22.7426	22.7399	22.7192	22.7008	22.6958	22.6889	22.6813	22.6746	22.675	22.6866	22.6794
	19	19.0068	19.0063	19.0076	19.0154	19.0174	19.0345	19.0598	19.1035	19.1643	19.2482	19.3599	19.5031	19.6585	19.8378	20.0321	20.2436	20.4666	20.6852	20.9248	21.1758	21.4206	21.6478	21.8588	22.0506	22.219	22.3463	22.4761	22.5691	22.6411	22.6974	22.7393	22.7747	22.7862	22.792	22.7977	22.8024	22.7968	22.789	22.7786	22.7794	22.7727	22.7694	22.7608	22.7609	22.7599	22.7557	22.7602	22.7555
	19	19.0141	19.0149	19.0113	19.0346	19.0612	19.0969	19.1735	19.2772	19.3984	19.5472	19.7274	19.9301	20.1561	20.4131	20.6898	20.9604	21.2428	21.5217	21.7733	22.0278	22.2518	22.451	22.6361	22.7915	22.9287	23.0467	23.1409	23.2281	23.2799	23.3008	23.3154	23.3269	23.3204	23.3168	23.3082	23.2968	23.2878	23.281	23.2757	23.2668	23.2493	23.2527	23.2561	23.2537	23.2437	23.241	23.2549	23.254
	19	18.9996	19.0059	19.0102	19.0256	19.0636	19.1209	19.219	19.3326	19.4931	19.6808	19.8945	20.1365	20.3773	20.6526	20.9296	21.2175	21.5008	21.7872	22.0614	22.3134	22.5549	22.7613	22.9401	23.1072	23.233	23.3459	23.42	23.4757	23.5163	23.5244	23.5301	23.5389	23.5219	23.506	23.4986	23.4903	23.4784	23.4758	23.4667	23.462	23.4532	23.4467	23.4526	23.4483	23.4485	23.4653	23.4727	23.4698
	19	18.9902	19.0056	19.0208	19.048	19.0865	19.1417	19.2307	19.342	19.4921	19.6702	19.8598	20.0756	20.3052	20.5423	20.7886	21.0419	21.2777	21.5171	21.7573	21.9738	22.1883	22.3778	22.547	22.682	22.7772	22.8646	22.9255	22.959	22.9857	23.0098	23.0158	23.016	23.0114	22.9966	22.9902	22.9776	22.9711	22.9692	22.9638	22.9697	22.9657	22.9654	22.9584	22.9499	22.9578	22.9665	22.9655	22.9705
	19	18.9945	18.9958	18.9952	19.0125	19.0456	19.1095	19.2046	19.3208	19.4678	19.6471	19.8502	20.0768	20.3059	20.5583	20.8183	21.0795	21.3468	21.6048	21.8598	22.1125	22.3337	22.5383	22.7202	22.8698	22.9889	23.0705	23.1328	23.1797	23.2023	23.2066	23.208	23.1936	23.1844	23.1654	23.1494	23.15	23.1399	23.1376	23.1344	23.1265	23.1268	23.1165	23.1148	23.1139	23.1136	23.1163	23.1225	23.128
	19	18.9964	18.9917	18.9901	18.9899	18.9996	19.0078	19.0438	19.0959	19.1641	19.2564	19.3881	19.5431	19.7236	19.9334	20.1698	20.4181	20.674	20.9298	21.1756	21.4229	21.6706	21.9108	22.1456	22.3646	22.5661	22.7412	22.875	23.0104	23.1195	23.1996	23.2653	23.3203	23.3578	23.3721	23.388	23.3961	23.3961	23.3937	23.3962	23.3874	23.3786	23.3711	23.3709	23.3613	23.3674	23.3713	23.3698	23.3676
	19	18.9947	18.9892	18.9937	18.9911	18.9861	18.9962	19.01	19.0608	19.1268	19.2253	19.3765	19.5315	19.7092	19.9224	20.1608	20.4149	20.6934	20.9601	21.2403	21.5164	21.7889	22.0367	22.26	22.4418	22.6014	22.7399	22.8447	22.9384	23.0127	23.0613	23.0944	23.113	23.122	23.1384	23.1325	23.1304	23.1261	23.1122	23.1056	23.0946	23.0923	23.0921	23.0831	23.0789	23.0822	23.0747	23.074	23.0726
	19	18.9985	18.9976	19.0023	18.9971	19.0117	19.0216	19.0529	19.1125	19.1798	19.2684	19.3921	19.5521	19.7407	19.9476	20.1845	20.4429	20.6958	20.9605	21.2224	21.486	21.7417	21.9773	22.2095	22.4207	22.6064	22.7801	22.9121	23.0366	23.1323	23.2042	23.2544	23.2951	23.3146	23.313	23.3093	23.3135	23.3204	23.3156	23.3019	23.294	23.2952	23.2849	23.2761	23.2641	23.2569	23.2624	23.2609	23.2459
	19	18.9951	18.9885	19.0009	19.0031	19.003	19.02	19.049	19.1004	19.1654	19.2508	19.363	19.5007	19.6507	19.8303	20.0109	20.1996	20.3957	20.5996	20.7952	21.0101	21.1992	21.4054	21.5844	21.7671	21.9183	22.047	22.1477	22.2537	22.3304	22.4001	22.4444	22.4889	22.496	22.5142	22.5148	22.5204	22.5054	22.5069	22.5127	22.5142	22.5025	22.5124	22.4992	22.4936	22.481	22.4982	22.4801	22.4847
	19	19.0024	19.012	19.0123	19.0211	19.0144	19.029	19.061	19.1087	19.18	19.2876	19.3967	19.5484	19.7423	19.9481	20.1681	20.4214	20.6731	20.9361	21.2155	21.4691	21.7391	21.9856	22.2074	22.4167	22.5992	22.7543	22.9021	22.995	23.0691	23.1315	23.1613	23.186	23.2053	23.2039	23.1895	23.1772	23.1598	23.1489	23.1497	23.1334	23.1349	23.1265	23.1025	23.1168	23.1132	23.1009	23.1174	23.1125
	19	18.9975	18.9847	18.9923	18.9918	18.992	19.0123	19.0398	19.0763	19.154	19.2511	19.3857	19.5282	19.7134	19.914	20.1427	20.3801	20.6432	20.9097	21.1746	21.453	21.6986	21.937	22.1587	22.3729	22.558	22.7305	22.8724	22.9858	23.0744	23.1318	23.1713	23.1753	23.1853	23.1917	23.1982	23.1906	23.1916	23.1731	23.1784	23.172	23.1691	23.1562	23.1502	23.1546	23.1414	23.1401	23.1447	23.158
	19	18.9893	19.0016	18.9894	18.9945	19.0081	19.0313	19.0597	19.1213	19.2073	19.3348	19.4713	19.6497	19.8446	20.0807	20.3221	20.6121	20.9005	21.2151	21.5154	21.8256	22.098	22.3752	22.61	22.8244	22.9857	23.126	23.2145	23.3042	23.367	23.429	23.4574	23.4836	23.4921	23.4866	23.4704	23.4511	23.4242	23.4097	23.3928	23.3848	23.3763	23.371	23.3671	23.3592	23.3604	23.3493	23.3574	23.3513
	19	19.0005	19.0011	19.0059	19.013	19.0171	19.0143	19.0189	19.0017	19.006	19.0194	19.0479	19.093	19.1579	19.2534	19.3759	19.5423	19.7355	19.9536	20.1906	20.451	20.7122	20.972	21.2476	21.4923	21.7099	21.9183	22.1026	22.2704	22.4235	22.5364	22.6195	22.698	22.752	22.7873	22.8133	22.824	22.8073	22.793	22.7889	22.7868	22.7915	22.7969	22.7957	22.7799	22.776	22.7846	22.7794	22.7807
	19	19.002	19.0046	19.0012	18.996	19.0024	19.0225	19.0585	19.117	19.1966	19.3069	19.4513	19.6227	19.8188	20.0535	20.3095	20.5741	20.8528	21.1423	21.432	21.7255	22.0241	22.2966	22.5461	22.7708	22.9618	23.1149	23.25	23.3632	23.4494	23.5104	23.5593	23.5978	23.6222	23.6274	23.6333	23.6249	23.6214	23.6266	23.6215	23.6237	23.62	23.6226	23.6138	23.614	23.6091	23.5988	23.5841	23.5862
	19	19.0018	18.9903	18.9857	18.9886	18.9956	18.9996	19.0257	19.0568	19.1177	19.211	19.3527	19.5139	19.7	19.9138	20.1406	20.3741	20.6247	20.8985	21.1683	21.4289	21.687	21.9232	22.1253	22.2906	22.4405	22.5657	22.6657	22.7546	22.8094	22.8462	22.868	22.8713	22.871	22.8726	22.871	22.8628	22.8499	22.8426	22.8375	22.8266	22.8253	22.8275	22.8153	22.8105	22.8124	22.8211	22.8166	22.8099
	19	18.9998	19.0003	19.0059	19.0109	19.0119	19.0201	19.0436	19.0807	19.1418	19.2423	19.3754	19.5282	19.6999	19.8966	20.1224	20.3383	20.5679	20.8017	21.0487	21.2959	21.5061	21.6885	21.8645	22.0037	22.1035	22.1817	22.2371	22.2895	22.3146	22.3361	22.3484	22.347	22.3522	22.3462	22.3345	22.3212	22.3043	22.3025	22.2897	22.2849	22.287	22.2846	22.2872	22.28	22.2702	22.279	22.2752	22.2793
	19	18.9995	19.0022	19.0042	19.0141	19.0072	19.0006	18.9993	19.0028	18.9987	18.9998	19.0118	19.0424	19.0945	19.1707	19.2643	19.3951	19.5433	19.725	19.9428	20.1614	20.4174	20.6737	20.9312	21.19	21.4341	21.6712	21.9019	22.1062	22.2968	22.4478	22.5735	22.6757	22.7519	22.8107	22.8624	22.8834	22.9078	22.9154	22.9172	22.9212	22.9186	22.9118	22.8994	22.8957	22.884	22.879	22.8805	22.8911
	19	18.9924	18.9902	18.991	18.9983	19.0049	19.0098	19.0409	19.0804	19.1584	19.2721	19.4213	19.5939	19.7947	20.025	20.2946	20.5809	20.89	21.1916	21.4991	21.7835	22.0539	22.3037	22.5187	22.6968	22.8329	22.9402	23.0335	23.1053	23.1681	23.2098	23.2299	23.2471	23.2584	23.2602	23.2647	23.2557	23.2521	23.2465	23.233	23.2188	23.2044	23.2119	23.213	23.2071	23.2023	23.1998	23.2094	23.2104
	19	19.0094	19.0049	19.007	19.0011	19.0062	19.0139	19.0274	19.0641	19.1337	19.2288	19.3443	19.4902	19.657	19.8369	20.0313	20.2452	20.4611	20.6812	20.8876	21.0866	21.2862	21.4702	21.6378	21.798	21.9244	22.0333	22.1091	22.1606	22.2013	22.2372	22.2617	22.2937	22.3035	22.3141	22.3067	22.2966	22.2897	22.2775	22.2841	22.2873	22.2853	22.2852	22.2782	22.2697	22.2728	22.2603	22.2605	22.2641
	19	18.9875	18.988	18.9771	18.9722	18.9863	18.9959	19.0378	19.0954	19.1878	19.2943	19.4354	19.6044	19.7854	19.9917	20.2263	20.4598	20.7035	20.9527	21.1884	21.409	21.6193	21.8082	21.9729	22.11	22.2282	22.3235	22.4031	22.4551	22.4866	22.5103	22.5145	22.5193	22.5263	22.5283	22.5223	22.5079	22.4985	22.4867	22.4821	22.4772	22.4834	22.4886	22.5009	22.5018	22.5055	22.5073	22.5001	22.5097
	19	19.0007	18.9951	19.0006	18.9941	18.9912	19.0037	19.0287	19.0609	19.109	19.1764	19.2843	19.4125	19.5684	19.7421	19.9193	20.1377	20.3443	20.566	20.7877	21.0069	21.2078	21.3884	21.5474	21.6956	21.8175	21.9175	21.9868	22.0346	22.0786	22.1255	22.1645	22.1847	22.2001	22.2092	22.2049	22.1884	22.1856	22.1874	22.1812	22.1709	22.1588	22.1651	22.1676	22.1689	22.1749	22.1802	22.1817	22.1874
	19	19.0057	19.0058	18.9993	19.0053	18.9982	19.0006	19.0146	19.0473	19.1261	19.2487	19.3737	19.5393	19.72	19.9441	20.2036	20.4593	20.7385	21.0407	21.3375	21.6426	21.9415	22.2241	22.4848	22.7027	22.9021	23.069	23.1993	23.3026	23.3834	23.4469	23.4918	23.5232	23.5389	23.5518	23.5491	23.5519	23.5414	23.5451	23.5393	23.5207	23.5132	23.5148	23.5112	23.5123	23.5098	23.5009	23.4946	23.5004
	19	18.9968	18.9992	19.0017	19.0022	19.0178	19.0365	19.0731	19.125	19.2006	19.3171	19.4636	19.6381	19.8332	20.0599	20.3148	20.5798	20.8618	21.1558	21.4403	21.7237	21.9782	22.2069	22.4098	22.5798	22.7353	22.853	22.9499	23.024	23.0654	23.0958	23.1132	23.1172	23.1204	23.1072	23.1001	23.0868	23.0668	23.0589	23.0502	23.033	23.0266	23.0172	23.0167	23.0172	23.0136	23.0286	23.0269	23.0272
	19	19.0003	19.0078	19.0017	18.9913	18.9936	19.0085	19.0134	19.0462	19.0847	19.1575	19.2546	19.3641	19.4881	19.6596	19.83	20.0296	20.2323	20.4866	20.7301	20.9876	21.2386	21.4943	21.709	21.93	22.1121	22.2644	22.405	22.5272	22.6188	22.6807	22.7409	22.7862	22.8177	22.8316	22.837	22.8323	22.8351	22.8271	22.8286	22.8124	22.8137	22.7985	22.7905	22.7829	22.7794	22.7579	22.7555	22.7519
	19	19.0021	19.0043	19.0068	19.0192	19.0439	19.0964	19.1688	19.2741	19.3993	19.5522	19.7163	19.8874	20.084	20.2823	20.4897	20.7142	20.9365	21.1502	21.3454	21.5144	21.6562	21.7937	21.9054	21.9901	22.0638	22.1116	22.1519	22.1743	22.1792	22.1922	22.1929	22.1923	22.2045	22.1995	22.1875	22.1776	22.1708	22.1637	22.1619	22.1549	22.1383	22.1475	22.1372	22.1329	22.1479	22.1466	22.1464	22.1415
	19	18.998	18.9962	19.0082	19.0069	19.0309	19.055	19.1169	19.2047	19.3078	19.437	19.5998	19.7643	19.9593	20.1654	20.3855	20.6227	20.8473	21.0846	21.3058	21.5139	21.7098	21.8779	22.0183	22.15	22.2366	22.3011	22.3409	22.3663	22.3787	22.3854	22.3968	22.3785	22.3631	22.3446	22.3272	22.3056	22.2898	22.2713	22.266	22.2609	22.2507	22.2396	22.2489	22.2475	22.2487	22.2531	22.2495	22.2531
	19	19.0059	19.0022	19.0129	19.0225	19.0379	19.0764	19.1493	19.2504	19.3765	19.5354	19.7229	19.9307	20.1712	20.438	20.7113	20.9928	21.2742	21.5558	21.8412	22.1143	22.3624	22.5929	22.8022	22.983	23.1393	23.2679	23.3752	23.4474	23.5038	23.531	23.5407	23.5469	23.5412	23.5256	23.5121	23.4944	23.4742	23.4604	23.4386	23.419	23.41	23.3998	23.3951	23.3912	23.3807	23.3735	23.3683	23.3655
	19	18.9948	18.9919	18.9965	19.0097	19.0391	19.0923	19.1879	19.2921	19.4294	19.5983	19.7772	19.9781	20.1937	20.4097	20.6461	20.8826	21.1205	21.3548	21.5727	21.7894	21.9799	22.1514	22.2957	22.3942	22.4742	22.5254	22.5583	22.5664	22.5757	22.5754	22.5775	22.5627	22.5478	22.535	22.5184	22.5014	22.4898	22.4838	22.4708	22.4625	22.4389	22.4318	22.4283	22.4251	22.4132	22.4171	22.4258	22.4351
	19	19.0005	18.9998	19.0046	19.0109	19.0152	19.014	19.0118	19.0146	19.0098	19.0111	19.0313	19.0605	19.1184	19.1882	19.2927	19.4375	19.6122	19.8113	20.045	20.2902	20.5562	20.825	21.1114	21.4021	21.6837	21.9623	22.2243	22.4602	22.6728	22.8618	23.0133	23.1267	23.208	23.2611	23.2894	23.3005	23.3068	23.3078	23.3103	23.3068	23.2949	23.2806	23.269	23.246	23.2335	23.2238	23.2177	23.2184
	19	19.0079	19.0121	18.9992	18.9912	18.9936	18.9983	19.0073	19.0284	19.0738	19.1363	19.2193	19.3283	19.4643	19.6287	19.8088	20.0074	20.2099	20.4263	20.6449	20.8614	21.0793	21.294	21.49	21.6707	21.8296	21.9784	22.1074	22.2023	22.2849	22.3507	22.3901	22.4449	22.475	22.495	22.4995	22.4957	22.5028	22.4956	22.4906	22.4855	22.4803	22.4716	22.4698	22.4661	22.4643	22.4481	22.4465	22.4495
	19	18.998	19.0003	19.0104	19.0145	19.0228	19.0388	19.066	19.1275	19.2148	19.3504	19.5198	19.711	19.9447	20.2047	20.4826	20.7722	21.0676	21.3758	21.6797	21.9722	22.2554	22.5172	22.7581	22.9771	23.1569	23.3077	23.4205	23.4928	23.5485	23.5827	23.5978	23.6131	23.6179	23.6104	23.6081	23.601	23.5861	23.5664	23.5506	23.5353	23.5223	23.5142	23.5095	23.5048	23.503	23.5012	23.5022	23.4974
	19	19.0012	18.9925	18.9908	18.9935	19.0029	19.0091	19.0167	19.0375	19.0747	19.1428	19.2298	19.3427	19.4788	19.6396	19.843	20.0505	20.2796	20.5162	20.7597	20.9941	21.2302	21.4607	21.6744	21.8726	22.0527	22.1982	22.3269	22.4201	22.4963	22.5506	22.5929	22.6316	22.6531	22.6532	22.6575	22.6636	22.6694	22.6568	22.6433	22.6282	22.6058	22.5965	22.5906	22.5713	22.5637	22.5661	22.5682	22.5661
	19	18.9997	18.9959	18.9958	18.9959	19.0072	19.023	19.0422	19.0816	19.1509	19.2596	19.3947	19.5553	19.7499	19.9846	20.2318	20.5031	20.7916	21.086	21.3863	21.6903	21.9815	22.26	22.5233	22.7586	22.9614	23.1346	23.2781	23.3881	23.4649	23.5236	23.5571	23.5779	23.5929	23.584	23.5772	23.5632	23.548	23.5384	23.5219	23.5151	23.5081	23.4963	23.485	23.484	23.48	23.4723	23.4695	23.4717
	19	19.0014	19.0071	19.0071	19.0059	19.0142	19.0247	19.0336	19.0667	19.1234	19.1999	19.3103	19.4328	19.5834	19.7708	19.9711	20.1956	20.4517	20.7067	20.9796	21.253	21.5303	21.7861	22.0129	22.2201	22.3953	22.557	22.6786	22.7855	22.88	22.9537	23.0007	23.0395	23.0656	23.083	23.0861	23.0878	23.0881	23.0905	23.0827	23.0691	23.0554	23.0512	23.0435	23.037	23.0359	23.029	23.0299	23.0332
	19	19.0042	19.0061	18.9979	19.0027	19.0042	19.0151	19.0495	19.0948	19.1727	19.2739	19.4014	19.5662	19.7516	19.9612	20.1961	20.4471	20.7179	20.9935	21.2724	21.5431	21.8019	22.0647	22.3127	22.5235	22.7105	22.8732	22.9982	23.0968	23.1716	23.2291	23.2606	23.2733	23.2821	23.2804	23.2752	23.2602	23.2416	23.2294	23.221	23.2055	23.202	23.1929	23.1797	23.175	23.1678	23.1701	23.1605	23.1583
	19	19.001	19.0023	19.0105	19.0256	19.076	19.1583	19.2642	19.4036	19.5692	19.762	19.9846	20.2491	20.5021	20.7768	21.0743	21.3634	21.6545	21.9435	22.2003	22.4398	22.6705	22.8652	23.0292	23.1787	23.288	23.3618	23.4155	23.4403	23.4348	23.4233	23.4159	23.3944	23.3719	23.3561	23.3329	23.3172	23.3016	23.2797	23.2672	23.2678	23.2664	23.2518	23.2504	23.246	23.2489	23.2536	23.25	23.2474
	19	19.0028	19.0066	19.0044	19.0054	19.0077	19.016	19.0285	19.0493	19.0981	19.1724	19.2813	19.4175	19.5646	19.7477	19.938	20.141	20.3619	20.6088	20.843	21.0931	21.3377	21.5728	21.7861	21.9662	22.1317	22.266	22.3621	22.4344	22.4908	22.5194	22.5408	22.5555	22.5572	22.5605	22.5502	22.5491	22.5499	22.5387	22.5363	22.5315	22.5297	22.5278	22.5264	22.5239	22.5286	22.5279	22.5179	22.5204
	19	19.0074	19.0166	19.0176	19.0213	19.0401	19.0894	19.1714	19.2609	19.3781	19.5367	19.7116	19.8945	20.0659	20.2618	20.4925	20.7164	20.9325	21.125	21.32	21.5156	21.6737	21.7987	21.9106	22.014	22.095	22.1533	22.1926	22.2291	22.2619	22.2767	22.2754	22.2702	22.2829	22.2859	22.2813	22.2663	22.2579	22.25	22.2456	22.23	22.2201	22.2258	22.2219	22.2196	22.2114	22.2095	22.2241	22.2166
	19	18.9931	18.9948	19.0124	19.0432	19.0948	19.1714	19.2832	19.4324	19.5989	19.8022	20.0244	20.2695	20.5362	20.799	21.0718	21.3374	21.5989	21.864	22.1057	22.353	22.5657	22.7552	22.9228	23.0602	23.1528	23.2273	23.2757	23.3151	23.3391	23.3429	23.3509	23.3565	23.3374	23.3221	23.3112	23.3008	23.2866	23.2605	23.2497	23.241	23.223	23.2109	23.2073	23.2087	23.2111	23.2085	23.2168	23.2148
	19	18.9991	19.0114	19.0048	18.9937	18.9916	18.9919	19.0053	19.0418	19.1067	19.1941	19.3266	19.4938	19.6977	19.9149	20.1691	20.4489	20.7328	21.0394	21.3531	21.6596	21.9717	22.2765	22.5652	22.8366	23.0954	23.3305	23.538	23.7175	23.8748	23.999	24.1046	24.188	24.23	24.2573	24.2683	24.2658	24.2633	24.2473	24.2386	24.2246	24.218	24.2129	24.1967	24.1902	24.1832	24.1667	24.1612	24.1522
	19	19.0119	19.0112	19.0141	19.0119	19.0141	19.0217	19.0481	19.104	19.1839	19.2904	19.43	19.6028	19.8163	20.0575	20.3271	20.6179	20.9154	21.2305	21.5466	21.8493	22.1614	22.4536	22.7214	22.967	23.1725	23.3361	23.4658	23.5601	23.6241	23.6638	23.6844	23.6854	23.6853	23.6746	23.6637	23.6468	23.6288	23.6166	23.6106	23.6064	23.5846	23.5639	23.5562	23.5446	23.5403	23.5399	23.5345	23.5407
	19	18.9997	19.0057	18.9979	19.0049	19.0169	19.0176	19.0412	19.0836	19.1496	19.2615	19.4088	19.5819	19.7942	20.0266	20.2828	20.5737	20.8789	21.2032	21.5286	21.8603	22.1804	22.4826	22.7601	22.9998	23.2149	23.3811	23.5099	23.5951	23.6522	23.6978	23.7278	23.7375	23.7326	23.7296	23.7111	23.6971	23.6912	23.677	23.6581	23.6458	23.6225	23.6101	23.6045	23.6017	23.6025	23.5986	23.601	23.6035
	19	18.9997	18.9937	18.9851	18.9848	18.9943	19.0004	19.0148	19.0421	19.0971	19.1751	19.2995	19.463	19.6569	19.8808	20.1332	20.4017	20.7008	21.0047	21.3167	21.617	21.8948	22.1613	22.4123	22.6332	22.8426	23.0319	23.1842	23.3137	23.4128	23.4801	23.5322	23.5659	23.5922	23.5998	23.6066	23.609	23.6052	23.6074	23.6035	23.591	23.5841	23.5703	23.5548	23.5489	23.5322	23.5339	23.5323	23.5239
	19	18.9956	18.9972	18.9993	18.9968	19.0015	19.0159	19.0496	19.0956	19.1912	19.3109	19.4757	19.6666	19.886	20.1434	20.4097	20.6999	21.0077	21.3115	21.6202	21.9234	22.2004	22.4795	22.7357	22.9624	23.169	23.3394	23.4676	23.5698	23.6367	23.6734	23.6882	23.6915	23.6851	23.6523	23.624	23.5919	23.569	23.5383	23.5067	23.4919	23.4785	23.4629	23.4604	23.4482	23.4375	23.4348	23.427	23.4266
	19	19.0082	19.0026	19.0036	18.9938	19.0033	19.0081	19.0212	19.068	19.129	19.2322	19.3569	19.5218	19.7274	19.9409	20.1889	20.4403	20.7032	20.9721	21.2394	21.5054	21.75	21.9744	22.1849	22.3612	22.4956	22.6067	22.7044	22.7707	22.8106	22.8306	22.8361	22.8505	22.8519	22.8518	22.8341	22.8237	22.8161	22.7925	22.7845	22.7755	22.7803	22.7661	22.7521	22.7545	22.7482	22.7384	22.7373	22.739
	19	19.0212	19.0325	19.0184	18.9973	19.0012	19.022	19.0553	19.0785	19.1154	19.211	19.3657	19.5385	19.7126	19.9128	20.1594	20.444	20.7643	21.0822	21.411	21.7482	22.0975	22.4533	22.7805	23.0876	23.3643	23.6045	23.809	23.9848	24.1258	24.2253	24.2844	24.3234	24.3596	24.3636	24.351	24.3363	24.3282	24.3168	24.2956	24.2634	24.2425	24.2349	24.2318	24.2188	24.1887	24.1844	24.2122	24.2277
	19	19.0217	19.0218	19.0188	19.0094	19.0229	19.0572	19.0813	19.1377	19.2199	19.3577	19.5224	19.7053	19.9232	20.1892	20.481	20.7775	21.0955	21.4164	21.7342	22.0404	22.3356	22.6039	22.833	23.0319	23.2114	23.3882	23.534	23.6345	23.6996	23.7338	23.7829	23.8106	23.8113	23.7945	23.7903	23.7903	23.7921	23.7809	23.7556	23.748	23.7537	23.7503	23.731	23.7053	23.7138	23.7328	23.7316	23.7183
	19	18.9986	18.996	18.9995	19.0007	19.0053	19.0054	19	19.0007	19.0007	19.0002	19.0151	19.0368	19.0812	19.1488	19.2595	19.4017	19.5768	19.7933	20.0465	20.3173	20.6119	20.9158	21.2072	21.51	21.8008	22.095	22.3739	22.6377	22.8784	23.0777	23.237	23.3641	23.4513	23.5199	23.5515	23.5556	23.5434	23.5228	23.4937	23.4582	23.4322	23.4092	23.3931	23.3648	23.3484	23.3229	23.315	23.304
	19	19.0061	18.9976	18.9872	18.9833	18.9837	18.9794	18.9838	18.9847	18.9958	19.0054	19.04	19.095	19.1966	19.3407	19.5062	19.7112	19.9325	20.1731	20.4381	20.7277	21.0278	21.3409	21.6532	21.9429	22.215	22.4617	22.6958	22.8954	23.0555	23.1914	23.2875	23.3557	23.3963	23.4205	23.4417	23.4611	23.4725	23.4606	23.4477	23.426	23.4053	23.3864	23.3684	23.3566	23.3424	23.3308	23.3206	23.3118
	19	18.9988	18.9965	18.9817	18.9714	18.9686	18.9841	19.0042	19.0286	19.0881	19.1573	19.2681	19.4087	19.5667	19.7503	19.9406	20.1532	20.3927	20.6311	20.8761	21.1151	21.3566	21.5856	21.803	21.9988	22.1773	22.3249	22.4561	22.5668	22.6447	22.711	22.7451	22.7648	22.7815	22.7907	22.7967	22.7986	22.7801	22.7729	22.7576	22.748	22.7428	22.7311	22.7279	22.7259	22.7155	22.7135	22.7037	22.6902
	19	18.9881	18.9911	19.0005	19.0015	18.993	19.0058	19.0231	19.063	19.109	19.1827	19.2739	19.3971	19.5404	19.7088	19.8991	20.1072	20.3244	20.5618	20.7955	21.0293	21.2614	21.4857	21.6916	21.8793	22.0581	22.2062	22.3461	22.4589	22.5479	22.6247	22.6665	22.6931	22.7202	22.7186	22.7187	22.7062	22.7025	22.6975	22.6889	22.6706	22.673	22.6637	22.6638	22.6399	22.63	22.6248	22.6212	22.6214
	19	18.9924	18.9912	18.9813	18.9784	18.976	18.9814	18.9949	19.0272	19.0696	19.1349	19.2261	19.3429	19.501	19.6819	19.8877	20.1135	20.372	20.6378	20.9174	21.1955	21.4752	21.7543	22.0393	22.3097	22.5586	22.7893	22.9887	23.146	23.2582	23.3404	23.3949	23.4279	23.4374	23.4263	23.41	23.3839	23.3502	23.3304	23.3082	23.2884	23.2682	23.2469	23.2202	23.1977	23.1837	23.181	23.1736	23.1682
	19	18.9966	19.0033	19.0145	19.0074	19.0165	19.0304	19.0443	19.073	19.1181	19.2058	19.3128	19.4451	19.602	19.7674	19.958	20.1633	20.3757	20.6059	20.8333	21.0663	21.2925	21.5087	21.7109	21.8938	22.0561	22.1939	22.3089	22.4035	22.4771	22.5203	22.5483	22.5727	22.5933	22.608	22.6012	22.5986	22.5928	22.5811	22.5702	22.5648	22.5554	22.5465	22.5306	22.5311	22.5275	22.5217	22.5178	22.5056
	19	18.9958	18.9951	18.9987	18.9974	19.0004	19.0058	19.023	19.0646	19.1283	19.2183	19.3533	19.5166	19.7171	19.9485	20.1973	20.4658	20.7423	21.0342	21.3247	21.6242	21.922	22.2092	22.4701	22.7228	22.9409	23.132	23.2881	23.4142	23.5074	23.5767	23.6284	23.6553	23.681	23.6885	23.6909	23.6888	23.6845	23.6649	23.6558	23.6411	23.6293	23.6159	23.6052	23.5942	23.5831	23.5718	23.568	23.5639
	19	18.9957	18.9833	18.9899	18.9867	18.9842	19.006	19.0408	19.0921	19.1701	19.2844	19.4449	19.631	19.8525	20.1038	20.3668	20.6568	20.9576	21.267	21.5629	21.8486	22.1165	22.3632	22.582	22.7705	22.9233	23.0583	23.1599	23.2148	23.2462	23.2576	23.2613	23.2508	23.2335	23.219	23.2125	23.195	23.1785	23.1667	23.1562	23.147	23.1289	23.1173	23.1237	23.1142	23.1117	23.1068	23.1116	23.116
	19	18.9865	18.9948	18.9911	18.9965	18.9974	19.0135	19.0461	19.1056	19.1924	19.3082	19.4542	19.6331	19.8507	20.0918	20.3511	20.6252	20.8961	21.1833	21.4522	21.7211	21.9725	22.1995	22.416	22.6238	22.7986	22.9602	23.0819	23.1822	23.2689	23.315	23.3601	23.3822	23.3998	23.4043	23.3995	23.4002	23.3882	23.3708	23.358	23.3424	23.3355	23.3333	23.3224	23.3217	23.3041	23.2984	23.2955	23.2971
	19	19.0002	19.0021	19.0066	19.0147	19.0137	19.0258	19.0597	19.1155	19.1887	19.2913	19.4236	19.5808	19.7683	19.9921	20.2406	20.5006	20.7708	21.0501	21.3368	21.6136	21.8832	22.1344	22.3854	22.5973	22.7924	22.9667	23.1201	23.2528	23.3494	23.4178	23.4531	23.4719	23.4903	23.5022	23.5099	23.5032	23.4842	23.4835	23.4827	23.4656	23.4536	23.4423	23.4338	23.4282	23.4114	23.4078	23.3942	23.3801
	19	18.9908	18.9858	18.99	18.9853	18.9804	18.9853	18.9865	18.9901	18.9948	19.007	19.0318	19.0629	19.1132	19.1964	19.306	19.4546	19.6372	19.8329	20.0342	20.272	20.5238	20.7764	21.0274	21.2691	21.5129	21.7424	21.9536	22.155	22.3255	22.4832	22.6026	22.6974	22.7832	22.8412	22.8896	22.9079	22.9117	22.9146	22.925	22.9226	22.9135	22.8982	22.8895	22.8824	22.8702	22.8652	22.8372	22.8261
	19	18.985	18.9862	18.9933	18.9989	19.005	19.0105	19.0273	19.0718	19.1186	19.2051	19.3343	19.485	19.6611	19.8808	20.1365	20.3972	20.677	20.9732	21.2737	21.577	21.8793	22.1652	22.4368	22.6903	22.9272	23.1407	23.3065	23.4349	23.5265	23.5941	23.6232	23.637	23.6297	23.6142	23.5955	23.5789	23.5712	23.56	23.5524	23.5346	23.5222	23.5181	23.5168	23.5129	23.5041	23.4826	23.4787	23.4899
	19	18.9927	18.9911	18.9953	18.9864	18.9962	19.005	19.0267	19.0875	19.1605	19.2716	19.408	19.5946	19.8119	20.0362	20.2891	20.5709	20.8447	21.1491	21.437	21.7357	22.0306	22.2958	22.5513	22.7748	22.9843	23.1568	23.2942	23.3959	23.483	23.5418	23.5958	23.622	23.6474	23.6697	23.6852	23.703	23.7024	23.7056	23.7052	23.7016	23.7042	23.6947	23.688	23.6852	23.666	23.6652	23.6571	23.6602
	19	19.0014	18.9931	18.9821	18.9813	18.9882	19.0141	19.042	19.1179	19.2142	19.3422	19.5063	19.7046	19.9323	20.1971	20.4553	20.7321	21.0263	21.3273	21.6319	21.9333	22.2114	22.4674	22.687	22.8766	23.0391	23.172	23.2814	23.3491	23.4047	23.4357	23.4512	23.4643	23.476	23.4728	23.4718	23.4692	23.4484	23.434	23.4245	23.4219	23.4128	23.3923	23.3755	23.366	23.3585	23.3572	23.3644	23.3704
	19	19.0001	18.9944	18.9932	19.0007	18.9928	19.0091	19.0405	19.0751	19.1374	19.2213	19.3233	19.4588	19.6278	19.7951	19.9985	20.2258	20.4691	20.7076	20.9676	21.218	21.4531	21.6978	21.9244	22.1246	22.3045	22.47	22.6048	22.7232	22.8059	22.8714	22.9188	22.9596	22.9821	22.9992	23.016	23.023	23.0107	23.0112	22.9841	22.9683	22.9656	22.951	22.9373	22.94	22.9382	22.9395	22.9439	22.937
	22	22.0117	22.0015	21.9992	21.9998	22.0131	22.0185	22.0424	22.079	22.1407	22.2066	22.3095	22.4284	22.577	22.723	22.8764	23.0376	23.2116	23.3823	23.5498	23.7099	23.859	23.9929	24.0974	24.1942	24.2759	24.3405	24.3867	24.4167	24.4446	24.4616	24.4521	24.4588	24.4391	24.453	24.445	24.4393	24.4241	24.4301	24.4171	24.4183	24.406	24.4159	24.4179	24.4073	24.4047	24.4103	24.4168	24.4205
	22	22.0057	22.0001	22.0015	22.0282	22.0518	22.0937	22.1616	22.2587	22.3683	22.4922	22.6589	22.8321	22.9921	23.1686	23.3425	23.4951	23.6413	23.7847	23.9191	24.0338	24.134	24.2347	24.3031	24.3477	24.3852	24.41	24.4262	24.4374	24.4479	24.4527	24.4489	24.4584	24.4565	24.4462	24.4343	24.4383	24.4413	24.4411	24.4355	24.4447	24.4422	24.4401	24.4503	24.446	24.4495	24.453	24.4585	24.451
	22	21.9977	21.9956	21.9992	22.0123	22.0337	22.0664	22.1144	22.1918	22.2882	22.3898	22.5012	22.6352	22.7665	22.9158	23.0541	23.2074	23.3718	23.5212	23.6633	23.7992	23.9164	24.0057	24.095	24.1546	24.2014	24.2256	24.2445	24.2494	24.2503	24.2468	24.2355	24.2287	24.2224	24.2077	24.201	24.2028	24.1921	24.1938	24.1958	24.1882	24.1801	24.1867	24.1844	24.189	24.192	24.1932	24.1927	24.199
	22	21.9982	22.0061	22.0149	22.0272	22.0505	22.0896	22.1454	22.2205	22.3173	22.4407	22.5561	22.6819	22.8023	22.9258	23.0501	23.1667	23.2871	23.3943	23.4947	23.5759	23.6375	23.6898	23.7304	23.7549	23.7823	23.8069	23.8189	23.8332	23.8466	23.85	23.8441	23.8382	23.8435	23.8287	23.8204	23.8212	23.8198	23.8197	23.8205	23.8242	23.8286	23.8291	23.8286	23.8298	23.8274	23.8274	23.8296	23.8325
	22	21.994	21.9909	21.9896	22.0068	22.0278	22.063	22.1139	22.1828	22.2679	22.3813	22.5092	22.6527	22.7992	22.9508	23.1064	23.2717	23.4314	23.5995	23.7514	23.889	24.0106	24.1118	24.2035	24.2688	24.3218	24.3618	24.392	24.4123	24.4289	24.4327	24.4351	24.4338	24.435	24.4314	24.4238	24.4197	24.4171	24.4077	24.402	24.4013	24.4025	24.4083	24.4052	24.4098	24.4106	24.4139	24.4167	24.416
	22	21.9997	22.006	22.0133	22.0073	22.017	22.027	22.0361	22.051	22.098	22.1504	22.2287	22.3167	22.4153	22.5318	22.6529	22.7821	22.9265	23.0645	23.2129	23.36	23.5046	23.6345	23.7343	23.8267	23.9045	23.9731	24.0285	24.074	24.1243	24.1441	24.1697	24.1784	24.1751	24.1866	24.1805	24.1753	24.1741	24.1694	24.1634	24.1718	24.1666	24.1622	24.1697	24.1706	24.1654	24.17	24.1661	24.1684
	22	22.007	22.0132	22.0078	22.0049	22.0061	22.0134	22.0321	22.0684	22.1167	22.1779	22.2759	22.3858	22.5122	22.6403	22.7902	22.9255	23.0837	23.2383	23.377	23.5152	23.6233	23.7227	23.7985	23.8613	23.9215	23.9722	24.0122	24.0505	24.07	24.0819	24.092	24.0994	24.0942	24.0828	24.0693	24.06	24.0611	24.056	24.0525	24.0468	24.0421	24.0378	24.0354	24.0241	24.0253	24.0227	24.0295	24.0282
	22	22.0028	22.0066	21.9891	21.9862	21.9932	22.0028	22.0197	22.0549	22.0973	22.1693	22.2556	22.3513	22.4687	22.6037	22.7527	22.9092	23.0787	23.265	23.4351	23.5978	23.745	23.8887	24.0373	24.1558	24.2425	24.3172	24.3738	24.4223	24.4737	24.4991	24.5151	24.5115	24.5187	24.5143	24.523	24.5321	24.5211	24.5031	24.4913	24.4921	24.4988	24.4935	24.4957	24.4951	24.4972	24.5026	24.4959	24.4831
	22	21.9965	22.002	21.9936	21.9964	21.9962	21.9936	22.0286	22.0663	22.1316	22.2201	22.3314	22.4526	22.5983	22.7693	22.9503	23.1403	23.3352	23.5276	23.7251	23.8879	24.0551	24.1928	24.3328	24.4527	24.5634	24.6424	24.7027	24.7458	24.7808	24.7851	24.7938	24.7905	24.7974	24.79	24.7996	24.7833	24.7795	24.7679	24.7708	24.7728	24.7675	24.7645	24.7746	24.7712	24.7768	24.782	24.7844	24.7849
	22	21.9943	21.9983	22.0034	21.9964	22.0128	22.0174	22.0539	22.0912	22.1724	22.2542	22.3635	22.4921	22.6421	22.8051	22.9754	23.1475	23.3242	23.4944	23.6547	23.8361	23.9617	24.0979	24.2081	24.3113	24.3744	24.4417	24.4782	24.5128	24.5392	24.5522	24.5763	24.5612	24.5748	24.5751	24.5835	24.5763	24.5863	24.579	24.592	24.59	24.592	24.5918	24.5845	24.5949	24.5899	24.5973	24.5905	24.602
	22	21.9893	21.9998	22.0007	22.0032	22.0093	22.0189	22.0423	22.0858	22.1387	22.2219	22.33	22.4498	22.5782	22.7202	22.8894	23.0639	23.2312	23.4052	23.5858	23.7385	23.8949	24.0367	24.174	24.2979	24.4154	24.5301	24.6205	24.6856	24.7475	24.7967	24.8346	24.8601	24.8656	24.8691	24.8786	24.8861	24.8854	24.8926	24.8834	24.8713	24.8682	24.8646	24.857	24.854	24.8541	24.8611	24.8679	24.8608
	22	22.0151	22.0207	22.007	22.016	22.0279	22.0477	22.0912	22.1631	22.2331	22.3266	22.4512	22.5848	22.7252	22.8896	23.0654	23.219	23.3872	23.5584	23.7248	23.8743	24.0157	24.1459	24.2556	24.3411	24.4247	24.4919	24.522	24.5447	24.5745	24.5805	24.5743	24.5872	24.5802	24.5682	24.5555	24.5573	24.5511	24.5433	24.5536	24.5495	24.5247	24.5156	24.5118	24.514	24.5088	24.5159	24.527	24.5243
	22	21.9968	21.9989	21.9884	21.9939	22.0051	22.0103	22.0346	22.0718	22.1355	22.2152	22.287	22.3957	22.5095	22.6292	22.7664	22.91	23.0695	23.2313	23.3908	23.5549	23.7008	23.8417	23.9698	24.0765	24.1783	24.2595	24.3231	24.3733	24.4042	24.4181	24.4337	24.4278	24.4339	24.4344	24.4345	24.4402	24.4343	24.4216	24.4224	24.4126	24.4043	24.3986	24.3907	24.3904	24.3883	24.3923	24.4008	24.3954
	22	22.0004	22.0047	22.0048	22.0123	22.0055	22.0141	22.0313	22.0625	22.1313	22.202	22.2825	22.383	22.506	22.6463	22.7905	22.9406	23.0883	23.2169	23.3427	23.4569	23.5602	23.6481	23.71	23.7655	23.802	23.8206	23.8487	23.8536	23.8652	23.8807	23.8864	23.8973	23.8947	23.8926	23.885	23.8841	23.8824	23.8796	23.8757	23.8871	23.8895	23.8946	23.8993	23.9008	23.9079	23.9025	23.9018	23.9101
	22	21.9908	21.9987	22.0076	22.0145	22.0479	22.0868	22.15	22.2305	22.3324	22.4569	22.5894	22.7393	22.9079	23.0753	23.2549	23.4297	23.6063	23.7737	23.926	24.0493	24.1651	24.2479	24.3185	24.3738	24.3975	24.426	24.4344	24.4349	24.439	24.4413	24.4412	24.4421	24.4301	24.4215	24.4102	24.4047	24.3966	24.3912	24.4008	24.4049	24.408	24.4142	24.4166	24.4061	24.411	24.4057	24.417	24.4165
	22	21.9988	21.9948	21.9949	21.9883	21.997	21.9967	22.0221	22.0612	22.1122	22.1946	22.2921	22.4109	22.5493	22.7051	22.8733	23.0398	23.2185	23.3986	23.565	23.7326	23.8792	24.0208	24.15	24.2725	24.3566	24.429	24.4904	24.5337	24.5732	24.5951	24.6129	24.6192	24.6172	24.6241	24.6095	24.6056	24.5957	24.5856	24.5826	24.5713	24.5706	24.5747	24.5754	24.5841	24.5895	24.5932	24.5931	24.5961
	22	21.9993	21.9924	21.9809	21.9865	21.9932	22.0082	22.0418	22.0832	22.1499	22.2486	22.3689	22.4927	22.6328	22.7865	22.953	23.1124	23.2801	23.4354	23.5809	23.7101	23.8189	23.9245	24.0203	24.1017	24.1755	24.2254	24.2864	24.3101	24.3264	24.3401	24.3428	24.3497	24.3512	24.35	24.3537	24.3514	24.3528	24.3544	24.3581	24.3615	24.3565	24.3618	24.3678	24.3602	24.3619	24.3644	24.3763	24.379
	22	22.0003	21.9967	21.9895	22.0015	22.0009	22.0057	22.0286	22.0656	22.1293	22.2053	22.2982	22.4179	22.5308	22.6464	22.7589	22.8807	22.9993	23.1124	23.2321	23.3386	23.4365	23.523	23.5969	23.6718	23.7386	23.8007	23.8612	23.9117	23.9617	24.0074	24.0384	24.0683	24.0971	24.1036	24.1059	24.1166	24.1175	24.1143	24.1148	24.1218	24.1188	24.1219	24.1198	24.1121	24.1162	24.1167	24.1122	24.1114
	22	22.013	22.0099	22.0162	22.0103	22.0006	22.0236	22.0478	22.0773	22.1439	22.2148	22.3075	22.4395	22.5751	22.71	22.8706	23.021	23.1842	23.3611	23.5022	23.6508	23.797	23.9161	24.0188	24.1345	24.2071	24.2769	24.3312	24.3681	24.4068	24.4554	24.4672	24.4784	24.4919	24.4826	24.4944	24.5108	24.4944	24.4924	24.4921	24.4746	24.4943	24.4979	24.4769	24.4949	24.4898	24.4796	24.5041	24.4812
	22	22.009	22.0126	21.9903	22.0057	22.0219	22.0115	22.0278	22.0608	22.1051	22.1988	22.3056	22.4256	22.5725	22.7498	22.9324	23.1212	23.3386	23.5381	23.7453	23.946	24.1183	24.2675	24.4623	24.5945	24.7074	24.8249	24.9145	24.9761	25.0361	25.0652	25.0826	25.1189	25.1181	25.1054	25.1178	25.112	25.0959	25.1037	25.1005	25.0823	25.082	25.0969	25.0765	25.0799	25.0795	25.0626	25.0706	25.0886
	22	21.9923	21.9961	22.003	22.0024	22.0093	22.0355	22.0415	22.0899	22.1737	22.2626	22.3661	22.5119	22.641	22.8068	22.9943	23.1527	23.3328	23.5296	23.7121	23.8983	24.0724	24.2124	24.3464	24.4718	24.5705	24.6285	24.6919	24.7208	24.7396	24.7698	24.7798	24.7692	24.7878	24.7967	24.7827	24.7973	24.7853	24.7685	24.7715	24.7712	24.7554	24.7637	24.7572	24.7569	24.7622	24.7688	24.7522	24.7569
	22	22.0088	22.0034	22.0019	22.0132	22.0017	22.0172	22.0477	22.0788	22.1494	22.224	22.3066	22.4192	22.5618	22.7019	22.8555	23.0174	23.1737	23.3404	23.5042	23.6329	23.7581	23.8806	23.9784	24.0751	24.1563	24.2007	24.2455	24.3033	24.3182	24.3454	24.363	24.3647	24.3771	24.3939	24.3766	24.3676	24.3641	24.3517	24.3516	24.3525	24.3435	24.3505	24.3557	24.3511	24.3555	24.3494	24.343	24.3397
	22	21.9887	21.9961	22.0002	21.9926	22.0097	21.9986	22.0019	22.0449	22.0875	22.1471	22.2439	22.3445	22.4542	22.6057	22.7495	22.8747	23.0363	23.1803	23.3094	23.4429	23.5661	23.6621	23.7678	23.8698	23.9313	23.9834	24.0571	24.0942	24.1297	24.1646	24.161	24.1781	24.194	24.1802	24.1656	24.1692	24.1604	24.1648	24.1616	24.1406	24.1378	24.1457	24.1443	24.1516	24.152	24.1385	24.1409	24.1596
	22	22.0094	21.9996	22.0129	22.0028	22.004	22.012	22.0463	22.0814	22.154	22.2245	22.3197	22.4186	22.5386	22.6779	22.8138	22.9377	23.0715	23.2147	23.326	23.4595	23.5538	23.658	23.7359	23.8057	23.8531	23.8935	23.9145	23.9404	23.943	23.9584	23.964	23.9542	23.9498	23.948	23.9417	23.9315	23.9316	23.9263	23.9364	23.9217	23.9351	23.9346	23.9331	23.9319	23.9408	23.9406	23.9504	23.9504
	22	21.9815	21.984	21.9916	21.9935	21.9808	21.9988	22.0002	22.0408	22.0969	22.1706	22.2595	22.3792	22.5008	22.6508	22.7933	22.9455	23.1064	23.2643	23.4345	23.6082	23.7677	23.9247	24.0672	24.1813	24.2877	24.3597	24.4338	24.4861	24.5307	24.5559	24.5783	24.5784	24.6003	24.6002	24.6024	24.5907	24.5915	24.5845	24.5913	24.5859	24.5872	24.5793	24.5815	24.5951	24.5916	24.6	24.592	24.5993
	22	21.9933	21.9781	21.9895	21.9987	22.0026	22.0025	22.0152	22.0464	22.0994	22.1625	22.2562	22.375	22.5155	22.6704	22.8259	23.0054	23.1895	23.3769	23.5546	23.7245	23.8896	24.0311	24.1722	24.3015	24.4043	24.4955	24.5665	24.6181	24.6519	24.6817	24.7082	24.7214	24.7208	24.7302	24.7364	24.729	24.7193	24.7264	24.7231	24.7189	24.7152	24.7179	24.7123	24.7171	24.712	24.7034	24.7071	24.712
	22	22.0191	22.0136	22.0113	22.0127	22.0103	22.0295	22.0471	22.0721	22.1204	22.1737	22.2562	22.3511	22.4614	22.5887	22.7223	22.8669	22.9969	23.134	23.2673	23.3903	23.4873	23.5885	23.672	23.7485	23.8082	23.865	23.9203	23.948	23.9913	24.0148	24.0454	24.0605	24.066	24.0707	24.0796	24.0627	24.0658	24.0584	24.0649	24.0666	24.0584	24.0661	24.0726	24.0596	24.0661	24.0648	24.0741	24.0781
	22	22.0056	22.0137	22.0107	22.0072	22.02	22.0427	22.0736	22.1129	22.1689	22.2629	22.3715	22.4897	22.6232	22.783	22.958	23.1272	23.2901	23.4665	23.6325	23.7963	23.9315	24.0589	24.1832	24.28	24.3524	24.4309	24.4908	24.5373	24.5562	24.5773	24.6035	24.6167	24.6168	24.6171	24.6199	24.6225	24.6232	24.6139	24.6073	24.6187	24.6166	24.614	24.6209	24.6237	24.6133	24.6021	24.6057	24.6074
	22	22.0051	22.0051	21.9965	22.0069	22.0078	22.0134	22.0275	22.0583	22.12	22.21	22.3101	22.4444	22.5828	22.7439	22.913	23.0819	23.26	23.4405	23.6077	23.7681	23.9313	24.0857	24.2198	24.3492	24.4541	24.5136	24.5774	24.6221	24.6706	24.7008	24.7123	24.7123	24.7063	24.6948	24.6971	24.6921	24.6989	24.6981	24.712	24.7065	24.697	24.7032	24.7052	24.6985	24.6987	24.6906	24.6974	24.698
	22	21.9996	22.0094	22.0109	22.0319	22.0657	22.1377	22.2288	22.3226	22.4492	22.5926	22.7508	22.9234	23.1083	23.2913	23.476	23.6668	23.8388	24.0053	24.1629	24.2927	24.4087	24.5036	24.5861	24.6402	24.6789	24.7103	24.7387	24.7578	24.7652	24.7727	24.7719	24.767	24.7598	24.7582	24.7456	24.7403	24.7397	24.7334	24.7295	24.7288	24.721	24.716	24.7213	24.724	24.716	24.7223	24.7276	24.7254
	22	22.0121	22.0079	22.0125	22.0145	22.0264	22.0539	22.1033	22.1821	22.275	22.3875	22.5159	22.6638	22.819	22.9761	23.14	23.2986	23.4674	23.6096	23.75	23.8704	23.9792	24.0797	24.1564	24.2173	24.2809	24.329	24.3585	24.3833	24.4075	24.4319	24.4489	24.4512	24.4518	24.4506	24.4445	24.4432	24.4435	24.4425	24.4406	24.4362	24.4403	24.4397	24.4408	24.441	24.4444	24.4374	24.4338	24.4335
	22	22.0063	22.005	22.0088	22.0129	22.0114	22.0152	22.0243	22.0569	22.1077	22.1874	22.2714	22.3806	22.5086	22.6383	22.7826	22.9313	23.0826	23.2412	23.3892	23.5293	23.6561	23.7694	23.8661	23.9486	24.0202	24.0742	24.1124	24.1495	24.176	24.1971	24.2113	24.2176	24.214	24.2227	24.2297	24.2205	24.2165	24.2021	24.1921	24.1845	24.1765	24.1739	24.1736	24.1819	24.1885	24.1857	24.1882	24.1808
	22	21.9941	22.003	22.0012	21.9919	21.9922	21.9949	22.0122	22.0469	22.082	22.1421	22.2274	22.3325	22.4619	22.601	22.7456	22.9075	23.0662	23.2311	23.4021	23.5525	23.708	23.8466	23.9739	24.0803	24.1713	24.2468	24.3098	24.3595	24.4004	24.4292	24.4507	24.4726	24.4809	24.4798	24.4863	24.4921	24.4821	24.4805	24.4754	24.4697	24.4698	24.4738	24.4772	24.4824	24.4779	24.4638	24.4577	24.4567
	22	22.0047	22.0022	21.998	21.9958	22.0029	22.0059	22.0222	22.0573	22.1039	22.1765	22.2707	22.3871	22.5317	22.6889	22.851	23.0358	23.2229	23.4112	23.6008	23.8013	23.9773	24.1426	24.2988	24.4397	24.5598	24.6457	24.7095	24.7653	24.7997	24.8323	24.8478	24.8724	24.8811	24.8835	24.892	24.9006	24.8955	24.9004	24.9005	24.9034	24.9134	24.9047	24.9076	24.9047	24.9107	24.8996	24.9009	24.8991
	22	22.006	21.9931	21.9875	21.9913	21.9874	21.9983	22.0248	22.0615	22.1027	22.1757	22.2835	22.4001	22.535	22.6776	22.8378	22.9986	23.1654	23.3332	23.482	23.6151	23.7253	23.8186	23.9014	23.9768	24.0332	24.0656	24.1044	24.1231	24.1405	24.1492	24.1641	24.1646	24.1675	24.1698	24.1624	24.1572	24.1589	24.1633	24.1536	24.1588	24.1637	24.1608	24.1688	24.1675	24.1709	24.1793	24.182	24.1783
	22	22.0069	22.0044	22.0009	21.9949	21.9894	21.9955	22.0015	22.014	22.0318	22.0591	22.0792	22.1163	22.157	22.195	22.2242	22.2361	22.2642	22.2919	22.2956	22.3039	22.3072	22.3102	22.3053	22.2979	22.297	22.2997	22.3001	22.2949	22.3	22.2942	22.3013	22.3002	22.2981	22.301	22.3033	22.31	22.3168	22.3194	22.3186	22.3199	22.3186	22.3218	22.3222	22.3246	22.3223	22.3196	22.3159	22.3204
	22	21.9941	21.9899	21.9874	21.988	21.9978	21.9955	22.0142	22.0569	22.1221	22.2132	22.3422	22.4864	22.6637	22.8604	23.0628	23.2754	23.4875	23.7082	23.9262	24.1134	24.2841	24.4522	24.581	24.6946	24.7901	24.8613	24.9154	24.9317	24.9459	24.9534	24.9496	24.9409	24.9301	24.9202	24.914	24.8954	24.8818	24.8792	24.8638	24.8537	24.8464	24.8447	24.8443	24.8436	24.8462	24.8402	24.8403	24.8475
	22	21.9925	21.9976	21.993	22.0001	22.0047	22.0013	22.0258	22.0392	22.0984	22.1631	22.2374	22.3434	22.4345	22.5545	22.6844	22.8163	22.9604	23.0896	23.2209	23.3431	23.4486	23.5635	23.6536	23.7302	23.7868	23.8431	23.8806	23.8964	23.9215	23.9313	23.9512	23.9442	23.9605	23.9773	23.9631	23.9681	23.9655	23.9646	23.9578	23.9456	23.9384	23.9336	23.9418	23.9477	23.951	23.948	23.9386	23.9357
	22	21.9988	21.9953	21.9861	21.9756	21.9703	21.9799	21.9932	22.0205	22.0658	22.1355	22.2245	22.3352	22.4597	22.6114	22.7686	22.9204	23.0799	23.2334	23.3862	23.524	23.662	23.7824	23.8797	23.9521	24.0101	24.0501	24.08	24.1092	24.1161	24.1224	24.1161	24.1141	24.0961	24.0765	24.0639	24.057	24.0612	24.0583	24.0465	24.0409	24.0382	24.0298	24.0399	24.0432	24.0417	24.0481	24.0459	24.0421
	22	22.0035	22.0032	22.0016	21.9974	21.996	22.0102	22.014	22.0355	22.0733	22.124	22.2067	22.3027	22.4083	22.529	22.6519	22.7889	22.9359	23.0805	23.2339	23.3963	23.547	23.687	23.8029	23.9188	24.0098	24.0993	24.1553	24.1911	24.2306	24.254	24.2854	24.2954	24.2984	24.2941	24.2953	24.2867	24.2792	24.2701	24.2659	24.2609	24.2471	24.2463	24.2309	24.228	24.2263	24.2221	24.2301	24.2271
	22	21.9846	21.9853	21.9857	21.9896	21.9948	21.988	22.0122	22.0308	22.0761	22.1447	22.2406	22.3518	22.47	22.6124	22.7796	22.9409	23.1139	23.2942	23.4744	23.6381	23.7964	23.9408	24.0715	24.1828	24.2834	24.3517	24.403	24.4405	24.4632	24.4667	24.4758	24.4822	24.4817	24.4704	24.4539	24.4554	24.4426	24.4375	24.4437	24.4328	24.4259	24.4314	24.435	24.4296	24.4246	24.4372	24.4384	24.438
	22	21.9962	22.0012	21.9976	22.0035	22.0082	21.9907	21.9919	22.0245	22.0626	22.1404	22.2187	22.3069	22.4247	22.5474	22.6795	22.825	22.9683	23.1201	23.2605	23.381	23.5112	23.6399	23.7465	23.8395	23.9223	23.9861	24.0356	24.0724	24.1131	24.1289	24.1423	24.144	24.1497	24.1546	24.1546	24.164	24.156	24.1477	24.1481	24.1488	24.1551	24.1465	24.1354	24.1271	24.1293	24.1263	24.1197	24.1332
	22	21.9973	22.0067	21.9984	22.0008	21.9996	21.9975	22.0203	22.0493	22.1132	22.1954	22.2988	22.4236	22.5731	22.7356	22.9081	23.0834	23.2612	23.4328	23.6062	23.7604	23.8996	24.0278	24.1191	24.1937	24.2632	24.3225	24.3536	24.3735	24.376	24.3672	24.3589	24.3383	24.3321	24.3271	24.315	24.3014	24.2848	24.2782	24.2719	24.2768	24.2842	24.2938	24.2922	24.2853	24.2907	24.2978	24.3021	24.3026
monkey N vertical eye position (each row is a trial)	0.00715798	0.00167708	0.0069441	0.00340065	-0.00424402	-0.00699064	-0.00171117	-0.00632371	-0.00857154	-0.00907044	-0.0115192	0.0039518	0.0448822	0.117106	0.227834	0.377523	0.567514	0.806154	1.07735	1.38135	1.70909	2.04669	2.4111	2.78266	3.16178	3.55755	3.93347	4.31319	4.66576	5.02105	5.3545	5.66147	5.94526	6.20072	6.42226	6.61	6.76282	6.88258	6.97336	7.04319	7.10033	7.13072	7.16999	7.18695	7.19063	7.18547	7.19345	7.19156	7.1917
	0.0249466	0.0193116	0.0226595	0.020538	0.0168589	0.0124502	0.0138421	0.0170245	0.0140077	0.00313576	0.0135628	0.032859	0.0508836	0.0883422	0.147621	0.258063	0.404076	0.576245	0.789995	1.03405	1.30432	1.58745	1.88653	2.22313	2.56546	2.92431	3.28381	3.64042	3.97548	4.28806	4.56785	4.81646	5.03006	5.20784	5.36827	5.50054	5.60553	5.68976	5.75895	5.8325	5.89413	5.9266	5.95475	5.98902	5.99394	5.98805	5.99262	5.99277	5.99543
	0.00312513	0.000436127	-0.00337932	-0.00103545	-0.0099318	-0.0117005	0.00832111	0.0338107	0.0308918	0.0158367	0.0224084	0.0342216	0.0660206	0.109291	0.194328	0.319159	0.487917	0.683381	0.91385	1.1856	1.49352	1.85389	2.24487	2.6453	3.05293	3.46693	3.88586	4.30086	4.70851	5.09902	5.47407	5.8193	6.14481	6.42732	6.66975	6.87548	7.07532	7.24315	7.39081	7.49405	7.5618	7.60963	7.64803	7.68582	7.69409	7.69224	7.69411	7.70023	7.70124
	-0.00415444	-0.000862479	0.000379711	0.000264317	0.00454077	-0.0212336	-0.0250756	-0.0132574	-0.00930008	-0.00360441	0.0114615	0.0365036	0.0947826	0.190851	0.329171	0.503765	0.73036	1.01694	1.34515	1.7357	2.14596	2.58719	3.06154	3.53785	4.04039	4.5426	5.03382	5.54862	6.06704	6.54	6.96375	7.33419	7.68369	7.98852	8.25675	8.48167	8.66059	8.80544	8.93779	9.02947	9.08895	9.11651	9.13559	9.14955	9.1494	9.13435	9.11966	9.11222	9.12636
	-0.0087958	-0.0108306	0.00317195	0.0177139	0.0367544	0.0882212	0.174864	0.297674	0.484204	0.708208	0.979531	1.3243	1.70135	2.11077	2.57364	3.0507	3.55302	4.08496	4.61084	5.14321	5.6833	6.18184	6.67347	7.16186	7.6031	8.01404	8.40093	8.71948	9.00495	9.26654	9.45615	9.62106	9.76293	9.84964	9.93072	9.98313	10.0009	10.0292	10.0408	10.0281	10.0385	10.0341	10.0152	10.0189	10.0097	10.0008	10.0134	10.022	10.0084
	-0.00419798	-0.001901	-0.0010294	0.00396149	-0.00253415	0.00617857	0.00950518	0.00784217	0.00744641	0.00800049	0.00863528	0.0196488	0.0645784	0.143213	0.257654	0.429769	0.647253	0.907063	1.21467	1.56916	1.98767	2.42545	2.88188	3.34253	3.80185	4.26073	4.71397	5.15383	5.58094	5.98883	6.36476	6.69519	6.97706	7.21838	7.42121	7.58234	7.71468	7.81057	7.87428	7.92423	7.95063	7.95653	7.96273	7.96025	7.94821	7.93674	7.91709	7.90719	7.8864
	0.00594916	-0.00221116	0.00412638	0.000322819	-0.000628062	-0.00237174	-0.00435252	-0.00221366	-0.00791879	-0.0125127	0.00262237	0.0227537	0.080135	0.169177	0.300689	0.496579	0.751248	1.05411	1.40221	1.79044	2.2374	2.71466	3.20721	3.7079	4.21522	4.72256	5.22286	5.70161	6.16055	6.57227	6.92269	7.23815	7.52653	7.77882	7.99648	8.17249	8.32085	8.45565	8.54021	8.60305	8.6494	8.67262	8.69064	8.68862	8.68262	8.68877	8.67527	8.66887	8.6622
	-0.0018976	-0.0110586	-0.013613	-0.0100253	-0.0220183	-0.0229703	-0.028682	-0.0269407	-0.020741	-0.00516021	-0.00406936	0.0147284	0.0566072	0.103056	0.196505	0.328541	0.483862	0.682974	0.927564	1.21336	1.52579	1.86352	2.21176	2.58239	2.94882	3.32551	3.70673	4.07855	4.4298	4.7539	5.05388	5.33432	5.55612	5.74871	5.9154	6.05234	6.14233	6.21852	6.27721	6.31373	6.33541	6.33893	6.3329	6.33211	6.31462	6.29477	6.28408	6.27031	6.26145
	0.0394244	0.0403585	0.0375552	0.0286794	0.0307989	0.0403938	0.0310869	0.0238996	0.0275297	0.0371971	0.0559216	0.0707717	0.124841	0.204636	0.315983	0.479714	0.68155	0.924201	1.20101	1.49116	1.8225	2.17454	2.5519	2.95963	3.37183	3.81912	4.24275	4.6613	5.09074	5.50179	5.88428	6.21832	6.50883	6.78794	7.01625	7.2196	7.40104	7.53529	7.6747	7.77938	7.84072	7.91782	7.95167	7.96573	7.98697	7.96461	7.9781	7.97243	7.96485
	-0.0160696	-0.0150082	-0.023777	-0.0312764	-0.0313458	-0.0299172	-0.0162868	0.00169769	0.015593	0.049223	0.10547	0.192122	0.306765	0.449896	0.62741	0.814711	1.02581	1.26399	1.5471	1.86462	2.20513	2.57402	2.95699	3.36541	3.77819	4.20205	4.61539	5.0036	5.35895	5.68846	5.98663	6.22868	6.44658	6.61673	6.759	6.87608	6.95511	7.00688	7.04093	7.06837	7.07901	7.07034	7.06383	7.04905	7.02572	7.01493	7.00547	6.99392	6.98558
	-0.00992215	-0.0109838	-0.00639009	-0.0167289	-0.0134051	-0.0154589	-0.026582	-0.0249447	-0.0197057	-0.0129683	0.00879094	0.0470477	0.113882	0.213389	0.367757	0.584678	0.852324	1.17508	1.55095	1.97373	2.44846	2.95554	3.48508	4.02789	4.57944	5.1383	5.69835	6.22645	6.75579	7.2531	7.71608	8.13102	8.49889	8.81765	9.08245	9.31667	9.50128	9.63612	9.73429	9.79429	9.82568	9.84852	9.8469	9.84009	9.82173	9.80908	9.80104	9.78703	9.776
	0.0173223	0.0143664	0.00199518	0.013652	0.024634	0.0258343	0.0204282	0.0266479	0.0473306	0.0736017	0.126251	0.20386	0.3179	0.466656	0.652427	0.868647	1.10503	1.3696	1.64182	1.92095	2.20868	2.51121	2.8242	3.12698	3.42979	3.73203	4.00664	4.25881	4.48766	4.69395	4.86692	5.01593	5.13293	5.22128	5.28659	5.33151	5.35815	5.38256	5.39194	5.39821	5.39536	5.39102	5.38203	5.36996	5.35514	5.34213	5.3375	5.34201	5.34287
	0.00500119	-0.0028013	0.00681138	0.0169572	0.0398751	0.0967941	0.177017	0.324667	0.507627	0.759417	1.0481	1.39112	1.79685	2.23361	2.71097	3.20087	3.69439	4.18109	4.6625	5.1334	5.5935	6.05286	6.49628	6.91835	7.31728	7.6696	7.98745	8.26247	8.49019	8.67327	8.82239	8.92443	9.00023	9.05321	9.07339	9.07203	9.06378	9.04171	9.01862	8.98549	8.95442	8.94006	8.92992	8.91832	8.91173	8.91947	8.91467	8.91162	8.91459
	-8.49664e-05	-0.00957781	-0.00941122	0.00112528	0.0203793	0.0689828	0.148439	0.250801	0.382171	0.54118	0.741346	0.971337	1.25099	1.55935	1.89592	2.26304	2.64675	3.04478	3.45521	3.88626	4.3252	4.77456	5.23588	5.68958	6.12743	6.54988	6.95441	7.34335	7.70087	8.04356	8.34578	8.618	8.86685	9.08024	9.24933	9.38654	9.49668	9.58253	9.65194	9.70085	9.73121	9.76166	9.77057	9.76671	9.76783	9.76299	9.75523	9.7366	9.73278
	-0.01823	-0.0169559	-0.0184922	-0.00963885	0.000357419	0.0178726	0.0668271	0.144464	0.251561	0.399663	0.600562	0.826838	1.10299	1.42457	1.78134	2.18747	2.60676	3.05236	3.51976	3.99684	4.47939	4.94656	5.42616	5.89286	6.33592	6.75364	7.15893	7.54122	7.88452	8.19937	8.4839	8.71783	8.91859	9.07415	9.20695	9.30982	9.37193	9.41074	9.42913	9.433	9.42027	9.40072	9.38907	9.37843	9.35994	9.3424	9.34445	9.32882	9.32202
	0.0254011	0.0265848	0.0222648	0.0194408	0.04225	0.108385	0.205447	0.352635	0.538927	0.779089	1.08596	1.43301	1.83423	2.27691	2.74386	3.24438	3.75861	4.27022	4.78464	5.29104	5.78779	6.27008	6.7229	7.14312	7.51276	7.83033	8.1157	8.38977	8.63801	8.83304	8.9912	9.12218	9.23581	9.31881	9.37884	9.41804	9.45951	9.4956	9.51532	9.52844	9.52406	9.52955	9.54163	9.5306	9.53826	9.55252	9.55371	9.56032	9.5559
	-0.0152067	-0.0149139	-0.0141193	-0.0183792	-0.0180206	-0.011383	-0.0156426	-0.0145612	-0.018964	-0.0160067	-0.0199682	-0.0168487	-0.00108171	0.0322735	0.0955143	0.198228	0.337444	0.519947	0.758499	1.03876	1.34978	1.69814	2.06408	2.45602	2.86971	3.2841	3.69888	4.12528	4.57362	5.02271	5.48314	5.93308	6.3691	6.77733	7.16053	7.50344	7.82721	8.11546	8.35766	8.56785	8.74397	8.90885	9.04861	9.15445	9.26649	9.36317	9.45288	9.534	9.59238
	0.0107067	0.00979161	0.0176595	0.0187575	0.0151887	0.0178433	0.0187584	0.0276372	0.0443033	0.072348	0.126999	0.20853	0.305782	0.444539	0.610146	0.823456	1.06863	1.35031	1.66794	2.00051	2.3428	2.69731	3.04101	3.36898	3.69309	4.02183	4.34916	4.6616	4.9887	5.30085	5.59561	5.87856	6.13555	6.38314	6.58251	6.76045	6.90949	7.00798	7.09366	7.15852	7.19859	7.23306	7.25419	7.26272	7.26201	7.25451	7.25363	7.24873	7.25062
	-0.000346273	-0.0116559	-0.012925	-0.0186951	-0.0252735	-0.00923222	-0.0126941	-0.0160405	-0.00865504	-0.00300056	0.0197345	0.0550507	0.134461	0.267092	0.431889	0.645516	0.914843	1.23408	1.61726	2.04475	2.51248	3.01681	3.53133	4.07915	4.63314	5.16916	5.69767	6.2025	6.66566	7.08604	7.47551	7.82322	8.12809	8.40239	8.64679	8.84467	9.02422	9.16171	9.27761	9.37192	9.44274	9.48766	9.52427	9.54421	9.56371	9.57166	9.57522	9.5892	9.59342
	-0.0135042	-0.0185845	-0.0226228	-0.0166232	-0.0145462	-0.0281659	-0.0259731	-0.0395898	-0.0281659	-0.0248219	-0.0234392	-0.0144448	0.0172784	0.0605414	0.135806	0.246699	0.391692	0.569293	0.764784	1.01084	1.27427	1.56049	1.87875	2.22291	2.57583	2.9496	3.32851	3.71454	4.09041	4.43835	4.77303	5.0707	5.32852	5.55773	5.74794	5.90919	6.03948	6.13277	6.21858	6.28014	6.3239	6.36202	6.39554	6.40029	6.39639	6.3995	6.40133	6.3901	6.37769
	0.0104075	0.00915535	0.0103474	0.0158868	0.0129719	0.0068915	0.00415683	0.0145144	0.00910549	0.00909525	0.0131925	0.0229915	0.0471236	0.0986323	0.186344	0.299372	0.436634	0.610981	0.817852	1.04523	1.30428	1.58308	1.87738	2.20339	2.53302	2.86929	3.20938	3.56289	3.90498	4.22924	4.53837	4.81833	5.07061	5.29838	5.50848	5.69276	5.84962	5.99132	6.10818	6.20531	6.28819	6.36093	6.40436	6.45031	6.4759	6.49263	6.5067	6.52012	6.53276
	-0.0290556	-0.0304189	-0.0233169	-0.0248129	-0.00745963	0.0356129	0.115277	0.212732	0.357884	0.533415	0.739372	0.971794	1.25733	1.56791	1.90359	2.27463	2.65671	3.02607	3.39927	3.76195	4.11246	4.45214	4.76993	5.0921	5.40943	5.71526	5.99633	6.26674	6.49926	6.71661	6.92905	7.10322	7.2464	7.36713	7.46451	7.53234	7.59571	7.64061	7.674	7.69496	7.69738	7.70594	7.71514	7.71413	7.71291	7.71859	7.71245	7.71259	7.7209
	0.00895207	0.00251512	0.0102448	0.0239152	0.0596748	0.120857	0.204057	0.314967	0.480882	0.666683	0.904993	1.17448	1.4544	1.74798	2.06659	2.38814	2.71571	3.04787	3.37654	3.70438	4.03811	4.36772	4.68717	4.98797	5.28294	5.55991	5.82999	6.07649	6.31862	6.55175	6.77667	6.99209	7.18033	7.32954	7.47153	7.58405	7.6876	7.76786	7.83264	7.87945	7.90038	7.90696	7.91446	7.9148	7.91964	7.91308	7.90428	7.90462	7.91407
	-0.00650035	-0.0113956	-0.0167052	-0.0275733	-0.0384264	-0.0503573	-0.0661379	-0.114795	-0.173384	-0.267663	-0.397497	-0.55555	-0.738368	-0.946337	-1.16785	-1.43534	-1.70302	-1.99855	-2.31839	-2.657	-3.01228	-3.36967	-3.72461	-4.09	-4.45785	-4.83064	-5.17643	-5.49838	-5.80314	-6.07878	-6.3308	-6.56573	-6.7405	-6.90232	-7.0198	-7.09614	-7.14359	-7.1816	-7.20291	-7.21536	-7.20909	-7.20659	-7.18863	-7.16775	-7.14344	-7.12624	-7.11764	-7.10486	-7.0783
	-0.0449342	-0.0455972	-0.0432245	-0.0412662	-0.0286049	-0.0402041	-0.0519848	-0.0820032	-0.121781	-0.184388	-0.282538	-0.419383	-0.587193	-0.8091	-1.04942	-1.31947	-1.6071	-1.92009	-2.25608	-2.61088	-2.97579	-3.34488	-3.7118	-4.08647	-4.4573	-4.81178	-5.15207	-5.46816	-5.75348	-6.02311	-6.2382	-6.42981	-6.59425	-6.73982	-6.8615	-6.96343	-7.04444	-7.10217	-7.13193	-7.17124	-7.19478	-7.20923	-7.20939	-7.21023	-7.21793	-7.21142	-7.20383	-7.21128	-7.2097
	-0.0414125	-0.0428735	-0.0441006	-0.0370836	-0.0414125	-0.0437012	-0.0613488	-0.0707667	-0.104136	-0.171368	-0.285894	-0.429996	-0.622898	-0.875314	-1.19484	-1.52432	-1.9132	-2.3057	-2.73556	-3.18494	-3.66013	-4.16527	-4.69411	-5.21447	-5.75116	-6.27369	-6.77975	-7.2705	-7.72224	-8.10828	-8.46332	-8.73706	-8.96769	-9.12655	-9.23072	-9.28275	-9.3168	-9.32186	-9.30533	-9.27427	-9.2375	-9.19846	-9.17495	-9.14271	-9.11182	-9.08236	-9.03931	-9.01673	-9.01461
	-0.00379436	-0.00771027	-0.00469053	-0.00649754	-0.00281538	-0.000609035	0.00265906	-0.00200201	0.00191387	-0.00697971	-0.0131849	-0.0319961	-0.0734409	-0.146304	-0.273817	-0.44149	-0.653059	-0.934676	-1.2621	-1.63946	-2.06733	-2.51926	-3.01319	-3.52092	-4.05878	-4.59983	-5.14681	-5.69882	-6.25515	-6.79211	-7.32656	-7.83089	-8.30797	-8.75928	-9.18654	-9.5768	-9.91768	-10.2129	-10.4641	-10.659	-10.8215	-10.9472	-11.0481	-11.1237	-11.1872	-11.2293	-11.2633	-11.271	-11.2783
	-0.027258	-0.0172307	-0.0317075	-0.0397546	-0.083439	-0.150015	-0.254544	-0.395378	-0.580947	-0.821148	-1.07197	-1.38116	-1.70306	-2.07673	-2.47007	-2.88671	-3.34228	-3.78699	-4.25351	-4.68047	-5.10215	-5.49105	-5.85544	-6.19507	-6.48236	-6.74277	-6.92601	-7.07467	-7.18298	-7.24185	-7.27938	-7.27552	-7.26847	-7.24033	-7.22061	-7.18964	-7.15557	-7.13177	-7.09866	-7.07569	-7.03776	-7.01492	-6.9958	-6.97302	-6.97086	-6.95387	-6.95381	-6.95363	-6.96578
	-0.0499952	-0.0593077	-0.0651677	-0.0678396	-0.0985082	-0.140769	-0.241775	-0.348885	-0.52487	-0.746503	-1.02304	-1.3516	-1.7045	-2.11499	-2.53305	-2.98875	-3.44412	-3.90869	-4.36758	-4.82421	-5.28062	-5.71127	-6.12938	-6.50446	-6.86675	-7.19392	-7.48516	-7.73354	-7.94035	-8.11283	-8.25109	-8.36296	-8.42638	-8.47195	-8.48597	-8.48048	-8.46838	-8.43599	-8.40727	-8.37847	-8.35982	-8.33473	-8.30871	-8.28734	-8.26868	-8.26392	-8.24993	-8.25077	-8.24895
	-0.0102141	-0.0294989	-0.0318247	-0.0549082	-0.0867136	-0.152695	-0.284677	-0.43975	-0.685671	-0.955372	-1.30391	-1.68762	-2.11007	-2.57675	-3.0559	-3.56347	-4.07095	-4.6019	-5.12244	-5.65534	-6.17515	-6.66219	-7.14777	-7.59118	-8.00736	-8.38983	-8.73736	-9.03019	-9.26607	-9.46242	-9.59554	-9.68959	-9.73108	-9.74124	-9.7339	-9.70889	-9.69378	-9.65854	-9.64162	-9.60716	-9.5711	-9.54255	-9.51014	-9.48431	-9.44841	-9.43544	-9.42258	-9.42158	-9.42035
	-0.0366506	-0.0521853	-0.0538777	-0.0622775	-0.0858465	-0.134925	-0.1907	-0.310668	-0.450991	-0.660355	-0.890381	-1.17271	-1.51071	-1.86916	-2.26494	-2.68941	-3.13305	-3.57056	-4.02877	-4.44653	-4.86281	-5.24083	-5.5865	-5.9062	-6.20058	-6.46409	-6.69062	-6.88891	-7.04362	-7.17179	-7.24613	-7.30923	-7.32674	-7.33678	-7.32888	-7.32142	-7.30545	-7.29983	-7.28168	-7.25884	-7.24549	-7.22445	-7.21181	-7.19079	-7.19135	-7.18337	-7.18963	-7.17735	-7.18278
	-0.0170996	-0.0140821	-0.0286946	-0.0199271	-0.0209138	-0.00912857	-0.00903362	-0.0226598	-0.0306303	-0.0236464	-0.0373089	-0.0433064	-0.0784847	-0.130866	-0.207755	-0.363983	-0.547478	-0.768816	-1.05303	-1.36942	-1.74056	-2.12453	-2.53178	-2.95185	-3.3755	-3.81551	-4.2418	-4.68019	-5.10718	-5.49689	-5.8581	-6.19524	-6.48708	-6.7452	-6.96065	-7.14408	-7.30647	-7.41342	-7.49424	-7.5504	-7.57983	-7.61123	-7.60809	-7.60932	-7.61139	-7.60486	-7.58856	-7.57073	-7.54608
	-0.0146005	-0.0182218	-0.00926811	-0.015525	-0.0229229	-0.0451156	-0.0564793	-0.0518369	-0.0952086	-0.154625	-0.256449	-0.410675	-0.59999	-0.809604	-1.05257	-1.32218	-1.63747	-1.98595	-2.35893	-2.75338	-3.18961	-3.62922	-4.08743	-4.53171	-4.95855	-5.36415	-5.75254	-6.13809	-6.4883	-6.80427	-7.12199	-7.38061	-7.614	-7.79391	-7.94128	-8.05599	-8.13888	-8.20896	-8.2599	-8.27479	-8.26854	-8.2877	-8.29132	-8.29322	-8.28636	-8.2648	-8.25043	-8.23332	-8.22869
	-0.0349246	-0.0469884	-0.0562261	-0.0666386	-0.0781308	-0.0707946	-0.0899319	-0.119344	-0.201366	-0.317553	-0.498717	-0.712529	-0.981522	-1.28328	-1.61382	-1.99328	-2.40286	-2.83247	-3.29956	-3.77894	-4.27318	-4.75213	-5.21066	-5.67185	-6.10807	-6.51932	-6.90536	-7.24634	-7.53588	-7.77623	-7.95779	-8.11502	-8.22694	-8.31234	-8.37834	-8.41758	-8.4319	-8.42514	-8.40062	-8.38705	-8.36836	-8.34302	-8.32319	-8.2933	-8.27941	-8.24524	-8.22545	-8.20849	-8.19887
	0.00612622	0.0118731	0.00113887	-0.0117195	-0.00790811	-0.00974804	-0.0146035	-0.0415696	-0.0864775	-0.160746	-0.296731	-0.491365	-0.753734	-1.0669	-1.43173	-1.85702	-2.31841	-2.80786	-3.3206	-3.86283	-4.42395	-5.00253	-5.59149	-6.17555	-6.74691	-7.29504	-7.8053	-8.2728	-8.70067	-9.08842	-9.45216	-9.78837	-10.0773	-10.315	-10.511	-10.6386	-10.7342	-10.7963	-10.8296	-10.8446	-10.8366	-10.8295	-10.8262	-10.8087	-10.783	-10.7604	-10.7156	-10.683	-10.6623
	-0.0107971	-0.00759226	-0.0259979	-0.0117813	-0.0123519	-0.030472	-0.0155897	-0.0176202	-0.0274575	-0.0345324	-0.0432901	-0.055917	-0.0980754	-0.189375	-0.314468	-0.505755	-0.764446	-1.08621	-1.46941	-1.88183	-2.34509	-2.85319	-3.38231	-3.93515	-4.51583	-5.09749	-5.70345	-6.3131	-6.88641	-7.44517	-7.97509	-8.46842	-8.90766	-9.30422	-9.65295	-9.94125	-10.2005	-10.4283	-10.6072	-10.7448	-10.8497	-10.917	-10.9442	-10.9505	-10.9503	-10.9391	-10.9177	-10.9113	-10.8894
	0.00542196	0.000788154	0.000539912	-0.00154295	-0.00132801	-0.00969293	-0.0222961	-0.0362944	-0.0663505	-0.111743	-0.176976	-0.253664	-0.351231	-0.471411	-0.595019	-0.742746	-0.896073	-1.04669	-1.2087	-1.40364	-1.60411	-1.83317	-2.07502	-2.33327	-2.60401	-2.85907	-3.12038	-3.37266	-3.61894	-3.87015	-4.11322	-4.35683	-4.58107	-4.79554	-4.98565	-5.14185	-5.28115	-5.39037	-5.48287	-5.56802	-5.63537	-5.69248	-5.73572	-5.76555	-5.78837	-5.81394	-5.83145	-5.84531	-5.85003
	0.00133194	0.00765285	0.00987925	0.00474336	0.00668302	0.000290386	-0.00696291	-0.0329674	-0.0659791	-0.121709	-0.216938	-0.350363	-0.537072	-0.786416	-1.07091	-1.39441	-1.73759	-2.09716	-2.48643	-2.88238	-3.28931	-3.70392	-4.13632	-4.56821	-4.99073	-5.37958	-5.75224	-6.09028	-6.39025	-6.64068	-6.86836	-7.04248	-7.17776	-7.29664	-7.36711	-7.41578	-7.45306	-7.47202	-7.48405	-7.47843	-7.48192	-7.47907	-7.46248	-7.45762	-7.45293	-7.43079	-7.41944	-7.41352	-7.40305
	-0.0288641	-0.0369801	-0.0270681	-0.026385	-0.0404963	-0.0480015	-0.0579819	-0.104495	-0.176174	-0.272119	-0.406047	-0.582954	-0.78898	-1.02478	-1.2899	-1.58151	-1.87781	-2.20812	-2.55787	-2.9165	-3.31598	-3.73772	-4.17996	-4.64244	-5.0983	-5.55987	-6.00691	-6.43581	-6.835	-7.1913	-7.51104	-7.80211	-8.02728	-8.20273	-8.32954	-8.41015	-8.45648	-8.48048	-8.49251	-8.48329	-8.47469	-8.46717	-8.44215	-8.40966	-8.39177	-8.36748	-8.35133	-8.32271	-8.30427
	-0.0267471	-0.0311281	-0.0343243	-0.0386718	-0.0297999	-0.0370525	-0.0623719	-0.0890957	-0.153266	-0.255536	-0.377696	-0.554269	-0.787339	-1.07354	-1.40634	-1.77335	-2.18073	-2.61929	-3.07283	-3.55721	-4.05171	-4.56139	-5.07582	-5.60215	-6.12438	-6.61591	-7.09555	-7.52624	-7.89205	-8.2118	-8.47727	-8.6838	-8.85081	-8.97595	-9.06093	-9.11028	-9.14629	-9.15416	-9.15274	-9.13661	-9.11968	-9.10858	-9.09574	-9.08195	-9.07407	-9.06384	-9.05024	-9.04474	-9.03595
	-0.0168405	-0.00922694	-0.0201801	-0.0287271	-0.027542	-0.0266441	-0.0442418	-0.0668332	-0.103906	-0.174341	-0.280048	-0.427615	-0.619318	-0.856066	-1.12974	-1.44653	-1.79693	-2.19493	-2.61945	-3.07601	-3.57903	-4.10241	-4.62656	-5.15769	-5.67428	-6.17905	-6.66069	-7.10852	-7.52786	-7.90862	-8.25702	-8.55692	-8.81449	-9.01073	-9.16422	-9.28724	-9.36507	-9.40807	-9.42261	-9.40877	-9.38793	-9.36751	-9.32703	-9.29315	-9.26795	-9.24783	-9.22426	-9.20553	-9.19399
	-0.0467447	-0.0577551	-0.0707746	-0.0969945	-0.143004	-0.209783	-0.319298	-0.492434	-0.713372	-1.0046	-1.34969	-1.7546	-2.20613	-2.69078	-3.20375	-3.74319	-4.29258	-4.85264	-5.41121	-5.94678	-6.45608	-6.93456	-7.36162	-7.75425	-8.1	-8.39117	-8.63705	-8.83576	-8.988	-9.11428	-9.20091	-9.26066	-9.30146	-9.31657	-9.33272	-9.32948	-9.32165	-9.31028	-9.29235	-9.27482	-9.26175	-9.23942	-9.22218	-9.22074	-9.21163	-9.20339	-9.20979	-9.20891	-9.21264
	-0.0396477	-0.0380622	-0.0461413	-0.0579191	-0.0607605	-0.0506351	-0.0501029	-0.062666	-0.08817	-0.135939	-0.210809	-0.327268	-0.494338	-0.715101	-0.972845	-1.25421	-1.56195	-1.88369	-2.2208	-2.56284	-2.90554	-3.26004	-3.62521	-3.98084	-4.32717	-4.64029	-4.93665	-5.18926	-5.39383	-5.5566	-5.6914	-5.80619	-5.90986	-5.99888	-6.082	-6.15091	-6.20112	-6.24122	-6.27679	-6.3021	-6.31537	-6.31837	-6.329	-6.32731	-6.33035	-6.32586	-6.32142	-6.31604	-6.30673
	0.0198453	0.0263405	0.0212035	0.0125459	0.00790734	0.00803044	0.00691811	0.00642141	-0.000749255	0.008092	-0.000867271	-0.0191464	-0.0588494	-0.133559	-0.24207	-0.376557	-0.527704	-0.717452	-0.95315	-1.2129	-1.48399	-1.76401	-2.06621	-2.39063	-2.72446	-3.07118	-3.43506	-3.7956	-4.1524	-4.51148	-4.86617	-5.21006	-5.53029	-5.81756	-6.09288	-6.35093	-6.59786	-6.81072	-6.99971	-7.16444	-7.30062	-7.40008	-7.46966	-7.47383	-7.46181	-7.42844	-7.38965	-7.35115	-7.30341
	0.0131312	0.00664127	0.0252895	0.0205245	0.0211291	0.0201374	0.00821376	0.00974515	0.0139699	0.0169689	-0.00766686	-0.0423109	-0.0880614	-0.181355	-0.319452	-0.498289	-0.712735	-0.970154	-1.24494	-1.537	-1.84088	-2.15802	-2.46999	-2.77538	-3.08951	-3.3966	-3.68731	-3.96255	-4.21803	-4.44972	-4.66362	-4.8735	-5.06792	-5.25107	-5.41951	-5.5828	-5.72508	-5.86185	-6.00182	-6.12539	-6.22144	-6.29389	-6.3522	-6.39452	-6.4077	-6.42558	-6.44157	-6.43406	-6.43313
	-0.0401405	-0.0301873	-0.0406863	-0.0436721	-0.0428695	-0.0465294	-0.0558714	-0.0424842	-0.0534958	-0.0625806	-0.0687438	-0.0872313	-0.124069	-0.202453	-0.325034	-0.522444	-0.785541	-1.11447	-1.51355	-1.94716	-2.41788	-2.93088	-3.45302	-3.98602	-4.52665	-5.06401	-5.60674	-6.13868	-6.65446	-7.14933	-7.62476	-8.06518	-8.45634	-8.80382	-9.10382	-9.33399	-9.52421	-9.68737	-9.80464	-9.90568	-9.97803	-10.0278	-10.0623	-10.088	-10.1079	-10.1158	-10.1099	-10.1103	-10.1001
	-0.00242192	-0.0122252	-0.0122252	-0.00712216	-0.00857228	-0.0110829	-0.017314	-0.015797	-0.0130174	-0.016522	-0.0189795	-0.0287946	-0.0564437	-0.120432	-0.234731	-0.390416	-0.588972	-0.840574	-1.13376	-1.47142	-1.81998	-2.19706	-2.58481	-2.98123	-3.39325	-3.81988	-4.24904	-4.66572	-5.05951	-5.43317	-5.77073	-6.07327	-6.3493	-6.56746	-6.74157	-6.88715	-6.99319	-7.05997	-7.10279	-7.10598	-7.09024	-7.06597	-7.04069	-7.00786	-6.97972	-6.94497	-6.91771	-6.89701	-6.89134
	-0.0465463	-0.0446274	-0.0516438	-0.0489992	-0.0557484	-0.0517774	-0.047147	-0.0630979	-0.0650166	-0.0628977	-0.0691874	-0.0809725	-0.112804	-0.162091	-0.246821	-0.380139	-0.568908	-0.812117	-1.09538	-1.41577	-1.77432	-2.16282	-2.5791	-3.03266	-3.5117	-4.0173	-4.52368	-5.04132	-5.54112	-6.01598	-6.46363	-6.8786	-7.24817	-7.57384	-7.84611	-8.05782	-8.21494	-8.31985	-8.38134	-8.39676	-8.38577	-8.367	-8.33046	-8.28263	-8.23182	-8.18186	-8.13646	-8.10026	-8.06401
	0.0139946	0.0112885	0.00283039	-0.00261009	-0.0100353	-0.0182485	-0.0485669	-0.0851279	-0.142024	-0.242117	-0.387285	-0.561172	-0.798623	-1.06494	-1.36932	-1.71005	-2.07755	-2.47121	-2.90116	-3.34886	-3.80537	-4.26645	-4.73455	-5.20746	-5.67027	-6.14134	-6.5869	-7.02797	-7.44408	-7.81054	-8.1538	-8.46132	-8.73263	-8.97653	-9.19075	-9.36556	-9.52064	-9.64522	-9.73582	-9.79347	-9.82457	-9.84565	-9.84386	-9.83843	-9.82477	-9.80835	-9.79101	-9.76907	-9.75353
	-0.0609291	-0.0615175	-0.0636404	-0.0587386	-0.0605237	-0.0647017	-0.0771183	-0.108304	-0.163187	-0.246792	-0.363799	-0.526519	-0.717091	-0.942982	-1.1998	-1.48171	-1.78215	-2.09825	-2.42537	-2.76043	-3.09634	-3.44205	-3.78049	-4.13155	-4.46793	-4.78302	-5.09308	-5.38637	-5.66602	-5.90393	-6.12482	-6.31404	-6.47627	-6.59027	-6.66872	-6.7144	-6.73331	-6.72083	-6.70527	-6.68485	-6.66058	-6.6306	-6.60904	-6.60156	-6.58275	-6.56108	-6.56013	-6.55355	-6.54034
	-0.00476587	-0.00873977	-0.0123075	-0.0059405	-0.0048793	-0.00864995	0.000111341	-0.000949979	-0.0109525	-0.0147907	-0.024341	-0.0506142	-0.0858273	-0.155974	-0.261212	-0.412643	-0.60295	-0.84235	-1.13037	-1.45732	-1.80665	-2.17373	-2.55182	-2.94614	-3.36209	-3.7822	-4.21813	-4.66721	-5.09762	-5.51067	-5.91039	-6.26809	-6.57973	-6.84171	-7.06039	-7.23612	-7.37175	-7.46233	-7.51838	-7.52895	-7.49796	-7.46479	-7.42121	-7.36998	-7.31302	-7.25321	-7.20082	-7.15212	-7.09871
	-0.0108925	-0.017125	-0.0193031	-0.0183952	-0.0231157	-0.0383036	-0.0481647	-0.0706689	-0.128502	-0.218193	-0.341705	-0.501818	-0.699588	-0.938176	-1.20813	-1.50475	-1.82321	-2.15991	-2.50313	-2.8596	-3.23121	-3.6162	-3.9964	-4.36236	-4.71984	-5.06435	-5.36289	-5.63167	-5.85713	-6.04498	-6.20008	-6.31474	-6.39371	-6.45291	-6.48019	-6.49295	-6.48678	-6.46918	-6.45106	-6.42748	-6.39903	-6.37833	-6.35663	-6.33597	-6.32257	-6.30271	-6.28255	-6.27229	-6.26485
	-0.0456877	-0.0434487	-0.0548855	-0.0601498	-0.065656	-0.0839302	-0.099964	-0.131907	-0.174666	-0.246619	-0.366119	-0.535897	-0.734149	-0.995714	-1.28122	-1.59387	-1.91836	-2.25515	-2.60482	-2.9604	-3.33124	-3.71177	-4.09808	-4.49048	-4.86877	-5.2131	-5.55131	-5.85601	-6.12623	-6.36918	-6.5848	-6.78366	-6.96044	-7.12192	-7.28006	-7.40768	-7.51106	-7.60432	-7.66156	-7.68957	-7.70107	-7.69708	-7.68953	-7.67457	-7.6493	-7.63052	-7.61088	-7.59379	-7.57742
	0.00975542	0.0124117	0.0144079	0.0119316	0.0138077	0.0107235	-0.00917754	-0.0284699	-0.0619635	-0.115161	-0.204016	-0.334416	-0.51092	-0.733878	-0.978944	-1.26028	-1.56896	-1.90648	-2.26403	-2.64456	-3.0356	-3.43074	-3.82826	-4.20826	-4.57035	-4.92058	-5.24628	-5.54678	-5.8319	-6.08178	-6.30209	-6.5004	-6.64998	-6.78241	-6.86883	-6.93053	-6.96653	-6.97011	-6.97297	-6.96764	-6.95229	-6.94479	-6.93391	-6.91662	-6.90111	-6.88006	-6.85964	-6.84037	-6.81874
	-0.0544495	-0.0581405	-0.0559638	-0.0567511	-0.0679397	-0.0790679	-0.102959	-0.137128	-0.211997	-0.308553	-0.445101	-0.621982	-0.84591	-1.10595	-1.39659	-1.72638	-2.10347	-2.49877	-2.93344	-3.38836	-3.86114	-4.35526	-4.83681	-5.31155	-5.78809	-6.25255	-6.68132	-7.0877	-7.4549	-7.78977	-8.07688	-8.31861	-8.52564	-8.69958	-8.82881	-8.93146	-8.9924	-9.0458	-9.07401	-9.09001	-9.09159	-9.08245	-9.06885	-9.04921	-9.02507	-9.00517	-8.98697	-8.97328	-8.96338
	-0.0432555	-0.0357534	-0.0474286	-0.0594082	-0.0552351	-0.0596494	-0.0632797	-0.0584403	-0.0618293	-0.0677572	-0.0820312	-0.111064	-0.163009	-0.24602	-0.37187	-0.545343	-0.76602	-1.04282	-1.36524	-1.73246	-2.12918	-2.55261	-3.00795	-3.47878	-3.9684	-4.47207	-4.97969	-5.49123	-5.9995	-6.49554	-6.99174	-7.46827	-7.91661	-8.33641	-8.71208	-9.05631	-9.35406	-9.61252	-9.82305	-9.99563	-10.142	-10.2438	-10.3176	-10.3552	-10.3657	-10.3683	-10.3572	-10.3391	-10.3184
	-0.00177109	-0.00479525	-0.00340131	-0.0150764	-0.020944	-0.0234817	-0.0271727	-0.0210042	-0.0179801	-0.0226991	-0.0228798	-0.0286269	-0.0454371	-0.0840802	-0.157187	-0.2587	-0.415624	-0.634794	-0.915011	-1.25316	-1.62783	-2.05227	-2.51493	-3.00517	-3.50741	-4.02451	-4.5712	-5.12123	-5.68148	-6.23852	-6.77287	-7.27919	-7.74703	-8.1721	-8.54765	-8.87946	-9.17084	-9.42336	-9.63215	-9.80212	-9.92975	-10.0186	-10.0833	-10.1137	-10.1224	-10.1273	-10.1242	-10.1049	-10.0795
	-0.0512938	-0.050505	-0.0566236	-0.0523332	-0.0531218	-0.0574833	-0.0597781	-0.0610451	-0.0622634	-0.0617739	-0.0664829	-0.0918177	-0.133521	-0.203868	-0.310926	-0.458195	-0.638785	-0.848971	-1.07919	-1.33963	-1.59887	-1.87072	-2.16131	-2.46231	-2.79007	-3.11158	-3.43397	-3.7395	-4.03163	-4.31998	-4.59672	-4.86238	-5.10523	-5.3327	-5.54088	-5.73459	-5.91009	-6.0693	-6.20152	-6.29069	-6.3783	-6.43001	-6.44847	-6.46173	-6.46076	-6.46173	-6.45779	-6.44331	-6.44402
	-0.0355696	-0.0382316	-0.027464	-0.0234111	-0.0233507	-0.017362	-0.0223814	-0.0320585	-0.055524	-0.0905261	-0.16047	-0.243487	-0.37851	-0.544367	-0.739908	-0.959757	-1.20476	-1.4594	-1.71973	-1.98313	-2.25373	-2.53586	-2.82671	-3.12702	-3.43752	-3.7523	-4.06542	-4.36746	-4.66588	-4.94549	-5.19556	-5.42066	-5.60776	-5.76552	-5.89509	-6.0022	-6.07246	-6.12886	-6.15991	-6.17138	-6.16979	-6.16136	-6.13618	-6.11613	-6.10434	-6.07915	-6.05706	-6.04096	-6.02182
	-0.0275885	-0.0218424	-0.0250565	-0.0461285	-0.0790475	-0.141248	-0.240875	-0.380208	-0.562153	-0.795258	-1.0471	-1.33412	-1.62671	-1.94403	-2.27708	-2.64093	-3.03818	-3.44941	-3.88211	-4.32825	-4.76573	-5.20137	-5.62437	-6.03402	-6.43207	-6.80192	-7.13158	-7.42817	-7.66399	-7.84869	-7.99696	-8.10076	-8.16325	-8.19749	-8.21247	-8.20925	-8.19104	-8.17256	-8.14799	-8.11039	-8.08453	-8.06068	-8.0361	-8.01638	-7.99721	-7.98905	-7.97887	-7.96934	-7.97512
	-0.0399745	-0.0491577	-0.04644	-0.0554003	-0.0936477	-0.160733	-0.270443	-0.414852	-0.642653	-0.921807	-1.25858	-1.64714	-2.0733	-2.52516	-3.01252	-3.5099	-4.02072	-4.54569	-5.08537	-5.63272	-6.17875	-6.71006	-7.2129	-7.67346	-8.08749	-8.44407	-8.73299	-8.9701	-9.15353	-9.30857	-9.42912	-9.50155	-9.5319	-9.54429	-9.53175	-9.5009	-9.4694	-9.43557	-9.41296	-9.38677	-9.34616	-9.32117	-9.30321	-9.28157	-9.27099	-9.26902	-9.26755	-9.26497	-9.25561
	-0.0205253	-0.0234293	-0.0364479	-0.0473441	-0.0794986	-0.155132	-0.261897	-0.420217	-0.646377	-0.906646	-1.21571	-1.5563	-1.91215	-2.29993	-2.6999	-3.11785	-3.55804	-4.03101	-4.5183	-5.00297	-5.48679	-5.95793	-6.41608	-6.85743	-7.27358	-7.65936	-8.0232	-8.35447	-8.63576	-8.86932	-9.05946	-9.20231	-9.30033	-9.35631	-9.37968	-9.37836	-9.37599	-9.36638	-9.34109	-9.31439	-9.28789	-9.25764	-9.24985	-9.23346	-9.21869	-9.198	-9.18601	-9.1803	-9.16725
	-0.0376924	-0.0395664	-0.0459702	-0.0503389	-0.0776542	-0.117166	-0.202683	-0.320103	-0.472936	-0.666505	-0.895661	-1.157	-1.45292	-1.77388	-2.11935	-2.49821	-2.89108	-3.30379	-3.72441	-4.14253	-4.56634	-4.98699	-5.38267	-5.76663	-6.11627	-6.43895	-6.71357	-6.94544	-7.13478	-7.26558	-7.35624	-7.42793	-7.46926	-7.4843	-7.50411	-7.50583	-7.49995	-7.48282	-7.46534	-7.43914	-7.40533	-7.38298	-7.36422	-7.33991	-7.32908	-7.31766	-7.30536	-7.29963	-7.29077
	-0.0478154	-0.0533772	-0.0663337	-0.0790011	-0.110722	-0.176897	-0.294898	-0.460685	-0.691831	-0.972754	-1.31058	-1.70796	-2.13556	-2.59452	-3.07717	-3.57644	-4.09601	-4.62453	-5.16201	-5.70529	-6.246	-6.77396	-7.31225	-7.81995	-8.30272	-8.74065	-9.13444	-9.48689	-9.75595	-9.95753	-10.1048	-10.1935	-10.2474	-10.2671	-10.2571	-10.2332	-10.1928	-10.1625	-10.1327	-10.0857	-10.0521	-10.0216	-9.99597	-9.96307	-9.9333	-9.91783	-9.90307	-9.89675	-9.89938
	-0.0435928	-0.0505531	-0.0561136	-0.0650712	-0.0910988	-0.152416	-0.256834	-0.410902	-0.610929	-0.86972	-1.18051	-1.51082	-1.86913	-2.2614	-2.659	-3.07673	-3.51634	-3.96794	-4.42624	-4.88355	-5.34056	-5.78863	-6.20813	-6.61484	-7.00159	-7.37093	-7.71085	-8.0215	-8.29264	-8.50493	-8.68024	-8.82114	-8.92253	-8.99656	-9.05171	-9.08516	-9.10121	-9.11098	-9.10376	-9.09663	-9.08571	-9.06644	-9.04985	-9.02779	-9.02122	-9.00017	-8.98773	-8.96876	-8.96385
	-0.0492476	-0.0482176	-0.0522756	-0.0762513	-0.11415	-0.165084	-0.254214	-0.378392	-0.560141	-0.780634	-1.03739	-1.34159	-1.6604	-2.00335	-2.36331	-2.74989	-3.16466	-3.58933	-4.02912	-4.49569	-4.95691	-5.41688	-5.8695	-6.31594	-6.75716	-7.16446	-7.53981	-7.8845	-8.18464	-8.45332	-8.69143	-8.88405	-9.04329	-9.15481	-9.22442	-9.2648	-9.27377	-9.27443	-9.25636	-9.23577	-9.21682	-9.20539	-9.19266	-9.18644	-9.18169	-9.18861	-9.18942	-9.18756	-9.18201
	-0.040246	-0.0545775	-0.0537966	-0.0722487	-0.104309	-0.1811	-0.304633	-0.477145	-0.714453	-1.02273	-1.39022	-1.79881	-2.23097	-2.67771	-3.16723	-3.67317	-4.19807	-4.7282	-5.27721	-5.83212	-6.35453	-6.86375	-7.34752	-7.80493	-8.2366	-8.62001	-8.94679	-9.2059	-9.39787	-9.52785	-9.6083	-9.65783	-9.67338	-9.66708	-9.65298	-9.63908	-9.61956	-9.59013	-9.56379	-9.53067	-9.50518	-9.47894	-9.45698	-9.44367	-9.43249	-9.41847	-9.41355	-9.40712	-9.40751
	-0.0190909	-0.0317347	-0.0356058	-0.0462511	-0.0828107	-0.137137	-0.237195	-0.386488	-0.595846	-0.87575	-1.20145	-1.59763	-2.04045	-2.49925	-2.99953	-3.51925	-4.05573	-4.60591	-5.15615	-5.70654	-6.23714	-6.74177	-7.21261	-7.64157	-8.0318	-8.39275	-8.7233	-9.01066	-9.26928	-9.47936	-9.64044	-9.76816	-9.84913	-9.90679	-9.93757	-9.96124	-9.96884	-9.97337	-9.9696	-9.95659	-9.94388	-9.92899	-9.90672	-9.88925	-9.87668	-9.87143	-9.85719	-9.8571	-9.85114
	-0.0448746	-0.0457162	-0.0433803	-0.0580842	-0.0808209	-0.137751	-0.239128	-0.391732	-0.597389	-0.859925	-1.17729	-1.5411	-1.9318	-2.34818	-2.79341	-3.24892	-3.72114	-4.20489	-4.70709	-5.22227	-5.7315	-6.23147	-6.71607	-7.16153	-7.58501	-7.96192	-8.29765	-8.59422	-8.83385	-9.02324	-9.16735	-9.26704	-9.34842	-9.39402	-9.43252	-9.44653	-9.44836	-9.44516	-9.44407	-9.43175	-9.41165	-9.38294	-9.37035	-9.3601	-9.34966	-9.34069	-9.33066	-9.32823	-9.33103
	-0.00517911	0.0108435	0.0101483	-0.0153912	-0.025309	-0.0639926	-0.150517	-0.244337	-0.368937	-0.567717	-0.797175	-1.04305	-1.34366	-1.65358	-1.96287	-2.31586	-2.67719	-3.02562	-3.40953	-3.78076	-4.12487	-4.46578	-4.78449	-5.05444	-5.29181	-5.51112	-5.68573	-5.84259	-5.97414	-6.08331	-6.15489	-6.23426	-6.30189	-6.33577	-6.37967	-6.40412	-6.41042	-6.43417	-6.44133	-6.43866	-6.44503	-6.44308	-6.43114	-6.43002	-6.43954	-6.43785	-6.43377	-6.43418	-6.41567
	0.00718766	-0.0026226	-0.019141	-0.0123653	-0.030032	-0.0790167	-0.141557	-0.247694	-0.409278	-0.577181	-0.785001	-1.02719	-1.28454	-1.57095	-1.89462	-2.23662	-2.56403	-2.93878	-3.316	-3.67561	-4.04183	-4.39485	-4.71118	-5.02084	-5.32904	-5.56959	-5.77734	-5.96196	-6.09889	-6.18444	-6.26429	-6.30822	-6.30331	-6.29279	-6.27015	-6.22375	-6.19389	-6.16248	-6.12866	-6.0984	-6.08016	-6.05549	-6.04093	-6.03659	-6.01874	-5.99775	-5.99779	-6.00133	-5.99276
	-0.0700741	-0.0740717	-0.0664018	-0.0886763	-0.142594	-0.211608	-0.316582	-0.484605	-0.671607	-0.906769	-1.19508	-1.51964	-1.85474	-2.22698	-2.63568	-3.06847	-3.513	-3.9793	-4.47323	-4.93261	-5.38678	-5.85628	-6.2894	-6.68457	-7.0632	-7.43678	-7.75984	-8.03254	-8.27573	-8.48603	-8.65261	-8.76167	-8.86152	-8.9138	-8.92575	-8.9553	-8.9528	-8.90396	-8.86676	-8.84322	-8.80998	-8.77911	-8.76573	-8.74661	-8.72163	-8.70576	-8.71157	-8.69487	-8.67785
	-0.0433837	-0.0322296	-0.0221986	-0.0501255	-0.0921776	-0.139602	-0.23758	-0.419303	-0.637287	-0.908057	-1.24415	-1.63316	-2.03541	-2.45754	-2.93996	-3.43023	-3.92193	-4.4594	-5.01756	-5.55754	-6.083	-6.62689	-7.16716	-7.67034	-8.16484	-8.65109	-9.08973	-9.46614	-9.7972	-10.0984	-10.3447	-10.5375	-10.6975	-10.8081	-10.8731	-10.9139	-10.9409	-10.9422	-10.9144	-10.9035	-10.9111	-10.8886	-10.8471	-10.8421	-10.8347	-10.8142	-10.7982	-10.7967	-10.7858
	-0.0436159	-0.0440333	-0.0579977	-0.0711278	-0.0732283	-0.130708	-0.210761	-0.304474	-0.461514	-0.669712	-0.902499	-1.17909	-1.51569	-1.86523	-2.23727	-2.65259	-3.09115	-3.53338	-3.97252	-4.43426	-4.90387	-5.33394	-5.74735	-6.14777	-6.49046	-6.78356	-7.04312	-7.25066	-7.4105	-7.52845	-7.61883	-7.66345	-7.66004	-7.64045	-7.61463	-7.56687	-7.52492	-7.4914	-7.44642	-7.4061	-7.39255	-7.37547	-7.34573	-7.33039	-7.33105	-7.32144	-7.30048	-7.30012	-7.30406
	-0.0100025	-0.0112493	-0.0354462	-0.0379727	-0.0453897	-0.102969	-0.157743	-0.239518	-0.393126	-0.574728	-0.763911	-1.00134	-1.27451	-1.54898	-1.83902	-2.16499	-2.50739	-2.87708	-3.27713	-3.69696	-4.08608	-4.48035	-4.87867	-5.22527	-5.53743	-5.84738	-6.11387	-6.33716	-6.55122	-6.71894	-6.84918	-6.95714	-7.03355	-7.07145	-7.09141	-7.10829	-7.11266	-7.09006	-7.08519	-7.07418	-7.04906	-7.03765	-7.03472	-7.01187	-6.99259	-6.98718	-6.98376	-6.9651	-6.97251
	-0.0826666	-0.088129	-0.0971842	-0.120281	-0.168896	-0.255535	-0.386326	-0.562043	-0.793326	-1.0825	-1.41267	-1.79197	-2.20263	-2.62477	-3.07745	-3.54578	-4.03294	-4.53394	-5.05169	-5.57947	-6.11214	-6.63017	-7.14013	-7.63844	-8.10005	-8.5146	-8.89262	-9.21984	-9.48225	-9.7155	-9.91655	-10.0707	-10.1815	-10.2533	-10.3053	-10.3315	-10.3415	-10.3412	-10.3222	-10.2984	-10.2856	-10.2656	-10.2417	-10.2255	-10.1954	-10.1952	-10.1834	-10.1671	-10.1629
	-0.034815	-0.0467607	-0.0558873	-0.0595358	-0.0886869	-0.132064	-0.18083	-0.249755	-0.359147	-0.504692	-0.692314	-0.932581	-1.20141	-1.50142	-1.83917	-2.19343	-2.55824	-2.91912	-3.28972	-3.6826	-4.06525	-4.44412	-4.82296	-5.19612	-5.56573	-5.91848	-6.22705	-6.49713	-6.74476	-6.95717	-7.11305	-7.23868	-7.34435	-7.42037	-7.47251	-7.51041	-7.52888	-7.55415	-7.56261	-7.56543	-7.56557	-7.54316	-7.52333	-7.51706	-7.50393	-7.48421	-7.47242	-7.47019	-7.46657
	-0.0269731	-0.0282613	-0.0318484	-0.0517017	-0.0970507	-0.170175	-0.27415	-0.41548	-0.618797	-0.872208	-1.18011	-1.5118	-1.86157	-2.23894	-2.63403	-3.02446	-3.42387	-3.83291	-4.2562	-4.66778	-5.07507	-5.48086	-5.86208	-6.22861	-6.57062	-6.87424	-7.15068	-7.37961	-7.5447	-7.68065	-7.77298	-7.83894	-7.89525	-7.91644	-7.93751	-7.95416	-7.96469	-7.97075	-7.96724	-7.97223	-7.96726	-7.95155	-7.93502	-7.92367	-7.91668	-7.9034	-7.8991	-7.89637	-7.89352
	-0.0249107	-0.02848	-0.0306096	-0.0457415	-0.0755961	-0.126196	-0.209142	-0.341756	-0.512878	-0.729023	-0.983075	-1.29696	-1.62823	-1.98177	-2.36924	-2.7934	-3.23185	-3.666	-4.12816	-4.59682	-5.04935	-5.50263	-5.92296	-6.33196	-6.72058	-7.06386	-7.38181	-7.64857	-7.86869	-8.05199	-8.19272	-8.30416	-8.37461	-8.40035	-8.41477	-8.41456	-8.39613	-8.37504	-8.33526	-8.30538	-8.28824	-8.26685	-8.24577	-8.23373	-8.20974	-8.18995	-8.17526	-8.16886	-8.17286
	-0.0480463	-0.0494773	-0.0390132	-0.0517764	-0.0504124	-0.0502788	-0.064435	-0.0741461	-0.108918	-0.17205	-0.277937	-0.431566	-0.634467	-0.873796	-1.14831	-1.45617	-1.80382	-2.1632	-2.53912	-2.95406	-3.37378	-3.81681	-4.26344	-4.69831	-5.12694	-5.52283	-5.88407	-6.20728	-6.47653	-6.7	-6.86095	-6.97856	-7.06332	-7.09437	-7.09961	-7.10698	-7.09124	-7.03822	-7.00675	-6.96396	-6.92481	-6.9	-6.87953	-6.85301	-6.82915	-6.7987	-6.78917	-6.78408	-6.78279
	-0.00437725	-0.00424343	0.00290054	0.000880778	-0.00344047	-0.00314641	0.0007734	0.00771663	-0.000256717	0.00256607	0.00874674	-0.00820342	-0.0503861	-0.108435	-0.181443	-0.311104	-0.495238	-0.701956	-0.949502	-1.22992	-1.5346	-1.86632	-2.21646	-2.58596	-2.97071	-3.37504	-3.77691	-4.19253	-4.61182	-5.02303	-5.41363	-5.77938	-6.13102	-6.42761	-6.66676	-6.86321	-7.01482	-7.10932	-7.19039	-7.24146	-7.28355	-7.30954	-7.31279	-7.30402	-7.28747	-7.25154	-7.22433	-7.18762	-7.16171
	-0.00767842	-0.00917685	-0.00754458	-0.010073	-0.0117052	-0.0234631	-0.0163869	-0.0109428	-0.0200122	-0.0279847	-0.0314094	-0.0340046	-0.0550471	-0.0952721	-0.175921	-0.285054	-0.442285	-0.637393	-0.863672	-1.12715	-1.41207	-1.71785	-2.0466	-2.4159	-2.80707	-3.2151	-3.63603	-4.06617	-4.47457	-4.86873	-5.22492	-5.55399	-5.85089	-6.11384	-6.3513	-6.54257	-6.70874	-6.84164	-6.93239	-7.00392	-7.06127	-7.08916	-7.1042	-7.11495	-7.09668	-7.08274	-7.06781	-7.05988	-7.04412
	-0.0303414	-0.0358938	-0.0406838	-0.0455667	-0.039252	-0.0311706	-0.0280803	-0.0284821	-0.0453245	-0.0498469	-0.0562288	-0.0834154	-0.11498	-0.172939	-0.279069	-0.432793	-0.629547	-0.867603	-1.15305	-1.47379	-1.79892	-2.16722	-2.5653	-2.97476	-3.4181	-3.85789	-4.31382	-4.75721	-5.19476	-5.60434	-5.99584	-6.34998	-6.66628	-6.93642	-7.15936	-7.34855	-7.49199	-7.59298	-7.67114	-7.71783	-7.74722	-7.74936	-7.74224	-7.73059	-7.71949	-7.70172	-7.69321	-7.66195	-7.63765
	-0.0537237	-0.0568815	-0.043422	-0.042795	-0.0598376	-0.0633534	-0.0579116	-0.0594122	-0.0779559	-0.0721105	-0.0754699	-0.0883029	-0.100979	-0.125592	-0.171968	-0.251364	-0.384916	-0.545898	-0.760216	-1.03733	-1.34237	-1.69443	-2.09369	-2.52212	-2.97475	-3.44473	-3.93682	-4.43369	-4.92479	-5.41673	-5.8951	-6.36804	-6.81082	-7.22835	-7.61645	-7.97097	-8.27495	-8.54397	-8.77012	-8.94326	-9.06096	-9.14559	-9.21245	-9.25092	-9.26678	-9.28007	-9.28355	-9.28296	-9.27894
	-0.0109964	-0.0240411	-0.036065	-0.0243495	-0.0470852	-0.0296661	-0.0330254	-0.0260713	-0.0245906	-0.0241196	-0.0274789	-0.0578742	-0.0892004	-0.175606	-0.276373	-0.447401	-0.669738	-0.923086	-1.24562	-1.58872	-1.99605	-2.41801	-2.86827	-3.34351	-3.83311	-4.35532	-4.85113	-5.33649	-5.809	-6.23592	-6.63741	-6.97524	-7.27537	-7.5337	-7.72623	-7.88974	-8.00005	-8.082	-8.13539	-8.18617	-8.21508	-8.22569	-8.24284	-8.22157	-8.22085	-8.19722	-8.15559	-8.14328	-8.1091
	0.0207485	0.0250311	0.0256507	0.044018	0.0387869	0.0407501	0.0326203	0.0261376	0.0444131	0.0205114	0.0169934	-0.00411405	-0.0350631	-0.0939335	-0.209121	-0.346477	-0.549766	-0.801655	-1.12194	-1.49012	-1.86448	-2.30588	-2.74755	-3.23403	-3.7459	-4.25758	-4.81295	-5.35817	-5.89427	-6.41166	-6.89127	-7.35638	-7.77037	-8.14856	-8.49845	-8.802	-9.05375	-9.2505	-9.4029	-9.50954	-9.56736	-9.61134	-9.62078	-9.63665	-9.63452	-9.6048	-9.59569	-9.56657	-9.54378
	-0.0458447	-0.0138153	-0.0272528	-0.028499	-0.0420932	-0.0478707	-0.0452127	-0.0650596	-0.0524065	-0.0598307	-0.0518617	-0.0738127	-0.115292	-0.183259	-0.315512	-0.478284	-0.717865	-1.01461	-1.33876	-1.72776	-2.12393	-2.57544	-3.07161	-3.56595	-4.10547	-4.65476	-5.21867	-5.78177	-6.32581	-6.85825	-7.34895	-7.82282	-8.25725	-8.66317	-9.04026	-9.36617	-9.67152	-9.9139	-10.1238	-10.3142	-10.4412	-10.5356	-10.5889	-10.6148	-10.6277	-10.6206	-10.6244	-10.5894	-10.5791
	0.019367	0.00131506	0.0147527	-1.38059e-05	0.00155028	0.0116285	-0.0140704	0.000304058	-0.0144625	-0.00820989	-0.0177475	-0.0294678	-0.0376011	-0.11369	-0.199597	-0.36433	-0.562438	-0.808709	-1.11995	-1.45882	-1.82898	-2.2099	-2.60201	-3.01582	-3.42801	-3.86367	-4.28743	-4.72602	-5.14582	-5.52586	-5.91058	-6.23804	-6.54538	-6.81461	-7.03608	-7.24471	-7.41281	-7.5595	-7.65367	-7.72354	-7.77985	-7.78509	-7.79268	-7.79875	-7.79216	-7.78201	-7.76745	-7.76068	-7.74568
	-0.0224278	-0.0108648	-0.0250038	-0.01727	-0.0231324	-0.048286	-0.0418808	-0.0651619	-0.0789131	-0.145773	-0.226437	-0.328355	-0.502715	-0.696137	-0.942221	-1.20392	-1.4983	-1.83633	-2.18005	-2.57606	-2.9745	-3.39792	-3.83966	-4.25984	-4.70735	-5.13606	-5.5657	-5.96932	-6.36058	-6.74987	-7.11135	-7.4631	-7.78258	-8.04911	-8.30438	-8.51385	-8.7005	-8.86454	-8.98422	-9.08606	-9.16284	-9.19922	-9.21562	-9.21384	-9.20418	-9.18173	-9.16727	-9.13896	-9.11745
	0.0124141	-0.00414748	0.0107784	0.00733998	0.00749758	0.00209901	-0.0138414	-0.00712232	-0.0327384	-0.0185911	-0.0211028	-0.0293879	-0.0318351	-0.0751426	-0.134607	-0.239327	-0.36472	-0.534352	-0.752612	-0.984778	-1.26074	-1.51811	-1.80847	-2.11479	-2.41869	-2.76235	-3.08864	-3.44558	-3.77663	-4.08933	-4.39461	-4.65947	-4.91055	-5.11556	-5.31	-5.46241	-5.59312	-5.70922	-5.78611	-5.85343	-5.89211	-5.90636	-5.9159	-5.90034	-5.86542	-5.8293	-5.80194	-5.76885	-5.75493
	-0.017808	-0.0292973	-0.0329859	-0.0274658	-0.0386144	-0.0392888	-0.0560084	-0.0987772	-0.158867	-0.259543	-0.402872	-0.592056	-0.823662	-1.08997	-1.37451	-1.68141	-2.0018	-2.33197	-2.69553	-3.07548	-3.4759	-3.9161	-4.36533	-4.80837	-5.2541	-5.67364	-6.07867	-6.43681	-6.75826	-7.04993	-7.31007	-7.52395	-7.70867	-7.85819	-7.97685	-8.076	-8.1422	-8.18413	-8.19806	-8.18533	-8.16941	-8.13932	-8.11623	-8.08813	-8.06023	-8.03808	-8.02186	-7.9959	-7.98743
	-0.0263263	-0.0363236	-0.0405415	-0.0332895	-0.0371319	-0.0348512	-0.0396119	-0.0483364	-0.0490119	-0.0503629	-0.0538729	-0.0607046	-0.0865253	-0.135992	-0.218867	-0.342414	-0.517606	-0.750181	-1.04052	-1.36377	-1.72772	-2.12699	-2.53018	-2.9548	-3.40265	-3.84625	-4.30185	-4.76086	-5.20804	-5.63876	-6.0485	-6.41831	-6.7652	-7.07296	-7.34723	-7.58787	-7.77981	-7.92966	-8.04424	-8.12621	-8.16992	-8.20643	-8.22553	-8.22884	-8.22443	-8.21318	-8.1951	-8.1865	-8.16812
	-0.0118623	-0.00999805	-0.0139608	-0.0185809	-0.0168235	-0.0175069	-0.0189224	-0.0264401	-0.0317434	-0.0330171	-0.0359062	-0.0500104	-0.0793442	-0.126658	-0.213289	-0.336295	-0.5103	-0.727522	-0.997066	-1.31561	-1.66072	-2.04209	-2.46171	-2.90062	-3.36541	-3.85259	-4.34442	-4.84945	-5.33736	-5.82554	-6.29723	-6.75384	-7.18801	-7.60399	-7.97577	-8.31208	-8.61003	-8.85421	-9.06799	-9.23489	-9.36973	-9.47322	-9.54689	-9.59623	-9.62874	-9.65085	-9.66549	-9.66628	-9.65621
	-0.0258188	-0.0358898	-0.0360891	-0.0353476	-0.0429398	-0.0434925	-0.0544384	-0.0448212	-0.0415232	-0.049182	-0.047577	-0.0570293	-0.0884862	-0.130207	-0.207917	-0.318176	-0.479625	-0.68545	-0.926831	-1.19099	-1.49032	-1.80368	-2.13576	-2.49652	-2.8559	-3.23222	-3.62018	-3.99384	-4.36661	-4.70943	-5.03076	-5.32922	-5.61416	-5.86868	-6.08971	-6.3037	-6.47966	-6.62672	-6.75393	-6.85776	-6.91686	-6.9608	-6.98816	-7.00618	-7.0208	-7.01285	-7.00058	-6.98946	-6.97673
	0.0191664	0.0152041	0.0174093	0.01969	0.0284218	0.0204309	0.0188825	0.0162603	0.0061215	0.00142668	-0.0231481	-0.0720379	-0.135702	-0.255399	-0.437934	-0.664601	-0.954807	-1.29625	-1.68696	-2.13948	-2.60825	-3.12162	-3.65699	-4.20838	-4.77971	-5.34407	-5.91142	-6.48501	-7.02996	-7.56982	-8.07961	-8.52992	-8.94362	-9.30289	-9.61591	-9.8755	-10.0829	-10.2507	-10.3739	-10.4499	-10.5031	-10.531	-10.5417	-10.5432	-10.5362	-10.5209	-10.5078	-10.4859	-10.47
	-0.0118667	-0.0192009	-0.0163784	-0.022949	-0.0244897	-0.0288018	-0.055606	-0.0896447	-0.163663	-0.273335	-0.432387	-0.636877	-0.884759	-1.18538	-1.52231	-1.89921	-2.32081	-2.77249	-3.25419	-3.75554	-4.26058	-4.78295	-5.30671	-5.84095	-6.36187	-6.89067	-7.41379	-7.92293	-8.41802	-8.87935	-9.30782	-9.69996	-10.0364	-10.3412	-10.6102	-10.8328	-11.0372	-11.1953	-11.3289	-11.4356	-11.505	-11.5742	-11.6049	-11.6229	-11.6385	-11.6377	-11.6206	-11.6084	-11.5897
	-0.00697947	-0.00845432	-0.0154252	-0.0223098	-0.0216947	-0.0131631	-0.0226536	-0.0204778	-0.0223098	-0.0351071	-0.0530434	-0.0789685	-0.130061	-0.222759	-0.37628	-0.569015	-0.83328	-1.16688	-1.54609	-1.97724	-2.41847	-2.89209	-3.39956	-3.9135	-4.45469	-5.01213	-5.58821	-6.17818	-6.74718	-7.31546	-7.85896	-8.3796	-8.86317	-9.30995	-9.71318	-10.0795	-10.3937	-10.6607	-10.8785	-11.0362	-11.1467	-11.2158	-11.2552	-11.2691	-11.2533	-11.2292	-11.2116	-11.1857	-11.1557
	-0.053771	-0.0574222	-0.0596843	-0.0656095	-0.063261	-0.0662236	-0.0852785	-0.122086	-0.179363	-0.254726	-0.370567	-0.529498	-0.708181	-0.926376	-1.15997	-1.41519	-1.69835	-1.99696	-2.32115	-2.67299	-3.06068	-3.46938	-3.88782	-4.34584	-4.82964	-5.32673	-5.84493	-6.37131	-6.88785	-7.40417	-7.90534	-8.3832	-8.8376	-9.24641	-9.60697	-9.92412	-10.1736	-10.362	-10.4838	-10.5699	-10.621	-10.6441	-10.6561	-10.6535	-10.6345	-10.6164	-10.5891	-10.5634	-10.5233
	-0.0222373	-0.0212784	-0.0208492	-0.0166702	-0.0290365	-0.0336442	-0.0480685	-0.0717072	-0.125783	-0.201781	-0.299854	-0.424213	-0.57715	-0.750572	-0.945534	-1.16676	-1.3962	-1.65481	-1.92269	-2.21383	-2.5285	-2.84688	-3.18933	-3.53314	-3.87044	-4.21914	-4.56047	-4.89894	-5.25634	-5.60208	-5.94868	-6.27137	-6.56544	-6.84246	-7.06127	-7.24293	-7.39036	-7.49688	-7.5816	-7.65055	-7.69021	-7.71842	-7.72473	-7.72866	-7.72298	-7.71632	-7.72158	-7.70755	-7.69451
	0.0155754	0.0189672	0.0120826	0.0143437	0.0165191	0.0166907	0.0108662	0.00980616	0.0112953	0.00894833	0.00276518	-0.015512	-0.046998	-0.104831	-0.191117	-0.326038	-0.492403	-0.699968	-0.960531	-1.24912	-1.57336	-1.94318	-2.32659	-2.75269	-3.20472	-3.67016	-4.18129	-4.71086	-5.24856	-5.79193	-6.33032	-6.86048	-7.36242	-7.83428	-8.26284	-8.64592	-8.98738	-9.26196	-9.47894	-9.65108	-9.78108	-9.86178	-9.92986	-9.97378	-9.99646	-10.0053	-10.0024	-9.99457	-9.97354
	0.00984859	0.00914669	0.00277567	0.00853062	0.0126243	0.00173092	0.00181675	-0.00095892	0.00731421	0.00428152	-0.00616741	-0.0226979	-0.0519056	-0.0979848	-0.161001	-0.25415	-0.403594	-0.580437	-0.797141	-1.04356	-1.31089	-1.60242	-1.91107	-2.22775	-2.56072	-2.9029	-3.26102	-3.61407	-3.9785	-4.35617	-4.71306	-5.07942	-5.44688	-5.81681	-6.17754	-6.5384	-6.90473	-7.26492	-7.59401	-7.90969	-8.20679	-8.48767	-8.75318	-9.00066	-9.23759	-9.46124	-9.66207	-9.83854	-9.98297
	-0.0110202	-0.0181627	-0.0125952	-0.00649738	-0.0105052	-0.0265365	-0.0361123	-0.0351529	-0.0288839	-0.0435123	-0.0427251	-0.058126	-0.0918918	-0.143767	-0.22609	-0.34467	-0.521496	-0.738788	-1.00987	-1.32318	-1.66675	-2.047	-2.44221	-2.85881	-3.31353	-3.78213	-4.27155	-4.75621	-5.24765	-5.7434	-6.2242	-6.69554	-7.12504	-7.51938	-7.8781	-8.1914	-8.47058	-8.71181	-8.90025	-9.04423	-9.151	-9.22281	-9.25935	-9.28188	-9.29281	-9.30848	-9.30065	-9.30509	-9.29107
	-0.0151806	-0.0236254	-0.025013	-0.0265722	-0.0254416	-0.0274458	-0.0243111	-0.0253391	-0.0205426	-0.0377755	-0.0416126	-0.0512738	-0.0818853	-0.136086	-0.238068	-0.377174	-0.576936	-0.85167	-1.16674	-1.52731	-1.92018	-2.33803	-2.78884	-3.26592	-3.77007	-4.29322	-4.82408	-5.35133	-5.87453	-6.37574	-6.84875	-7.28869	-7.68441	-8.03853	-8.34882	-8.61166	-8.84622	-9.04226	-9.19609	-9.31223	-9.39372	-9.4497	-9.47902	-9.49545	-9.48923	-9.48059	-9.47664	-9.46251	-9.44339
	-0.0124726	-0.0178671	-0.0158634	-0.024837	-0.0195279	-0.0215316	-0.0245795	-0.0252814	-0.0206742	-0.0359855	-0.0460567	-0.0852933	-0.135475	-0.22049	-0.360477	-0.548101	-0.788666	-1.08012	-1.42123	-1.79652	-2.1996	-2.62661	-3.08847	-3.57078	-4.07482	-4.59767	-5.11202	-5.62833	-6.14302	-6.65124	-7.15469	-7.64574	-8.13046	-8.60328	-9.04622	-9.47354	-9.86348	-10.2159	-10.5275	-10.7768	-10.9896	-11.1612	-11.2929	-11.3858	-11.4439	-11.4776	-11.4961	-11.5012	-11.4901
	0.00589609	0.00154543	0.00336266	-0.00168943	-0.0018611	0.00728416	-0.00385046	-0.00420809	-0.0107346	-0.0129099	-0.0246596	-0.0537128	-0.103647	-0.210661	-0.369947	-0.58003	-0.858405	-1.18653	-1.55905	-1.9749	-2.40662	-2.8668	-3.33242	-3.82551	-4.33247	-4.84814	-5.37564	-5.91995	-6.45108	-6.96664	-7.45038	-7.8907	-8.28844	-8.65769	-8.9949	-9.28149	-9.5197	-9.71955	-9.86964	-9.96589	-10.0373	-10.0718	-10.0931	-10.1041	-10.1046	-10.0906	-10.0702	-10.0568	-10.0382
	-0.0075016	0.0011158	-0.00157499	-0.000444412	0.00303411	-0.00863266	-0.0116816	-0.0161195	-0.0207434	-0.0165634	-0.0139437	-0.0225611	-0.0471826	-0.0918856	-0.172945	-0.298033	-0.472509	-0.700202	-0.972415	-1.3075	-1.67972	-2.08539	-2.51756	-2.96658	-3.45458	-3.95759	-4.47754	-5.01605	-5.55788	-6.09998	-6.62939	-7.13827	-7.63798	-8.10984	-8.53942	-8.93735	-9.29222	-9.61195	-9.87543	-10.1031	-10.298	-10.4232	-10.52	-10.582	-10.6067	-10.6232	-10.6184	-10.5949	-10.5704
	-0.00259939	-0.012666	-0.00283562	-0.00481745	-0.00576899	-0.0109138	-0.0413444	-0.0762786	-0.140928	-0.244577	-0.376456	-0.563071	-0.782237	-1.03813	-1.33309	-1.64037	-1.96827	-2.3278	-2.69654	-3.07884	-3.47257	-3.87215	-4.27372	-4.65634	-5.01369	-5.35331	-5.66135	-5.93695	-6.19187	-6.39925	-6.57667	-6.72659	-6.83982	-6.93443	-6.9889	-7.01604	-7.02213	-7.00865	-6.98815	-6.97277	-6.95372	-6.9343	-6.91054	-6.89178	-6.86983	-6.85056	-6.84015	-6.8249	-6.82187
	-0.0135498	-0.0116485	-0.0145004	-0.0178284	-0.0162445	-0.0167191	-0.0164017	-0.0118057	-0.0246397	-0.0278884	-0.0386645	-0.0536402	-0.0770153	-0.130189	-0.223786	-0.355133	-0.537018	-0.749499	-0.991735	-1.28376	-1.60855	-1.96061	-2.34641	-2.75732	-3.1985	-3.66043	-4.12386	-4.59374	-5.05795	-5.50984	-5.93668	-6.35163	-6.7323	-7.07102	-7.37037	-7.6227	-7.8344	-8.00519	-8.14371	-8.2536	-8.33119	-8.38225	-8.42216	-8.43949	-8.4366	-8.43344	-8.41941	-8.39507	-8.37578
	-0.0455568	-0.0448436	-0.0484089	-0.0466661	-0.0564912	-0.0541142	-0.0476963	-0.0474585	-0.0478548	-0.0519749	-0.0558573	-0.069565	-0.0998336	-0.144447	-0.220367	-0.315161	-0.453732	-0.636583	-0.851612	-1.0906	-1.3669	-1.66142	-1.97649	-2.30346	-2.64799	-3.02782	-3.41518	-3.81759	-4.23454	-4.64313	-5.02929	-5.39464	-5.73972	-6.06448	-6.36211	-6.63495	-6.89452	-7.12436	-7.32429	-7.51103	-7.67503	-7.80642	-7.92134	-8.01411	-8.0853	-8.13369	-8.17487	-8.19604	-8.20236
	-0.0225008	-0.0244019	-0.0268585	-0.0289184	-0.0272552	-0.0214723	-0.0230562	-0.016164	-0.0190936	-0.016399	-0.0226595	-0.0269379	-0.057841	-0.0973047	-0.165297	-0.268244	-0.405836	-0.582528	-0.78992	-1.02399	-1.27274	-1.53397	-1.81823	-2.11368	-2.42234	-2.7384	-3.06382	-3.385	-3.6972	-4.0038	-4.30149	-4.5863	-4.85299	-5.10051	-5.32632	-5.52736	-5.71936	-5.889	-6.03676	-6.16242	-6.27922	-6.3699	-6.44308	-6.49624	-6.52722	-6.5557	-6.56679	-6.57282	-6.58042
	-0.014556	-0.0183637	-0.00901318	-0.0121822	-0.0135258	-0.0105917	-0.0148693	-0.0334019	-0.0629184	-0.118575	-0.205973	-0.335758	-0.502077	-0.700807	-0.9485	-1.20418	-1.47404	-1.76304	-2.05654	-2.35365	-2.65957	-2.9832	-3.32805	-3.66715	-4.00545	-4.34728	-4.65771	-4.95186	-5.21233	-5.43442	-5.6468	-5.82283	-5.97017	-6.11366	-6.23121	-6.32335	-6.38928	-6.43359	-6.46584	-6.48808	-6.49088	-6.49696	-6.49191	-6.48672	-6.48207	-6.46849	-6.46266	-6.44734	-6.43355
	-0.00554241	-0.0137026	-0.0198028	-0.0229721	-0.0217039	-0.0310556	-0.041358	-0.0559417	-0.0930324	-0.142172	-0.220165	-0.321071	-0.448779	-0.60425	-0.784006	-0.983368	-1.1816	-1.40508	-1.64031	-1.90592	-2.17251	-2.46324	-2.76451	-3.07684	-3.39516	-3.72676	-4.048	-4.37301	-4.67389	-4.95646	-5.2193	-5.44101	-5.63855	-5.80093	-5.9324	-6.04465	-6.12819	-6.19547	-6.25314	-6.29857	-6.33274	-6.3522	-6.36988	-6.38353	-6.38083	-6.38083	-6.38143	-6.36994	-6.37451
	-0.0308247	-0.0365281	-0.0390618	-0.0366871	-0.0397738	-0.044924	-0.0395353	-0.0364452	-0.0354946	-0.0377932	-0.0501538	-0.0535656	-0.0732267	-0.118568	-0.205845	-0.324689	-0.498743	-0.728917	-1.02066	-1.35062	-1.70476	-2.0714	-2.45474	-2.85594	-3.25183	-3.65705	-4.07042	-4.47402	-4.87439	-5.25402	-5.61507	-5.95291	-6.24922	-6.51636	-6.71737	-6.88693	-7.03703	-7.13481	-7.21815	-7.28411	-7.32698	-7.35732	-7.36297	-7.36822	-7.36578	-7.35236	-7.34465	-7.33533	-7.3153
	-0.0462255	-0.0508866	-0.0542307	-0.053422	-0.0564628	-0.0395403	-0.0417719	-0.0562606	-0.0635576	-0.0543365	-0.0677104	-0.0948672	-0.127389	-0.197085	-0.310635	-0.472651	-0.69809	-0.987687	-1.34754	-1.76907	-2.23207	-2.75351	-3.31404	-3.90184	-4.52431	-5.15816	-5.81688	-6.46639	-7.09079	-7.68956	-8.27824	-8.8309	-9.36567	-9.84596	-10.2879	-10.6848	-11.0103	-11.2689	-11.462	-11.5895	-11.6736	-11.697	-11.6994	-11.6978	-11.6832	-11.655	-11.6054	-11.5551	-11.5243
	0.00477266	-0.0146823	-0.00991631	-0.00109959	-0.0113339	-0.0180221	-0.0164027	-0.03444	-0.0377841	-0.0440683	-0.0456877	-0.051867	-0.0901608	-0.150634	-0.233868	-0.368823	-0.540659	-0.769063	-1.03113	-1.32083	-1.67841	-2.06468	-2.48264	-2.92814	-3.39819	-3.88981	-4.38982	-4.86943	-5.37515	-5.88461	-6.38527	-6.86525	-7.3076	-7.71833	-8.09735	-8.42599	-8.71019	-8.96292	-9.20227	-9.3966	-9.56239	-9.69418	-9.79523	-9.87492	-9.94446	-9.98819	-10.0267	-10.0558	-10.0781
	-0.00172186	0.00091362	0.00851202	0.00304031	-0.00618029	0.000404835	-0.00141954	-0.0117545	-0.00851202	-0.0107403	-0.0267496	-0.053905	-0.109631	-0.202026	-0.351144	-0.556752	-0.796415	-1.09503	-1.45981	-1.85767	-2.29037	-2.7654	-3.27041	-3.79831	-4.37181	-4.94604	-5.52737	-6.10028	-6.67293	-7.22648	-7.75707	-8.2538	-8.74283	-9.1957	-9.58986	-9.95631	-10.293	-10.547	-10.7445	-10.9175	-11.04	-11.1013	-11.1499	-11.1618	-11.1616	-11.1545	-11.1288	-11.1026	-11.0864
	-0.0811419	-0.0819612	-0.0860171	-0.0857081	-0.0647368	-0.0768914	-0.0935111	-0.0818605	-0.0773005	-0.088542	-0.0861111	-0.0896425	-0.111394	-0.151457	-0.221365	-0.31519	-0.44524	-0.628263	-0.830137	-1.05824	-1.32177	-1.60578	-1.91285	-2.2359	-2.56814	-2.91014	-3.25275	-3.59158	-3.92613	-4.2582	-4.56594	-4.8408	-5.1216	-5.39041	-5.62784	-5.84725	-6.06256	-6.25629	-6.42868	-6.56946	-6.70681	-6.83544	-6.91959	-6.97914	-7.02539	-7.06243	-7.08111	-7.09108	-7.10513
	-0.0163586	-0.0124133	-0.0158114	-0.021671	-0.0260475	-0.0375055	-0.0634994	-0.0927051	-0.154196	-0.251564	-0.391331	-0.552568	-0.729923	-0.941965	-1.1745	-1.42594	-1.70719	-2.02155	-2.33175	-2.65601	-2.96297	-3.26203	-3.55246	-3.82491	-4.08209	-4.32349	-4.54608	-4.75143	-4.93016	-5.07867	-5.2073	-5.33345	-5.4399	-5.52205	-5.57491	-5.60775	-5.63168	-5.64555	-5.64586	-5.6417	-5.63627	-5.61408	-5.59722	-5.57721	-5.56708	-5.56227	-5.55038	-5.53268	-5.52825
	-0.0243535	-0.0216522	-0.0248818	-0.0218172	-0.0242672	-0.0267172	-0.0283794	-0.0336256	-0.0291672	-0.0272365	-0.03824	-0.0569229	-0.0886078	-0.149708	-0.261337	-0.410139	-0.620047	-0.877715	-1.194	-1.54485	-1.93899	-2.36632	-2.82842	-3.31117	-3.81975	-4.34608	-4.88653	-5.43265	-5.99844	-6.56717	-7.13162	-7.69515	-8.23321	-8.746	-9.20838	-9.63227	-9.99426	-10.299	-10.5522	-10.7544	-10.9072	-11.0221	-11.0975	-11.1328	-11.1479	-11.1399	-11.1145	-11.0845	-11.0463
	-0.0187011	-0.0215836	-0.0242925	-0.0180054	-0.0173054	-0.022984	-0.0285711	-0.0361714	-0.0343413	-0.0392284	-0.0477901	-0.0502334	-0.0673466	-0.102365	-0.165661	-0.277334	-0.448095	-0.67083	-0.950249	-1.2781	-1.6369	-2.04452	-2.47222	-2.91958	-3.40535	-3.91314	-4.43552	-4.97279	-5.5295	-6.0849	-6.62373	-7.14986	-7.65484	-8.11097	-8.5321	-8.89486	-9.19702	-9.43489	-9.60998	-9.74709	-9.83369	-9.87265	-9.89669	-9.90327	-9.88122	-9.86169	-9.8212	-9.78375	-9.74541
	-0.0197482	-0.0143304	-0.0138965	-0.0130224	-0.010314	-0.0149441	-0.0154648	-0.0152044	-0.0180869	-0.0170331	-0.0310917	-0.0481124	-0.078476	-0.139653	-0.224373	-0.353477	-0.532441	-0.750032	-1.02561	-1.3362	-1.67376	-2.05507	-2.46412	-2.90108	-3.36209	-3.8384	-4.34791	-4.85941	-5.37519	-5.88291	-6.3895	-6.90285	-7.39101	-7.84845	-8.27406	-8.66736	-9.01025	-9.29772	-9.53536	-9.72134	-9.86466	-9.96713	-10.0372	-10.0583	-10.0539	-10.0394	-10.012	-9.97662	-9.94014
	-0.0239162	-0.0165772	-0.0201678	-0.022089	-0.0265465	-0.0305624	-0.0274205	-0.0270739	-0.0296092	-0.0248923	-0.0414848	-0.0636535	-0.117078	-0.212058	-0.359586	-0.554492	-0.812931	-1.13786	-1.52226	-1.95806	-2.44183	-2.95298	-3.47792	-4.02717	-4.60397	-5.19892	-5.8083	-6.42611	-7.03082	-7.62992	-8.21051	-8.7542	-9.24721	-9.6904	-10.0905	-10.4239	-10.7028	-10.9195	-11.0847	-11.1859	-11.2463	-11.276	-11.289	-11.285	-11.2733	-11.2516	-11.2295	-11.2141	-11.1924
	-0.0211244	-0.0145717	-0.0196438	-0.0267167	-0.0149183	-0.0181627	-0.0213056	-0.0214787	-0.0125632	-0.0140438	-0.0231328	-0.0345616	-0.0537467	-0.119727	-0.209422	-0.354357	-0.558674	-0.810325	-1.10615	-1.43699	-1.81135	-2.22764	-2.66389	-3.14296	-3.64308	-4.16964	-4.71476	-5.2612	-5.80327	-6.34455	-6.88408	-7.43449	-7.9784	-8.50288	-9.02589	-9.51113	-9.96104	-10.3627	-10.7121	-10.9965	-11.2295	-11.4181	-11.5574	-11.6621	-11.7374	-11.7776	-11.8074	-11.8282	-11.8304
	0.0357018	0.0369225	0.0318594	0.0370092	0.0387573	0.0346546	0.0355368	0.0351038	0.0254107	0.0188594	0.00785875	-0.0192051	-0.0586543	-0.135822	-0.247276	-0.405155	-0.62677	-0.897927	-1.22329	-1.59023	-1.98694	-2.41418	-2.86243	-3.34917	-3.84783	-4.36081	-4.89842	-5.46267	-6.03398	-6.6236	-7.22236	-7.814	-8.4051	-8.97582	-9.51499	-10.0053	-10.4502	-10.8417	-11.1801	-11.4618	-11.6981	-11.8577	-11.9788	-12.0571	-12.0839	-12.0813	-12.0616	-12.0154	-11.9709
	0.0124435	0.0123568	0.00904036	0.00362921	0.00353575	0.00275517	-0.00214243	-0.000394344	-0.00222921	-0.00328302	-0.0109696	-0.0199642	-0.0396957	-0.0735655	-0.134394	-0.2455	-0.399974	-0.602235	-0.844711	-1.13211	-1.4758	-1.84866	-2.25873	-2.7043	-3.17753	-3.6702	-4.18887	-4.71275	-5.26533	-5.82789	-6.40522	-6.97892	-7.55123	-8.11407	-8.66532	-9.18803	-9.67988	-10.1269	-10.5329	-10.8962	-11.201	-11.4506	-11.6441	-11.7896	-11.894	-11.954	-11.987	-12.0063	-12.005
	0.00956917	0.00945187	0.0154543	0.014987	0.0156879	0.0132608	0.0139847	0.0163898	0.00454617	0.0108776	0.00933456	-0.00909615	-0.0413589	-0.0815382	-0.177379	-0.313986	-0.510794	-0.75072	-1.0327	-1.36189	-1.71685	-2.08363	-2.45553	-2.84714	-3.24416	-3.65234	-4.07465	-4.49827	-4.90973	-5.31151	-5.69677	-6.07354	-6.42993	-6.76854	-7.10405	-7.42517	-7.71426	-7.99108	-8.2403	-8.46679	-8.6705	-8.84289	-9.00052	-9.12782	-9.23449	-9.31603	-9.37125	-9.40963	-9.4177
	0.0136805	0.0110407	0.00337696	-0.00692558	-0.00197792	-0.00237083	0.000599861	-0.0124187	-0.0172291	-0.00346565	-0.0120878	-0.0398693	-0.089345	-0.160452	-0.278338	-0.450529	-0.666081	-0.932776	-1.24567	-1.58082	-1.94283	-2.33202	-2.73838	-3.1592	-3.60454	-4.06322	-4.54331	-5.04002	-5.5308	-6.03827	-6.54174	-7.02387	-7.50697	-7.95441	-8.37817	-8.78404	-9.16021	-9.50106	-9.79897	-10.0555	-10.2563	-10.4064	-10.5184	-10.6017	-10.6552	-10.6938	-10.7158	-10.7457	-10.7488
	-0.0207158	-0.0300533	-0.0362971	-0.0464936	-0.0413238	-0.0407013	-0.0691043	-0.106373	-0.172806	-0.276563	-0.421513	-0.625817	-0.871959	-1.15096	-1.45788	-1.77675	-2.11051	-2.4593	-2.8219	-3.21386	-3.61753	-4.02992	-4.44823	-4.84998	-5.24337	-5.61167	-5.94326	-6.23423	-6.48921	-6.69115	-6.85822	-6.97831	-7.06752	-7.12636	-7.15892	-7.17388	-7.17018	-7.15115	-7.12587	-7.10159	-7.07406	-7.04659	-7.01783	-6.99116	-6.97676	-6.96436	-6.94108	-6.92697	-6.91747
	-0.0482644	-0.0466403	-0.0530162	-0.0677389	-0.0730521	-0.0726338	-0.0998217	-0.143163	-0.228577	-0.366385	-0.55885	-0.818692	-1.12528	-1.49429	-1.90855	-2.35101	-2.84489	-3.37043	-3.9285	-4.50408	-5.07965	-5.65047	-6.21821	-6.76445	-7.28019	-7.76025	-8.20607	-8.60431	-8.96014	-9.26389	-9.5165	-9.72973	-9.90136	-10.0239	-10.0998	-10.1537	-10.1897	-10.1972	-10.1927	-10.1628	-10.1423	-10.1265	-10.1026	-10.0854	-10.0599	-10.0466	-10.0292	-10.0187	-10.0187
	-0.0201211	-0.0203945	-0.0229369	-0.0259237	-0.0269728	-0.0235111	-0.0203228	-0.0272599	-0.0281927	-0.0353451	-0.0441925	-0.0463898	-0.0524794	-0.0793935	-0.147597	-0.262386	-0.437244	-0.673823	-0.978688	-1.34416	-1.77133	-2.22271	-2.71291	-3.23503	-3.76588	-4.31482	-4.87458	-5.43721	-5.99878	-6.54416	-7.06982	-7.58017	-8.05526	-8.50541	-8.91209	-9.29296	-9.62631	-9.90242	-10.1367	-10.3106	-10.4395	-10.5263	-10.5782	-10.6052	-10.6135	-10.5965	-10.5888	-10.5717	-10.5567
	0.00259431	-0.00859343	-0.0146726	-0.015449	-0.0148156	-0.0179929	-0.0201896	-0.0446187	-0.0832083	-0.157004	-0.293312	-0.472319	-0.71602	-1.01859	-1.36981	-1.76045	-2.1889	-2.66115	-3.15001	-3.65932	-4.18332	-4.7143	-5.25142	-5.78504	-6.30229	-6.79706	-7.26919	-7.70638	-8.09712	-8.43723	-8.7266	-8.97492	-9.17589	-9.32858	-9.43778	-9.5199	-9.57951	-9.62005	-9.63183	-9.63919	-9.63658	-9.6327	-9.6206	-9.60416	-9.58405	-9.5701	-9.55426	-9.539	-9.5368
	-0.0508467	-0.0466684	-0.0385254	-0.0548764	-0.0520455	-0.0501344	-0.0577787	-0.0569948	-0.0564312	-0.0574287	-0.071661	-0.0976561	-0.144477	-0.231009	-0.348893	-0.515025	-0.736953	-0.993509	-1.27971	-1.59444	-1.9449	-2.3201	-2.70374	-3.11672	-3.54936	-3.98335	-4.4089	-4.82666	-5.22022	-5.59312	-5.93208	-6.24377	-6.52383	-6.79112	-7.05647	-7.28426	-7.49469	-7.68351	-7.82878	-7.94228	-8.0344	-8.1049	-8.15856	-8.20446	-8.24627	-8.27645	-8.30276	-8.32461	-8.33823
	-0.0305643	-0.0312693	-0.0337417	-0.0413124	-0.0522857	-0.0532875	-0.0692365	-0.0997738	-0.139957	-0.216741	-0.323036	-0.455904	-0.632651	-0.836147	-1.07902	-1.34701	-1.64221	-1.97042	-2.31643	-2.68483	-3.06614	-3.45786	-3.8421	-4.22352	-4.60412	-4.97338	-5.32568	-5.67877	-6.02341	-6.34375	-6.6422	-6.90397	-7.13731	-7.34013	-7.51809	-7.68072	-7.80318	-7.91226	-7.99888	-8.06511	-8.10811	-8.14717	-8.16113	-8.17073	-8.1589	-8.15244	-8.14702	-8.14394	-8.12689
	-0.00495172	-0.00625231	-0.00998666	-0.0173343	-0.0166654	-0.0172507	-0.0266137	-0.0262793	-0.031908	-0.0283409	-0.0335429	-0.0488219	-0.0773615	-0.12682	-0.223112	-0.374727	-0.596227	-0.870254	-1.19393	-1.56338	-1.97802	-2.39274	-2.83181	-3.27949	-3.74257	-4.22052	-4.69765	-5.16611	-5.6244	-6.0554	-6.48653	-6.87603	-7.24777	-7.60249	-7.92733	-8.22048	-8.46765	-8.66074	-8.81038	-8.91714	-8.98981	-9.02651	-9.04048	-9.03379	-9.019	-8.99861	-8.98086	-8.95734	-8.93649
	0.0320059	0.0370861	0.0324658	0.02793	0.0164676	0.0197009	0.0171804	-0.00142118	-0.0478558	-0.131418	-0.269451	-0.445401	-0.681957	-0.95974	-1.29151	-1.68157	-2.09557	-2.53517	-2.9997	-3.48355	-3.99573	-4.51215	-5.02695	-5.55297	-6.06072	-6.55441	-7.02101	-7.46609	-7.87243	-8.23677	-8.56401	-8.85185	-9.1002	-9.31673	-9.49158	-9.62723	-9.73156	-9.79863	-9.83822	-9.85609	-9.8624	-9.86655	-9.86272	-9.85616	-9.84733	-9.82041	-9.81187	-9.80354	-9.78913
	-0.0385385	-0.0390823	-0.0371514	-0.0373201	-0.0453431	-0.0486609	-0.0701607	-0.102368	-0.166429	-0.258582	-0.402884	-0.598241	-0.832332	-1.10699	-1.41447	-1.75146	-2.11285	-2.51997	-2.96034	-3.43415	-3.93677	-4.47038	-5.02372	-5.58235	-6.1398	-6.679	-7.19811	-7.69767	-8.16094	-8.58376	-8.96933	-9.28207	-9.55323	-9.77615	-9.94862	-10.0721	-10.1456	-10.1813	-10.203	-10.176	-10.1515	-10.111	-10.0625	-10.0208	-9.9801	-9.933	-9.89945	-9.87506	-9.85448
	-0.0212343	-0.0160685	-0.0192574	-0.0172416	-0.0190045	-0.0205602	-0.0177473	-0.0230815	-0.0326998	-0.0294657	-0.0379496	-0.0428231	-0.0572734	-0.0820514	-0.119995	-0.186763	-0.27783	-0.410039	-0.573564	-0.777334	-1.02171	-1.30214	-1.59422	-1.90965	-2.23716	-2.56752	-2.91449	-3.25751	-3.59345	-3.9121	-4.22797	-4.53982	-4.82889	-5.09579	-5.33029	-5.53564	-5.71769	-5.8658	-5.99843	-6.11305	-6.19408	-6.27428	-6.33157	-6.36753	-6.38833	-6.38843	-6.38552	-6.3626	-6.34513
	-0.0156187	-0.0200729	-0.0251394	-0.0226618	-0.0283408	-0.0275613	-0.0219935	-0.0313474	-0.0284243	-0.0246383	-0.0440142	-0.0513916	-0.0647826	-0.0959366	-0.164288	-0.291344	-0.46408	-0.695651	-0.994409	-1.33986	-1.74749	-2.18275	-2.64348	-3.136	-3.63812	-4.1486	-4.6588	-5.18382	-5.72055	-6.24133	-6.74366	-7.2268	-7.68491	-8.10296	-8.47606	-8.80714	-9.10493	-9.34354	-9.53912	-9.68591	-9.79545	-9.87239	-9.92589	-9.94241	-9.93693	-9.92	-9.90363	-9.8908	-9.86318
	-0.0197909	-0.019457	-0.0121638	-0.0231312	-0.0278924	-0.0240228	-0.0319004	-0.0584269	-0.104962	-0.169107	-0.285889	-0.428998	-0.627483	-0.863904	-1.15806	-1.48525	-1.83702	-2.21296	-2.59887	-2.993	-3.39534	-3.77982	-4.17557	-4.56966	-4.94775	-5.31049	-5.67242	-6.00865	-6.31526	-6.59146	-6.8293	-7.04594	-7.21269	-7.34673	-7.45024	-7.52192	-7.58176	-7.61512	-7.62186	-7.62183	-7.60545	-7.59582	-7.57719	-7.55656	-7.54346	-7.51851	-7.51502	-7.50389	-7.4856
	-0.0125281	-0.0129742	-0.0146722	-0.0124447	-0.00523271	-0.00514925	-0.00779399	-0.0211043	-0.0207705	-0.0133081	-0.0167328	-0.039925	-0.0940793	-0.156266	-0.259473	-0.416846	-0.620805	-0.870327	-1.16807	-1.48841	-1.84456	-2.20835	-2.57263	-2.95464	-3.33156	-3.71099	-4.07975	-4.42806	-4.76811	-5.08821	-5.40551	-5.69906	-5.9513	-6.18622	-6.39835	-6.57268	-6.72775	-6.86122	-6.96743	-7.04407	-7.10871	-7.1635	-7.19164	-7.20568	-7.21945	-7.22503	-7.24032	-7.23544	-7.22821
	-0.0252443	-0.0245468	-0.0255771	-0.0351819	-0.0327055	-0.0374087	-0.0553388	-0.101886	-0.18084	-0.299915	-0.440646	-0.62843	-0.870649	-1.14215	-1.45898	-1.79244	-2.16781	-2.57231	-3.0062	-3.46541	-3.93569	-4.43426	-4.95339	-5.4799	-6.00785	-6.53505	-7.05831	-7.57108	-8.02712	-8.46203	-8.87444	-9.23233	-9.5421	-9.80684	-10.0048	-10.1754	-10.2877	-10.3639	-10.4187	-10.4321	-10.4511	-10.4397	-10.4305	-10.4265	-10.4059	-10.4021	-10.3856	-10.3738	-10.3654
	-0.011527	-0.0216625	-0.017458	-0.0277889	-0.022888	-0.0286238	-0.0474741	-0.0830302	-0.146375	-0.234125	-0.384373	-0.570319	-0.797721	-1.06734	-1.36737	-1.70512	-2.06636	-2.43808	-2.82046	-3.21167	-3.62892	-4.06468	-4.4934	-4.89072	-5.28309	-5.64053	-5.96876	-6.25733	-6.50068	-6.71342	-6.8727	-7.00854	-7.11135	-7.18108	-7.23287	-7.26929	-7.28693	-7.2915	-7.28116	-7.26267	-7.22592	-7.19924	-7.19273	-7.16224	-7.14527	-7.13257	-7.11677	-7.11632	-7.09727
	-0.000736237	0.000187874	-0.00122261	-0.00249481	-0.00667763	-0.00810814	0.000833511	-0.00498867	-0.007761	-0.0110197	-0.0288849	-0.0577307	-0.102737	-0.168975	-0.279828	-0.426517	-0.602585	-0.815371	-1.06661	-1.34068	-1.65323	-1.98359	-2.35228	-2.755	-3.17688	-3.60889	-4.05778	-4.50119	-4.96164	-5.40318	-5.83515	-6.24043	-6.61409	-6.95744	-7.24058	-7.48822	-7.6983	-7.86521	-8.00036	-8.10078	-8.16752	-8.21879	-8.23987	-8.24315	-8.23972	-8.23688	-8.22969	-8.21436	-8.19936
	-0.00624084	-0.00774193	-0.0156927	-0.0180969	-0.0235043	-0.0139132	-0.00617123	-0.00702572	-0.00106335	-0.0123634	-0.0215855	-0.0492353	-0.0857429	-0.150975	-0.256444	-0.402464	-0.584961	-0.809595	-1.08122	-1.38342	-1.73439	-2.10953	-2.511	-2.93595	-3.37104	-3.82448	-4.28612	-4.74268	-5.18918	-5.62132	-6.04174	-6.44356	-6.81441	-7.14752	-7.43448	-7.67467	-7.8695	-8.0047	-8.09971	-8.15957	-8.18929	-8.2039	-8.20099	-8.19257	-8.17961	-8.15325	-8.13316	-8.09679	-8.07175
	-0.0391588	-0.0413094	-0.037343	-0.04424	-0.0562153	-0.0685797	-0.0960197	-0.140602	-0.223433	-0.362201	-0.54985	-0.790897	-1.10014	-1.45769	-1.87515	-2.29556	-2.73749	-3.22052	-3.73434	-4.27489	-4.83078	-5.39813	-5.99984	-6.59129	-7.18305	-7.774	-8.34612	-8.90384	-9.42985	-9.92368	-10.3708	-10.7828	-11.1418	-11.4734	-11.7561	-11.9846	-12.1599	-12.2895	-12.3818	-12.4312	-12.4597	-12.4744	-12.466	-12.4622	-12.4377	-12.4305	-12.4231	-12.4125	-12.4053
	-0.0184449	-0.0114256	-0.0232607	-0.0251274	-0.0303191	-0.0419515	-0.054789	-0.065583	-0.108988	-0.174306	-0.2866	-0.422817	-0.597152	-0.806638	-1.04351	-1.29431	-1.58042	-1.89915	-2.24934	-2.61003	-3.01231	-3.4196	-3.82708	-4.24711	-4.66225	-5.05538	-5.44195	-5.79576	-6.11985	-6.42026	-6.66853	-6.88251	-7.05786	-7.20205	-7.31991	-7.41612	-7.49101	-7.53889	-7.55593	-7.56335	-7.55048	-7.54336	-7.52365	-7.51002	-7.49648	-7.49346	-7.47853	-7.47173	-7.46128
	-0.0289845	-0.0234622	-0.0285703	-0.0465138	-0.0507942	-0.0371302	-0.048966	-0.0766674	-0.109937	-0.178041	-0.286887	-0.444887	-0.624917	-0.855356	-1.11656	-1.40138	-1.71803	-2.07053	-2.45373	-2.87819	-3.31201	-3.75627	-4.22312	-4.69025	-5.17137	-5.63225	-6.05743	-6.46804	-6.85137	-7.20242	-7.52408	-7.79937	-8.03736	-8.22798	-8.37742	-8.49774	-8.57716	-8.64209	-8.69061	-8.71547	-8.73229	-8.73321	-8.73016	-8.73189	-8.73168	-8.72624	-8.71491	-8.70693	-8.6976
	-0.0141566	-0.0188497	-0.0222125	-0.0300203	-0.0476259	-0.079396	-0.0994158	-0.13722	-0.203003	-0.274256	-0.379988	-0.546971	-0.728752	-0.96331	-1.24372	-1.56007	-1.91704	-2.315	-2.7246	-3.18948	-3.67584	-4.18617	-4.7082	-5.23761	-5.78097	-6.31818	-6.83504	-7.32031	-7.7605	-8.17816	-8.53767	-8.84807	-9.12371	-9.34247	-9.51081	-9.64289	-9.7315	-9.7867	-9.79117	-9.78595	-9.76442	-9.72999	-9.68347	-9.64837	-9.60244	-9.56643	-9.5449	-9.50366	-9.48002
	0.00310313	-0.014243	-0.0151588	-0.000925072	0.00417965	0.0071655	0.00484212	-0.0163231	-0.0180233	-0.0213019	-0.0286485	-0.0415547	-0.0765075	-0.145106	-0.260024	-0.412708	-0.617433	-0.896183	-1.23299	-1.60307	-2.01155	-2.45733	-2.92761	-3.41245	-3.92495	-4.44858	-4.99021	-5.52981	-6.08031	-6.62102	-7.14164	-7.65211	-8.13339	-8.58691	-9.01288	-9.41088	-9.77293	-10.104	-10.3848	-10.6138	-10.7871	-10.9304	-11.0308	-11.0978	-11.1469	-11.173	-11.183	-11.1835	-11.1776
	0.0191746	0.00999913	0.0117437	0.013571	0.00186111	0.00268941	-0.00632142	-0.00104844	0.0118213	0.00966261	-0.000590242	-0.0234668	-0.0650763	-0.147162	-0.287466	-0.467025	-0.689726	-0.990545	-1.34271	-1.7418	-2.17479	-2.65315	-3.16036	-3.69169	-4.23376	-4.78065	-5.32902	-5.90049	-6.46661	-7.02204	-7.56512	-8.09531	-8.58579	-9.03654	-9.44338	-9.80362	-10.0907	-10.3368	-10.5284	-10.6522	-10.7467	-10.7983	-10.8143	-10.8258	-10.8241	-10.8047	-10.789	-10.7633	-10.7288
	-7.22557e-05	-0.00343485	-0.00882962	-0.00463857	0.00304177	-0.00439006	0.00511776	-0.0044729	-0.0153508	-0.0159307	-0.00912217	-0.0177584	-0.0221543	-0.059649	-0.118126	-0.223837	-0.379461	-0.585596	-0.839314	-1.1152	-1.43153	-1.78395	-2.14497	-2.52158	-2.91467	-3.31115	-3.74001	-4.16005	-4.58025	-4.99889	-5.39024	-5.74869	-6.06858	-6.36249	-6.614	-6.846	-7.03315	-7.2001	-7.32054	-7.40952	-7.45548	-7.48123	-7.49718	-7.5002	-7.49181	-7.47119	-7.44501	-7.42926	-7.40531
	-0.0246509	-0.0347408	-0.0437102	-0.0430861	-0.0455383	-0.054801	-0.0653071	-0.0958352	-0.152338	-0.249355	-0.388875	-0.561552	-0.788145	-1.04284	-1.33418	-1.64203	-1.96961	-2.33449	-2.71996	-3.12609	-3.54914	-3.9662	-4.38371	-4.78872	-5.16689	-5.52249	-5.83565	-6.10776	-6.33278	-6.51279	-6.66738	-6.77479	-6.85002	-6.90792	-6.93432	-6.94097	-6.93855	-6.92404	-6.90485	-6.8914	-6.87196	-6.8493	-6.83624	-6.81618	-6.79771	-6.78583	-6.77904	-6.77425	-6.76958
	0.000623986	-0.00364997	-0.00738843	0.00286584	0.0121642	0.0123741	0.0161949	0.00764212	0.00154063	0.00428494	0.00254007	-0.00028158	-0.0206255	-0.0608625	-0.14465	-0.274386	-0.430696	-0.626913	-0.855709	-1.12195	-1.42452	-1.74179	-2.08205	-2.4453	-2.8184	-3.20778	-3.60781	-4.02885	-4.45379	-4.86867	-5.28309	-5.68328	-6.0429	-6.37386	-6.65755	-6.88521	-7.08472	-7.24789	-7.38139	-7.48296	-7.55047	-7.59423	-7.62723	-7.6418	-7.65016	-7.65422	-7.64697	-7.63328	-7.61112
	-0.0287247	-0.0319216	-0.03487	-0.0351185	-0.0419267	-0.0678813	-0.112031	-0.165912	-0.239848	-0.351247	-0.523216	-0.740356	-1.01036	-1.32509	-1.67151	-2.04366	-2.43806	-2.85749	-3.30436	-3.7803	-4.27157	-4.77863	-5.2864	-5.77929	-6.24348	-6.6773	-7.06568	-7.41818	-7.72195	-7.96913	-8.16904	-8.30697	-8.39765	-8.43768	-8.45966	-8.44526	-8.41284	-8.37665	-8.32981	-8.27207	-8.20103	-8.14644	-8.10067	-8.05482	-8.02398	-8.00095	-7.97812	-7.95278	-7.93919
	-0.090341	-0.0854386	-0.0745509	-0.0742194	-0.0704394	-0.0698593	-0.0901812	-0.102983	-0.105603	-0.110882	-0.119611	-0.146922	-0.213994	-0.329783	-0.493522	-0.707529	-0.968114	-1.26843	-1.5999	-1.95781	-2.34407	-2.75909	-3.20898	-3.68363	-4.16678	-4.66347	-5.17073	-5.656	-6.11529	-6.54995	-6.96003	-7.31599	-7.63548	-7.90551	-8.13753	-8.30909	-8.43339	-8.53575	-8.6017	-8.64995	-8.66811	-8.68185	-8.68355	-8.68591	-8.68009	-8.66808	-8.66263	-8.65667	-8.6497
	0.00833316	0.0109451	0.00924422	0.00978358	0.00800188	0.0107795	0.0167486	0.0130177	0.00493328	0.00397977	-0.0123945	-0.0303869	-0.0728072	-0.16399	-0.308713	-0.511572	-0.763715	-1.06433	-1.42778	-1.8394	-2.26367	-2.73199	-3.22583	-3.73865	-4.259	-4.78939	-5.31653	-5.80364	-6.26257	-6.71969	-7.14389	-7.53639	-7.87357	-8.17922	-8.43921	-8.66728	-8.86064	-9.03732	-9.18054	-9.29414	-9.36288	-9.40525	-9.43167	-9.4334	-9.41829	-9.394	-9.36662	-9.34914	-9.32182
	-0.0187373	-0.0235894	-0.0223468	-0.031055	-0.0323403	-0.0428741	-0.052786	-0.0718232	-0.110568	-0.175797	-0.299073	-0.452915	-0.66285	-0.928431	-1.25554	-1.62209	-2.02617	-2.45457	-2.91856	-3.40851	-3.91075	-4.42057	-4.9514	-5.48863	-6.01928	-6.54085	-7.07929	-7.60483	-8.13938	-8.64919	-9.1261	-9.56703	-9.95149	-10.28	-10.5759	-10.8167	-11.0071	-11.1619	-11.2868	-11.3606	-11.3983	-11.4136	-11.4245	-11.4054	-11.375	-11.3336	-11.3074	-11.2843	-11.2632
	-0.00418629	-0.013688	-0.0286262	-0.0184177	-0.0121934	-0.0199123	-0.0259711	-0.0232332	-0.0336479	-0.0451007	-0.0483793	-0.038501	-0.0475045	-0.0778831	-0.12944	-0.210462	-0.317624	-0.476608	-0.679905	-0.911945	-1.17783	-1.48363	-1.80589	-2.1499	-2.50477	-2.886	-3.29922	-3.71275	-4.12093	-4.52759	-4.92519	-5.30308	-5.63476	-5.96405	-6.27675	-6.55023	-6.78961	-6.98576	-7.16021	-7.29275	-7.37455	-7.43123	-7.4606	-7.45535	-7.461	-7.4616	-7.45357	-7.4637	-7.45572
	-0.0260748	-0.0277313	-0.0354015	-0.0421609	-0.0366464	-0.0459763	-0.0532734	-0.072847	-0.120796	-0.202498	-0.338943	-0.523784	-0.76252	-1.07288	-1.42705	-1.83411	-2.27192	-2.73216	-3.21806	-3.73738	-4.266	-4.8156	-5.35457	-5.89368	-6.42672	-6.94594	-7.45956	-7.93312	-8.39502	-8.83255	-9.21193	-9.55721	-9.83963	-10.0579	-10.2301	-10.3244	-10.3794	-10.4024	-10.379	-10.3352	-10.2692	-10.1981	-10.1317	-10.0665	-10.0147	-9.97205	-9.92605	-9.88698	-9.85359
	-0.0495628	-0.0492314	-0.0530052	-0.0626303	-0.0600989	-0.063916	-0.0796391	-0.107312	-0.170228	-0.276404	-0.428339	-0.620379	-0.857294	-1.14322	-1.46557	-1.80591	-2.16349	-2.55641	-2.96438	-3.39772	-3.84363	-4.31387	-4.79362	-5.27518	-5.73513	-6.20278	-6.64487	-7.07683	-7.49684	-7.90758	-8.2819	-8.60272	-8.87435	-9.09001	-9.25093	-9.35553	-9.42804	-9.48553	-9.50981	-9.51455	-9.52143	-9.50402	-9.47023	-9.44743	-9.42564	-9.42148	-9.40145	-9.39397	-9.37889
	-0.0279702	-0.0182725	-0.022996	-0.0320292	-0.0349718	-0.0432205	-0.0361333	-0.0414794	-0.0543273	-0.0557776	-0.0666795	-0.0822649	-0.123889	-0.197797	-0.303905	-0.45861	-0.657183	-0.911419	-1.22643	-1.5818	-1.97439	-2.4145	-2.89017	-3.4009	-3.93631	-4.49365	-5.07051	-5.65825	-6.2508	-6.81746	-7.37713	-7.90968	-8.41106	-8.86702	-9.27163	-9.6336	-9.94752	-10.2064	-10.417	-10.5686	-10.6634	-10.7242	-10.7471	-10.7396	-10.7213	-10.6935	-10.6524	-10.6124	-10.5724
	-0.0258409	-0.0339709	-0.037082	-0.0401931	-0.0536752	-0.0810146	-0.116162	-0.146543	-0.210062	-0.312784	-0.444221	-0.617973	-0.866913	-1.17272	-1.51933	-1.90262	-2.31159	-2.74091	-3.18373	-3.64857	-4.13016	-4.62036	-5.11443	-5.60642	-6.10729	-6.60694	-7.08141	-7.53812	-7.95492	-8.31703	-8.63406	-8.90406	-9.12984	-9.3018	-9.42526	-9.52309	-9.57916	-9.6152	-9.64054	-9.63733	-9.62495	-9.60731	-9.59432	-9.57931	-9.55542	-9.53229	-9.5211	-9.50155	-9.49441
	-0.0459691	-0.0465191	-0.0454137	-0.0502928	-0.0481799	-0.0535217	-0.0582208	-0.0554598	-0.0600615	-0.0580406	-0.055284	-0.0722297	-0.0968313	-0.161492	-0.258297	-0.379128	-0.55455	-0.760404	-1.00658	-1.27947	-1.56325	-1.87066	-2.19158	-2.53019	-2.88457	-3.24537	-3.60771	-3.97331	-4.33795	-4.67736	-4.99511	-5.2806	-5.54557	-5.75987	-5.93406	-6.10735	-6.22576	-6.32468	-6.41462	-6.47701	-6.50674	-6.52644	-6.53816	-6.53384	-6.51824	-6.49649	-6.47862	-6.45438	-6.44478
	-0.00877865	-0.0121964	-0.0106268	-0.00832266	-0.00261675	-0.00427909	-0.0187297	-0.0132013	-0.0117324	-0.0133869	-0.023338	-0.0388173	-0.0650822	-0.110605	-0.182664	-0.280237	-0.425414	-0.628588	-0.853959	-1.10757	-1.38947	-1.69477	-2.02476	-2.37069	-2.73643	-3.10282	-3.4842	-3.86243	-4.24489	-4.61459	-4.94959	-5.23978	-5.48568	-5.69206	-5.87817	-6.04422	-6.18792	-6.32724	-6.44137	-6.52384	-6.59076	-6.62498	-6.64174	-6.65792	-6.65248	-6.64892	-6.64449	-6.65061	-6.65424
	-0.0357275	-0.0261481	-0.0249423	-0.0258624	-0.0150996	-0.0170397	-0.0214619	-0.0191581	-0.0209983	-0.0276317	-0.0305776	-0.0468896	-0.0814397	-0.129904	-0.222957	-0.362253	-0.551191	-0.788552	-1.0687	-1.37202	-1.72731	-2.10894	-2.51861	-2.95461	-3.40901	-3.8775	-4.35757	-4.83517	-5.31354	-5.7929	-6.25111	-6.69049	-7.10589	-7.50431	-7.86141	-8.1755	-8.46767	-8.69452	-8.88968	-9.02138	-9.10419	-9.14331	-9.16274	-9.14862	-9.1191	-9.07852	-9.0352	-8.98762	-8.94223
	-0.00947841	-0.0130704	-0.00487692	-0.00266796	-0.00994045	-0.0243939	-0.0492507	-0.0835874	-0.158062	-0.273977	-0.431138	-0.6291	-0.870153	-1.15499	-1.47164	-1.80771	-2.17915	-2.59524	-3.01922	-3.48834	-3.9646	-4.42372	-4.87594	-5.3192	-5.72884	-6.11265	-6.49049	-6.83595	-7.13751	-7.41258	-7.65974	-7.85694	-8.02895	-8.15425	-8.22815	-8.28225	-8.31356	-8.33596	-8.35091	-8.35948	-8.34453	-8.32467	-8.30553	-8.28932	-8.2671	-8.25344	-8.23422	-8.21936	-8.20838
	0.0108679	0.0139064	0.00405397	0.0122474	0.0129843	0.00994584	0.0249554	0.0238506	0.00911956	0.00396346	-0.00515047	-0.017211	-0.0323103	-0.0887493	-0.168942	-0.312775	-0.501472	-0.726243	-0.979907	-1.26636	-1.60332	-1.97877	-2.38931	-2.83836	-3.32721	-3.83403	-4.35815	-4.86426	-5.37327	-5.87122	-6.35438	-6.81456	-7.24377	-7.65293	-8.03299	-8.37383	-8.6864	-8.95314	-9.1807	-9.37302	-9.50568	-9.60467	-9.66786	-9.69958	-9.70691	-9.70317	-9.6879	-9.66055	-9.63816
	-0.00231096	0.00754029	-0.00517108	-0.00719698	-0.000477061	-0.00406544	-0.00922288	-0.00958699	-0.00913019	-0.0146518	-0.012255	-0.0254304	-0.0539863	-0.113313	-0.21107	-0.390021	-0.603485	-0.856347	-1.17704	-1.51721	-1.9061	-2.32517	-2.76155	-3.2226	-3.70002	-4.18905	-4.69302	-5.19699	-5.6977	-6.17569	-6.63916	-7.06448	-7.45618	-7.80059	-8.07895	-8.31889	-8.51471	-8.66022	-8.76798	-8.84505	-8.87534	-8.88063	-8.85506	-8.83029	-8.79452	-8.75892	-8.73321	-8.70663	-8.66954
	0.00394619	0.00615624	0.0108531	0.018494	0.0175735	0.0135224	-0.00314507	-0.00655231	-0.0176946	-0.0142874	-0.0110646	-0.0222991	-0.045227	-0.0904415	-0.174522	-0.30586	-0.492485	-0.731937	-1.03118	-1.37971	-1.7793	-2.20885	-2.67291	-3.16627	-3.70735	-4.25778	-4.83868	-5.41393	-5.99318	-6.5611	-7.1025	-7.62631	-8.09343	-8.53638	-8.93025	-9.27091	-9.56515	-9.8026	-9.98163	-10.1101	-10.1961	-10.2427	-10.2734	-10.2806	-10.281	-10.2653	-10.2349	-10.2227	-10.2012
	-0.0450518	-0.0378577	-0.0458469	-0.0347544	-0.0407943	-0.0609532	-0.0362676	-0.044167	-0.0459367	-0.0549006	-0.058286	-0.0645951	-0.110796	-0.160287	-0.261386	-0.397798	-0.600103	-0.86015	-1.14343	-1.48898	-1.82989	-2.19956	-2.62962	-3.04598	-3.47918	-3.9304	-4.37008	-4.81295	-5.22929	-5.63226	-6.01858	-6.3803	-6.70157	-6.97497	-7.2166	-7.41435	-7.56318	-7.65265	-7.70873	-7.74231	-7.75108	-7.73738	-7.70649	-7.68587	-7.66068	-7.61896	-7.58995	-7.56605	-7.5425
	0.0108795	0.0321068	0.0144324	0.0209243	0.0145389	0.0194998	0.028137	0.00618862	0.0100118	0.00858728	0.00546821	-0.010602	-0.0645707	-0.126007	-0.240104	-0.409153	-0.624451	-0.888812	-1.17081	-1.50945	-1.86951	-2.262	-2.68467	-3.11126	-3.57364	-4.04058	-4.52495	-5.00292	-5.49018	-5.96733	-6.42486	-6.85685	-7.26436	-7.6672	-8.03335	-8.34797	-8.64131	-8.86579	-9.06817	-9.22355	-9.32891	-9.40512	-9.44697	-9.4696	-9.46205	-9.44489	-9.43348	-9.40714	-9.38273
	0.00559154	0.00735851	0.0105509	0.028138	-0.00110301	0.00894492	0.00441753	-0.00642374	-9.03159e-05	-0.0131698	-0.000471037	-0.0136401	-0.0517179	-0.101275	-0.201222	-0.306211	-0.495122	-0.722467	-0.954647	-1.25401	-1.56497	-1.90658	-2.28905	-2.65842	-3.05806	-3.45662	-3.86598	-4.26648	-4.64977	-5.03095	-5.38598	-5.70965	-6.00036	-6.27594	-6.52785	-6.7659	-6.96132	-7.12355	-7.27561	-7.38434	-7.45725	-7.51367	-7.54503	-7.57373	-7.59232	-7.59014	-7.6011	-7.58881	-7.59267
	-0.0495901	-0.0429218	-0.0518083	-0.0421891	-0.0574751	-0.0533979	-0.065284	-0.0981497	-0.127719	-0.217616	-0.312046	-0.476425	-0.711166	-0.973852	-1.28331	-1.60724	-1.99135	-2.40487	-2.82609	-3.27835	-3.75626	-4.2531	-4.73845	-5.2298	-5.70904	-6.17468	-6.61862	-7.03068	-7.42614	-7.78081	-8.11523	-8.39596	-8.63371	-8.84704	-9.03125	-9.169	-9.252	-9.32492	-9.355	-9.38188	-9.3797	-9.35579	-9.35999	-9.33655	-9.33056	-9.3181	-9.29309	-9.28247	-9.26689
	-0.030854	-0.0275712	-0.0289054	-0.0325637	-0.0193113	-0.0423222	-0.0344223	-0.0501624	-0.081114	-0.145377	-0.235679	-0.338468	-0.525603	-0.749501	-1.03791	-1.33203	-1.65303	-2.00306	-2.358	-2.74489	-3.1357	-3.55601	-4.02145	-4.46902	-4.94017	-5.39869	-5.85421	-6.29843	-6.73677	-7.13535	-7.53097	-7.88342	-8.18643	-8.46275	-8.66481	-8.8375	-8.97175	-9.05026	-9.10994	-9.13158	-9.14261	-9.13959	-9.11472	-9.11225	-9.09274	-9.07566	-9.04088	-9.01538	-9.00753
	-0.0243874	-0.0448025	-0.0380574	-0.0484447	-0.0355693	-0.0405454	-0.0531513	-0.0345949	-0.0460608	-0.0341599	-0.067181	-0.0828142	-0.126058	-0.193848	-0.303731	-0.513254	-0.737216	-1.06321	-1.43043	-1.85697	-2.31644	-2.77611	-3.28544	-3.81768	-4.37623	-4.93205	-5.4989	-6.06922	-6.64581	-7.22751	-7.79019	-8.34137	-8.86037	-9.33769	-9.76853	-10.1406	-10.444	-10.7136	-10.9085	-11.045	-11.149	-11.1785	-11.2074	-11.1862	-11.1673	-11.1325	-11.0932	-11.0678	-11.028
	-0.0285472	-0.0326276	-0.0363082	-0.0443865	-0.0562975	-0.0591512	-0.0552221	-0.0647071	-0.0523685	-0.0562837	-0.0560493	-0.0767291	-0.102801	-0.140596	-0.222296	-0.332837	-0.480006	-0.682015	-0.923743	-1.19436	-1.47753	-1.79466	-2.12854	-2.46113	-2.79801	-3.17744	-3.54649	-3.93484	-4.30105	-4.66158	-4.99628	-5.3044	-5.57374	-5.82707	-6.04404	-6.24582	-6.42096	-6.57744	-6.70964	-6.83072	-6.93748	-7.01457	-7.0724	-7.13165	-7.16437	-7.18222	-7.17863	-7.1984	-7.21025
	-0.00880529	0.000580505	-0.0203139	-0.018274	-0.0301963	-0.0336283	-0.0367296	-0.0346069	-0.0330495	-0.0205485	-0.0288735	-0.0479084	-0.0719343	-0.141651	-0.245075	-0.412897	-0.632554	-0.909373	-1.24138	-1.60741	-2.01414	-2.45841	-2.92398	-3.41803	-3.92042	-4.43804	-4.96706	-5.51492	-6.06346	-6.61078	-7.126	-7.62275	-8.05713	-8.44322	-8.77674	-9.05562	-9.26326	-9.4191	-9.52373	-9.6118	-9.66838	-9.70252	-9.72371	-9.73766	-9.73825	-9.72723	-9.69553	-9.66475	-9.63937
	-0.0236165	-0.0236165	-0.0216169	-0.0275428	-0.0305058	-0.0417737	-0.05205	-0.0950509	-0.16536	-0.255393	-0.386864	-0.542562	-0.740396	-0.957124	-1.19195	-1.44784	-1.72139	-2.01603	-2.33537	-2.68082	-3.04156	-3.42834	-3.80799	-4.1981	-4.57313	-4.93647	-5.27865	-5.59293	-5.88165	-6.14409	-6.36526	-6.53598	-6.66319	-6.75016	-6.79758	-6.81373	-6.80938	-6.78629	-6.7621	-6.73187	-6.68772	-6.64191	-6.59747	-6.56216	-6.52804	-6.49604	-6.47362	-6.45687	-6.44492
	-0.0200665	-0.0233201	-0.0173947	-0.0254827	-0.0276276	-0.0239198	-0.0245193	-0.024138	-0.0242835	-0.0316086	-0.0438233	-0.0684523	-0.117035	-0.209872	-0.354431	-0.534263	-0.778464	-1.0498	-1.36674	-1.72216	-2.10056	-2.49295	-2.89919	-3.30984	-3.73375	-4.16763	-4.59148	-5.00404	-5.39275	-5.75848	-6.07468	-6.35329	-6.60197	-6.81089	-6.97915	-7.12592	-7.2444	-7.33795	-7.39701	-7.43635	-7.45192	-7.45339	-7.4458	-7.44523	-7.43091	-7.42497	-7.42308	-7.41224	-7.4143
	-0.00249231	-0.00197935	0.00720335	0.00209371	-0.0110155	-0.0229418	-0.0450877	-0.0989304	-0.186619	-0.324774	-0.504037	-0.74133	-1.03051	-1.35224	-1.71855	-2.11145	-2.53394	-2.97611	-3.44378	-3.93826	-4.44289	-4.93575	-5.41712	-5.89017	-6.34202	-6.76484	-7.1651	-7.5451	-7.89473	-8.2034	-8.46973	-8.6854	-8.86032	-9.00365	-9.10069	-9.16416	-9.1993	-9.21366	-9.2264	-9.22563	-9.22434	-9.21928	-9.2102	-9.2067	-9.19515	-9.18235	-9.17385	-9.15131	-9.14715
	-0.0224105	-0.0346172	-0.0439815	-0.0491173	-0.0500245	-0.0417385	-0.0526602	-0.0501102	-0.0576969	-0.064598	-0.0621832	-0.0647332	-0.0611903	-0.0840892	-0.129078	-0.206891	-0.320218	-0.465396	-0.662642	-0.890618	-1.13048	-1.37236	-1.64555	-1.94299	-2.25371	-2.55391	-2.90233	-3.25048	-3.58482	-3.94752	-4.27427	-4.5946	-4.88985	-5.16275	-5.3994	-5.604	-5.77355	-5.92946	-6.06119	-6.14602	-6.23106	-6.30495	-6.34935	-6.38745	-6.40531	-6.40811	-6.41571	-6.41445	-6.40548
	-0.0502509	-0.0475307	-0.0513293	-0.0569791	-0.0659128	-0.0579343	-0.0744928	-0.104952	-0.133116	-0.205528	-0.311316	-0.446667	-0.619023	-0.821471	-1.07603	-1.37261	-1.67518	-1.99474	-2.33834	-2.68716	-3.06439	-3.45305	-3.84153	-4.25163	-4.64537	-5.04897	-5.44275	-5.83472	-6.2222	-6.58931	-6.91906	-7.21719	-7.4954	-7.73305	-7.9124	-8.05656	-8.18289	-8.283	-8.35812	-8.40422	-8.44401	-8.46174	-8.46181	-8.46411	-8.45885	-8.43093	-8.40844	-8.39071	-8.37883
	0.0114955	0.00800361	0.00903229	0.0076969	-0.00032904	0.0122669	0.0194714	0.0157586	0.00851797	-0.00839146	-0.0113692	-0.0147629	-0.0518855	-0.126162	-0.243444	-0.390524	-0.595348	-0.870396	-1.18104	-1.5272	-1.9104	-2.3173	-2.76978	-3.25027	-3.74395	-4.27148	-4.81452	-5.3665	-5.91164	-6.43844	-6.93966	-7.42244	-7.8626	-8.24922	-8.58109	-8.85904	-9.09344	-9.29047	-9.4249	-9.51654	-9.56381	-9.57942	-9.55865	-9.50786	-9.45282	-9.39156	-9.33624	-9.29279	-9.24404
	-0.0282684	-0.0327549	-0.0285253	-0.0239532	-0.0198093	-0.0242613	-0.0325492	-0.0349637	-0.0265901	-0.0293472	-0.0413858	-0.0523461	-0.0744752	-0.116363	-0.195784	-0.327657	-0.496673	-0.72304	-1.00234	-1.32234	-1.68987	-2.08461	-2.5267	-2.9992	-3.50159	-4.02244	-4.54824	-5.11039	-5.6609	-6.21315	-6.76371	-7.2866	-7.8014	-8.27676	-8.71475	-9.12863	-9.51502	-9.86472	-10.1664	-10.4089	-10.6207	-10.7994	-10.9084	-10.9859	-11.0185	-11.0464	-11.0672	-11.0452	-11.0228
	0.00658625	0.0109394	0.00542232	0.00174457	0.00474736	-0.00563446	-0.0166445	-0.0280027	-0.0686616	-0.13339	-0.230194	-0.355029	-0.533248	-0.752993	-1.02637	-1.33684	-1.66851	-2.01625	-2.37522	-2.75006	-3.1328	-3.50881	-3.8891	-4.27042	-4.62984	-4.97003	-5.28721	-5.58226	-5.849	-6.07712	-6.27349	-6.45418	-6.60533	-6.73176	-6.82519	-6.88433	-6.93793	-6.96576	-6.98428	-6.97709	-6.95953	-6.95412	-6.9423	-6.94604	-6.93386	-6.92263	-6.92338	-6.91302	-6.90684
	0.0110522	0.0114879	0.00929463	0.0131758	0.00530726	-0.00762594	-0.0139279	-0.0110205	-0.00853086	-0.018315	-0.0299969	-0.0368395	-0.0515897	-0.0879805	-0.136557	-0.219219	-0.327339	-0.492199	-0.681203	-0.899477	-1.15363	-1.42264	-1.72147	-2.02857	-2.34594	-2.68057	-3.02078	-3.38577	-3.75059	-4.1139	-4.47734	-4.80185	-5.10674	-5.39285	-5.64222	-5.85649	-6.04714	-6.21588	-6.37113	-6.49971	-6.61419	-6.69835	-6.74514	-6.75684	-6.7669	-6.76763	-6.76157	-6.74523	-6.73596
	-0.00528984	-0.0189539	-0.0216525	-0.0238457	-0.0312785	-0.04282	-0.0614996	-0.0836987	-0.136888	-0.22676	-0.350375	-0.505246	-0.697309	-0.927712	-1.17015	-1.44023	-1.71171	-2.00126	-2.32045	-2.6565	-3.00317	-3.35776	-3.71727	-4.08241	-4.424	-4.75992	-5.07358	-5.37279	-5.65918	-5.90578	-6.12053	-6.30469	-6.46358	-6.59028	-6.6899	-6.76551	-6.82814	-6.87052	-6.89288	-6.89815	-6.88564	-6.88162	-6.87067	-6.86152	-6.85228	-6.8432	-6.83579	-6.82398	-6.81462
	-0.0109167	-0.010684	-0.0108385	-0.0175419	-0.0191002	-0.0316496	-0.0546503	-0.0866165	-0.156246	-0.261765	-0.385006	-0.548142	-0.751595	-0.981583	-1.24602	-1.51742	-1.81119	-2.13054	-2.46383	-2.82722	-3.21378	-3.62092	-4.03466	-4.4672	-4.91004	-5.33979	-5.76176	-6.17848	-6.56477	-6.93906	-7.28515	-7.5924	-7.86867	-8.09208	-8.26714	-8.4056	-8.50842	-8.56704	-8.60681	-8.6236	-8.62796	-8.62218	-8.62821	-8.62555	-8.62392	-8.62372	-8.60664	-8.60166	-8.60396
	-0.0233059	-0.0256686	-0.0234661	-0.0276909	-0.0244675	-0.0214038	-0.0345387	-0.054822	-0.099555	-0.190993	-0.323104	-0.502228	-0.752255	-1.05315	-1.39394	-1.76757	-2.17643	-2.61328	-3.06553	-3.52487	-4.00726	-4.4965	-5.00384	-5.51133	-6.02063	-6.52762	-7.01758	-7.47469	-7.90731	-8.30839	-8.66368	-8.9646	-9.22478	-9.43304	-9.58102	-9.677	-9.74999	-9.78713	-9.805	-9.79931	-9.79593	-9.78231	-9.76852	-9.74782	-9.72749	-9.71044	-9.69694	-9.67681	-9.65541
	-0.0307879	-0.0254183	-0.0101614	-0.0163908	-0.0199118	-0.0209327	-0.0268974	-0.0399523	-0.072453	-0.141303	-0.23708	-0.380927	-0.575827	-0.815106	-1.1166	-1.4528	-1.84425	-2.2633	-2.6903	-3.14341	-3.60095	-4.05409	-4.5137	-4.95185	-5.37652	-5.7683	-6.13919	-6.48104	-6.77053	-7.01037	-7.21425	-7.36425	-7.47363	-7.54578	-7.58254	-7.60815	-7.60497	-7.5939	-7.56996	-7.53773	-7.51832	-7.49851	-7.4655	-7.45524	-7.44395	-7.42685	-7.41778	-7.40259	-7.39917
	-0.0368276	-0.0488386	-0.0360236	-0.0352998	-0.0421495	-0.0399466	-0.044569	-0.0381217	-0.0446496	-0.05408	-0.0669198	-0.0960402	-0.143695	-0.22789	-0.346849	-0.510555	-0.713323	-0.948224	-1.21223	-1.49264	-1.79209	-2.12988	-2.48421	-2.84798	-3.23858	-3.64325	-4.05838	-4.47652	-4.87643	-5.27276	-5.65404	-6.00924	-6.34272	-6.6341	-6.89453	-7.11206	-7.29343	-7.43804	-7.5531	-7.64855	-7.72599	-7.78482	-7.82526	-7.85496	-7.86344	-7.87297	-7.88393	-7.88218	-7.87872
	-0.0184625	-0.0163822	-0.0240808	-0.0241865	-0.0236358	-0.0113318	-0.00498483	-0.0122932	-0.0244195	-0.0157423	-0.013662	-0.0303764	-0.0540432	-0.101002	-0.191725	-0.342078	-0.545269	-0.788198	-1.1051	-1.45727	-1.85448	-2.28175	-2.72692	-3.1837	-3.68555	-4.20139	-4.74804	-5.29414	-5.83652	-6.36228	-6.85902	-7.33189	-7.78188	-8.20748	-8.58946	-8.91654	-9.21169	-9.43662	-9.62929	-9.77992	-9.86867	-9.92604	-9.95335	-9.95827	-9.95484	-9.94925	-9.92871	-9.89703	-9.86573
	0.00867754	0.00560194	0.000981748	-0.000727743	-0.0122132	-0.0187075	-0.0174159	-0.0405052	-0.0684817	-0.11552	-0.185147	-0.283041	-0.420662	-0.55521	-0.715859	-0.90352	-1.10555	-1.3379	-1.59875	-1.87001	-2.14556	-2.41352	-2.70571	-2.99995	-3.30392	-3.62256	-3.93352	-4.22796	-4.51891	-4.77686	-5.02364	-5.25989	-5.48185	-5.69498	-5.87044	-6.02117	-6.15821	-6.25674	-6.35943	-6.42925	-6.49263	-6.53767	-6.57521	-6.60297	-6.63086	-6.64555	-6.65184	-6.63415	-6.61981
	-0.0204127	-0.0193281	-0.0102953	-0.0214259	-0.024324	-0.0193456	-0.0279162	-0.0456969	-0.0867867	-0.14924	-0.251367	-0.392075	-0.572726	-0.805178	-1.07611	-1.36562	-1.67744	-1.99437	-2.36739	-2.76365	-3.18975	-3.63612	-4.09268	-4.54855	-5.02216	-5.4874	-5.95177	-6.39014	-6.79134	-7.15588	-7.49076	-7.79517	-8.0484	-8.2642	-8.42415	-8.54708	-8.63176	-8.68694	-8.71058	-8.71505	-8.68867	-8.6616	-8.64863	-8.6291	-8.61999	-8.59285	-8.57856	-8.57141	-8.57109
	-0.0223844	-0.0211877	-0.0194196	-0.0159659	-0.0310053	-0.0412844	-0.0548507	-0.0840185	-0.113217	-0.172149	-0.266825	-0.362063	-0.490282	-0.64453	-0.811162	-1.00791	-1.21266	-1.42334	-1.6506	-1.91365	-2.19628	-2.48636	-2.77492	-3.08488	-3.38611	-3.67963	-3.94655	-4.2081	-4.45151	-4.66167	-4.85249	-5.01673	-5.16333	-5.28414	-5.37179	-5.44205	-5.5183	-5.58	-5.62737	-5.64443	-5.66155	-5.67149	-5.67679	-5.67876	-5.67771	-5.66904	-5.67438	-5.67088	-5.66679
	-0.02991	-0.0322209	-0.0335549	-0.0374183	-0.0449776	-0.0500069	-0.044621	-0.0595421	-0.0989748	-0.149227	-0.223412	-0.349346	-0.510661	-0.712409	-0.94061	-1.22185	-1.54583	-1.8859	-2.22946	-2.60091	-2.98812	-3.38715	-3.78431	-4.17584	-4.57448	-4.93922	-5.29909	-5.645	-5.97743	-6.28524	-6.55479	-6.80681	-7.01267	-7.17885	-7.34514	-7.49469	-7.59576	-7.6688	-7.71667	-7.74652	-7.75473	-7.73633	-7.71869	-7.70031	-7.67079	-7.63313	-7.60765	-7.59566	-7.5819
	0.0029687	0.00661445	0.00955224	-0.000457287	0.00574368	-0.00704062	0.00144696	0.00223638	-0.00595017	-0.00374436	0.000169396	-0.00804089	-0.0140211	-0.0512093	-0.114744	-0.236925	-0.415482	-0.643592	-0.920304	-1.25108	-1.64049	-2.06459	-2.51473	-2.9878	-3.47103	-3.9735	-4.47379	-4.95286	-5.43934	-5.9039	-6.33899	-6.7545	-7.13779	-7.51463	-7.8375	-8.10374	-8.34853	-8.56189	-8.73827	-8.87951	-8.98738	-9.06042	-9.10744	-9.1203	-9.1246	-9.10932	-9.09982	-9.07326	-9.05182
	0.000267342	0.00407802	-0.000541314	-0.00125144	0.0011216	-0.00325503	-0.00738917	-0.0177411	-0.0619847	-0.120481	-0.216712	-0.334428	-0.500478	-0.70441	-0.924074	-1.17903	-1.44554	-1.72953	-2.03647	-2.35398	-2.67526	-3.01533	-3.36034	-3.71547	-4.06483	-4.42036	-4.76299	-5.08082	-5.40026	-5.7222	-6.04456	-6.34562	-6.62741	-6.88745	-7.11199	-7.29289	-7.43456	-7.52324	-7.58294	-7.62171	-7.64854	-7.67866	-7.68893	-7.69086	-7.69829	-7.69965	-7.70535	-7.7046	-7.69183
	-0.0163907	-0.0107555	-0.0215583	-0.0235444	-0.0309407	-0.0265641	-0.0291971	-0.0360273	-0.0495435	-0.0501902	-0.0564543	-0.0658362	-0.0872956	-0.118332	-0.176647	-0.287429	-0.443465	-0.624654	-0.853439	-1.11572	-1.44178	-1.81877	-2.22259	-2.67188	-3.15957	-3.69248	-4.22995	-4.77274	-5.31712	-5.83842	-6.35739	-6.85766	-7.34929	-7.82376	-8.27485	-8.69391	-9.09133	-9.45069	-9.76833	-10.0408	-10.2669	-10.4377	-10.5675	-10.671	-10.735	-10.778	-10.8126	-10.8091	-10.8095
	-0.00828905	-0.0122812	-0.0132946	-0.0178341	-0.0231638	-0.0174288	-0.0152806	-0.0297499	-0.0326072	-0.0276018	-0.0250688	-0.0423534	-0.0624303	-0.0858087	-0.151952	-0.236808	-0.353403	-0.496794	-0.678514	-0.872814	-1.09822	-1.33512	-1.59193	-1.86208	-2.14602	-2.43939	-2.73434	-3.04267	-3.35964	-3.68172	-3.99926	-4.31599	-4.62368	-4.91829	-5.20919	-5.49319	-5.75057	-5.98482	-6.18899	-6.36216	-6.50672	-6.61448	-6.7027	-6.76977	-6.81467	-6.84184	-6.85216	-6.85369	-6.85872
	-0.04283	-0.058963	-0.0560243	-0.0577672	-0.0558411	-0.0581519	-0.0665228	-0.0920166	-0.149495	-0.237829	-0.354341	-0.503712	-0.693847	-0.932523	-1.19318	-1.46003	-1.7565	-2.07292	-2.40842	-2.77103	-3.13233	-3.5023	-3.8694	-4.21408	-4.54721	-4.8567	-5.14536	-5.38083	-5.58133	-5.74795	-5.88527	-6.01261	-6.11048	-6.20343	-6.27343	-6.33835	-6.38615	-6.42477	-6.41419	-6.41658	-6.41599	-6.40723	-6.3904	-6.37525	-6.37179	-6.37561	-6.37553	-6.37137	-6.37087
	-0.0600612	-0.0474773	-0.0643063	-0.0599097	-0.0669253	-0.068152	-0.06155	-0.0527289	-0.0496278	-0.0344396	-0.0423505	-0.0721632	-0.102971	-0.16108	-0.228287	-0.324792	-0.477599	-0.64891	-0.85619	-1.09534	-1.34701	-1.64114	-1.93147	-2.2418	-2.55572	-2.89679	-3.23006	-3.57364	-3.90741	-4.19576	-4.48989	-4.75377	-5.00382	-5.22541	-5.43101	-5.61845	-5.78853	-5.925	-6.05836	-6.21114	-6.31995	-6.3999	-6.45687	-6.49602	-6.53392	-6.54949	-6.57397	-6.58038	-6.60078
	-0.122298	-0.1321	-0.142634	-0.138153	-0.150328	-0.157429	-0.184567	-0.228463	-0.298366	-0.410178	-0.57258	-0.787127	-1.04444	-1.35526	-1.67675	-2.01814	-2.39075	-2.79221	-3.22705	-3.66341	-4.11473	-4.57974	-5.05683	-5.52679	-5.99764	-6.44932	-6.86016	-7.24504	-7.58261	-7.91053	-8.22159	-8.48508	-8.70902	-8.8841	-9.01496	-9.09902	-9.1638	-9.2067	-9.22314	-9.23688	-9.23293	-9.22159	-9.20016	-9.16019	-9.14226	-9.12872	-9.11612	-9.09001	-9.06609
	-0.0174322	-0.022064	-0.0331593	-0.0418149	-0.0285142	-0.0468868	-0.0702634	-0.0951297	-0.177119	-0.310798	-0.488567	-0.722267	-1.01095	-1.3051	-1.63787	-2.01068	-2.39201	-2.84337	-3.28694	-3.7733	-4.25385	-4.74559	-5.24724	-5.70992	-6.18352	-6.62444	-7.04439	-7.4357	-7.80134	-8.11498	-8.40468	-8.66034	-8.8662	-9.03642	-9.16248	-9.25835	-9.31496	-9.35149	-9.38482	-9.38884	-9.39151	-9.37924	-9.36393	-9.34066	-9.32176	-9.2953	-9.28169	-9.26431	-9.25329
	0.00715798	0.00167708	0.0069441	0.00340065	-0.00424402	-0.00699064	-0.00171117	-0.00632371	-0.00857154	-0.00907044	-0.0115192	0.0039518	0.0448822	0.117106	0.227834	0.377523	0.567514	0.806154	1.07735	1.38135	1.70909	2.04669	2.4111	2.78266	3.16178	3.55755	3.93347	4.31319	4.66576	5.02105	5.3545	5.66147	5.94526	6.20072	6.42226	6.61	6.76282	6.88258	6.97336	7.04319	7.10033	7.13072	7.16999	7.18695	7.19063	7.18547	7.19345	7.19156	7.1917
	0.0249466	0.0193116	0.0226595	0.020538	0.0168589	0.0124502	0.0138421	0.0170245	0.0140077	0.00313576	0.0135628	0.032859	0.0508836	0.0883422	0.147621	0.258063	0.404076	0.576245	0.789995	1.03405	1.30432	1.58745	1.88653	2.22313	2.56546	2.92431	3.28381	3.64042	3.97548	4.28806	4.56785	4.81646	5.03006	5.20784	5.36827	5.50054	5.60553	5.68976	5.75895	5.8325	5.89413	5.9266	5.95475	5.98902	5.99394	5.98805	5.99262	5.99277	5.99543
	0.0357925	0.0270098	0.0211705	0.0253558	0.0402079	0.0389421	0.0320202	0.0418361	0.0620474	0.112946	0.183454	0.29009	0.441919	0.646003	0.885798	1.13418	1.41132	1.71614	2.04288	2.39562	2.7407	3.07545	3.41503	3.75826	4.08458	4.38716	4.64634	4.88794	5.09921	5.27581	5.4305	5.5352	5.61907	5.69851	5.74019	5.76383	5.76951	5.77474	5.78635	5.78949	5.77912	5.75581	5.74274	5.73868	5.73269	5.73034	5.71402	5.71285	5.72017
	-0.00483161	-0.00890134	-0.0150627	-0.00893372	0.00933737	0.0670375	0.160711	0.289555	0.449249	0.652397	0.892393	1.17328	1.48594	1.8396	2.22072	2.59676	2.98597	3.37606	3.73695	4.08031	4.40933	4.70299	4.98049	5.22161	5.42924	5.63576	5.8216	5.97751	6.11446	6.23141	6.33847	6.41347	6.46619	6.51417	6.54531	6.56271	6.56847	6.56742	6.56175	6.55508	6.55823	6.55164	6.55285	6.55296	6.54715	6.54691	6.55079	6.55468	6.55958
	0.00149724	-0.00682163	-0.00400941	0.00664057	0.0190285	0.0580575	0.117247	0.204941	0.323092	0.479891	0.678982	0.925669	1.1942	1.49569	1.83326	2.18743	2.53961	2.88827	3.21707	3.5494	3.88657	4.20211	4.48638	4.76576	4.98677	5.1799	5.35354	5.47156	5.55602	5.63651	5.66654	5.69013	5.71878	5.71099	5.70414	5.70136	5.67848	5.66337	5.64726	5.61489	5.60463	5.6019	5.57521	5.5887	5.59744	5.58197	5.59642	5.61396	5.60427
	-0.00419798	-0.001901	-0.0010294	0.00396149	-0.00253415	0.00617857	0.00950518	0.00784217	0.00744641	0.00800049	0.00863528	0.0196488	0.0645784	0.143213	0.257654	0.429769	0.647253	0.907063	1.21467	1.56916	1.98767	2.42545	2.88188	3.34253	3.80185	4.26073	4.71397	5.15383	5.58094	5.98883	6.36476	6.69519	6.97706	7.21838	7.42121	7.58234	7.71468	7.81057	7.87428	7.92423	7.95063	7.95653	7.96273	7.96025	7.94821	7.93674	7.91709	7.90719	7.8864
	-0.013705	-0.0187751	-0.00998182	-0.0183792	-0.0114871	-0.0238455	-0.025509	-0.0191713	-0.0169531	-0.0160819	-0.00039597	0.0255111	0.0786008	0.157389	0.280529	0.442473	0.645973	0.89985	1.19258	1.52956	1.89861	2.29962	2.71637	3.14095	3.57678	4.0257	4.47039	4.89433	5.31331	5.71507	6.10206	6.44912	6.7497	7.00241	7.21074	7.383	7.50383	7.58504	7.6468	7.66554	7.6689	7.67188	7.65775	7.63483	7.61276	7.58587	7.56712	7.54788	7.53873
	0.00814095	0.0156901	0.0105967	0.0109603	0.00805005	0.0043222	0.0075554	0.0221691	0.0303089	0.0691986	0.113355	0.17602	0.270468	0.415999	0.596457	0.807125	1.05438	1.32847	1.60992	1.91698	2.21893	2.54193	2.84855	3.15697	3.4493	3.71127	3.94225	4.14151	4.32105	4.4783	4.60739	4.71186	4.78974	4.83769	4.88035	4.92904	4.95407	4.96294	4.96511	4.96215	4.95623	4.95129	4.94688	4.93451	4.93468	4.93299	4.93402	4.94084	4.94506
	-0.00719634	-0.0130073	-0.0048207	0.00186275	0.0118749	-0.00157225	-0.00229612	0.00148344	0.0213172	0.0732733	0.147956	0.249515	0.399906	0.590508	0.803479	1.0444	1.31498	1.60901	1.92203	2.23628	2.55043	2.85882	3.17067	3.47559	3.7682	4.04319	4.27986	4.48724	4.68166	4.84688	4.98374	5.08404	5.16746	5.22259	5.24695	5.27211	5.27652	5.28729	5.27979	5.27348	5.26889	5.25786	5.25678	5.24621	5.24638	5.24905	5.23944	5.23725	5.24548
	-0.0018976	-0.0110586	-0.013613	-0.0100253	-0.0220183	-0.0229703	-0.028682	-0.0269407	-0.020741	-0.00516021	-0.00406936	0.0147284	0.0566072	0.103056	0.196505	0.328541	0.483862	0.682974	0.927564	1.21336	1.52579	1.86352	2.21176	2.58239	2.94882	3.32551	3.70673	4.07855	4.4298	4.7539	5.05388	5.33432	5.55612	5.74871	5.9154	6.05234	6.14233	6.21852	6.27721	6.31373	6.33541	6.33893	6.3329	6.33211	6.31462	6.29477	6.28408	6.27031	6.26145
	-0.00763403	0.000917017	-0.00518069	-0.0072381	-0.00867621	-0.00371877	0.0158111	0.0389625	0.0633695	0.121478	0.193652	0.302768	0.438716	0.611143	0.821169	1.05792	1.32897	1.6056	1.87549	2.16948	2.45879	2.73843	3.02231	3.28852	3.54193	3.77209	3.98126	4.17553	4.3417	4.49023	4.61176	4.70801	4.78364	4.8444	4.88737	4.91867	4.9309	4.93335	4.92569	4.91438	4.89953	4.88736	4.87691	4.86605	4.8628	4.85589	4.85738	4.86458	4.86029
	-0.0201763	-0.0166445	-0.0163668	-0.0102061	-0.0180532	-0.0196009	-0.0145016	-0.0211684	-0.0198291	-0.0237082	-0.0274486	-0.00769596	0.0262414	0.0847166	0.189241	0.336424	0.517441	0.742582	0.999404	1.32251	1.67779	2.06338	2.48293	2.92241	3.37483	3.83045	4.31531	4.79537	5.24493	5.67687	6.057	6.39899	6.71074	6.97628	7.20524	7.39028	7.54151	7.65787	7.72258	7.77707	7.80701	7.81912	7.82315	7.80987	7.7994	7.78937	7.76405	7.74628	7.73801
	0.0131678	0.00926328	0.0124777	0.0123227	0.00765359	0.00776854	0.00772911	0.0133155	0.0263693	0.060189	0.111995	0.193178	0.30145	0.435197	0.604855	0.794916	1.01976	1.25514	1.51012	1.7677	2.02908	2.29972	2.5829	2.86874	3.14165	3.40737	3.66409	3.89352	4.10388	4.2955	4.46991	4.61198	4.72328	4.8114	4.85914	4.88462	4.89914	4.90565	4.90576	4.89959	4.88878	4.87869	4.86685	4.85205	4.84198	4.82838	4.81927	4.81978	4.8218
	0.00973999	0.00577105	0.00777572	0.0131657	0.0447471	0.100659	0.185639	0.305506	0.463685	0.66075	0.883437	1.13379	1.41648	1.72146	2.0439	2.38489	2.71914	3.04822	3.3846	3.70936	4.02328	4.30103	4.54787	4.77222	4.95519	5.11929	5.25417	5.37318	5.46049	5.53816	5.60139	5.63297	5.66253	5.67643	5.67736	5.67795	5.66977	5.66623	5.67005	5.65877	5.64288	5.63502	5.62768	5.62548	5.63101	5.63751	5.64518	5.65302	5.66042
	0.0473606	0.0320064	0.0287074	0.0330651	0.0396587	0.0689419	0.122363	0.208469	0.34656	0.524061	0.754529	1.02426	1.31758	1.6582	2.01872	2.39831	2.79838	3.20099	3.59555	3.99515	4.39609	4.77334	5.12352	5.44079	5.71871	5.96816	6.18771	6.36982	6.503	6.61145	6.6994	6.76689	6.81278	6.83786	6.84984	6.85972	6.8488	6.83784	6.82684	6.80929	6.79951	6.78754	6.77875	6.76771	6.77212	6.77651	6.78647	6.79639	6.79636
	0.00798067	0.00707757	0.00482732	0.0103768	0.0112143	0.010049	0.0112799	0.00624001	-0.00305283	0.00870183	0.0164364	0.0388865	0.0799919	0.133126	0.223823	0.352404	0.517703	0.72422	0.970745	1.25827	1.57777	1.92243	2.29325	2.66621	3.03174	3.41088	3.7643	4.09981	4.40764	4.68371	4.92102	5.11237	5.28468	5.41582	5.50819	5.57658	5.62143	5.64285	5.64707	5.63699	5.62413	5.61234	5.59288	5.58485	5.56696	5.54406	5.5251	5.51657	5.51213
	0.0160606	0.0189554	0.0245983	0.0402934	0.0720546	0.13234	0.242165	0.382187	0.565146	0.786598	1.04999	1.34992	1.6785	2.01903	2.38543	2.76536	3.14085	3.52824	3.89608	4.25505	4.58731	4.88684	5.16649	5.40982	5.62071	5.79767	5.93767	6.05136	6.13915	6.1935	6.22435	6.24471	6.24827	6.25433	6.24364	6.23209	6.21901	6.204	6.18923	6.18084	6.17091	6.17219	6.17117	6.17096	6.17386	6.17386	6.17927	6.17891	6.17814
	-0.035362	-0.0378819	-0.036148	-0.0349238	-0.0417783	-0.0386059	-0.0497139	-0.0462463	-0.0419927	-0.046613	-0.0419927	-0.0409016	-0.0152658	0.0197772	0.0716138	0.165706	0.292767	0.452775	0.656633	0.881223	1.14246	1.43907	1.74528	2.07643	2.41069	2.75526	3.10087	3.43077	3.7691	4.10164	4.41901	4.7101	4.9667	5.20259	5.41003	5.57853	5.71144	5.82466	5.92184	5.99499	6.04672	6.07753	6.08913	6.09991	6.10628	6.09163	6.08596	6.08046	6.06897
	-0.0152687	-0.0241434	-0.024514	-0.0274419	-0.0203982	-0.0167364	-0.0217677	-0.0234169	-0.0240667	-0.0173864	0.00220144	0.0284892	0.0861189	0.171199	0.303889	0.487188	0.705938	0.977109	1.28032	1.62597	2.00511	2.39867	2.80602	3.22993	3.65699	4.09176	4.53106	4.96973	5.38051	5.75954	6.11042	6.43051	6.72341	6.97347	7.17907	7.34722	7.46402	7.54569	7.59728	7.6345	7.64564	7.64619	7.63548	7.61631	7.61343	7.59854	7.59009	7.57401	7.55807
	-0.00197178	0.00333622	0.00795212	-0.00289571	0.0118764	0.0143002	0.0161454	0.0461502	0.0864279	0.156489	0.268698	0.409006	0.609883	0.851996	1.14408	1.48028	1.84026	2.22041	2.62676	3.02871	3.44186	3.84552	4.23984	4.63528	5.01034	5.36268	5.68741	5.97799	6.23042	6.43788	6.59875	6.73517	6.82167	6.9041	6.96016	6.98293	6.98526	6.98746	6.98387	6.97062	6.93603	6.92546	6.90283	6.8803	6.88186	6.87662	6.86502	6.87531	6.87472
	0.0028602	0.011604	0.00648741	0.00339369	-0.000948668	0.000240669	0.00541665	0.0251167	0.0640992	0.121362	0.219527	0.36063	0.54131	0.764308	1.02509	1.32909	1.65949	2.02084	2.39512	2.7833	3.18854	3.60544	4.03291	4.44965	4.86711	5.25845	5.61997	5.94763	6.22144	6.44943	6.64162	6.8005	6.91651	6.99242	7.053	7.0816	7.09143	7.09485	7.09245	7.08072	7.07506	7.0661	7.06487	7.06129	7.05007	7.04095	7.03508	7.03569	7.03729
	-0.0010765	-0.00298006	-0.00524241	-0.00464932	-0.00399164	0.0127865	0.0197477	0.0324155	0.0740553	0.155265	0.271529	0.430602	0.630389	0.888382	1.1969	1.558	1.95716	2.37495	2.8162	3.26382	3.72346	4.17057	4.60794	5.04096	5.44889	5.82456	6.17328	6.47769	6.74717	6.98322	7.17609	7.3434	7.47868	7.56556	7.63683	7.6755	7.7011	7.71029	7.69905	7.69883	7.69779	7.68651	7.67764	7.653	7.64542	7.6336	7.64097	7.64904	7.6483
	0.00415434	0.00641656	0.00611753	0.00433377	0.00326794	-0.00399203	-0.00339934	0.0121218	0.035318	0.0704701	0.137353	0.239678	0.378491	0.556898	0.757962	0.983954	1.22707	1.50999	1.8205	2.13992	2.47978	2.82068	3.1632	3.50213	3.83704	4.15161	4.44658	4.69694	4.91866	5.1127	5.27324	5.40302	5.50441	5.60016	5.65739	5.69843	5.73161	5.7539	5.7734	5.78845	5.78921	5.78607	5.78545	5.78496	5.78069	5.78082	5.78496	5.78145	5.78497
	-0.0061508	-0.000716254	-0.00171356	-0.000189796	0.00164784	-0.0087962	-0.00924422	-0.00785451	-0.0020275	0.00597396	0.0113298	0.0295252	0.0566264	0.109995	0.186408	0.290388	0.425585	0.592593	0.791224	1.01423	1.25487	1.49984	1.75701	2.00315	2.24696	2.50927	2.76515	3.02443	3.26902	3.50809	3.73242	3.94398	4.11832	4.26841	4.39283	4.49905	4.58293	4.63956	4.68385	4.71502	4.73338	4.74403	4.75529	4.76431	4.75812	4.74883	4.75094	4.75616	4.75183
	0.0139614	0.0196744	0.0100501	0.023402	0.0179323	0.0193498	0.0267243	0.0366125	0.0819283	0.152504	0.257357	0.414311	0.6188	0.85641	1.15395	1.4839	1.8424	2.2123	2.59311	2.98887	3.3767	3.74955	4.12566	4.49924	4.86536	5.20789	5.52684	5.8177	6.06215	6.27255	6.43746	6.56033	6.65868	6.72166	6.75007	6.76311	6.77271	6.75706	6.74231	6.72703	6.69763	6.68179	6.66855	6.66224	6.65144	6.63721	6.63205	6.63346	6.62804
	-0.0113091	-0.0132947	-0.0177518	-0.00972827	-0.00788523	-0.0187851	-0.0147699	0.00784768	0.0297146	0.0868643	0.16925	0.293956	0.444576	0.641075	0.854997	1.09859	1.38617	1.68349	1.9996	2.33887	2.68542	3.03028	3.40553	3.76716	4.10662	4.43189	4.72018	4.97597	5.19326	5.38666	5.53476	5.64447	5.73656	5.79461	5.83949	5.86637	5.87087	5.87138	5.85145	5.82702	5.81052	5.78387	5.77072	5.75384	5.73861	5.73851	5.73469	5.72393	5.73127
	0.0251044	0.024491	0.0158261	0.0138478	0.022959	0.0155756	0.0234348	0.0126789	0.0131798	0.0213436	0.0191983	0.0212359	0.0379381	0.0674069	0.120574	0.195396	0.312741	0.461835	0.64613	0.856063	1.09309	1.37017	1.66829	1.97898	2.29302	2.61631	2.94383	3.25659	3.56003	3.85208	4.12707	4.37833	4.60783	4.79666	4.97169	5.11136	5.22662	5.30455	5.35486	5.39035	5.42295	5.43733	5.44827	5.43955	5.43869	5.42794	5.41911	5.40757	5.40052
	-0.021885	-0.0349593	-0.0465729	-0.0411803	-0.0473035	-0.0457445	-0.0495932	-0.0683251	-0.105943	-0.177273	-0.283567	-0.417663	-0.60275	-0.834254	-1.1022	-1.41806	-1.7525	-2.09725	-2.45209	-2.79785	-3.14283	-3.51236	-3.8594	-4.21167	-4.54609	-4.85559	-5.16278	-5.41623	-5.63976	-5.83479	-5.99163	-6.12163	-6.21994	-6.30494	-6.37328	-6.42621	-6.4643	-6.4928	-6.51588	-6.5347	-6.53269	-6.53551	-6.54124	-6.5264	-6.52539	-6.52129	-6.51427	-6.50868	-6.49517
	-0.0125076	-0.018961	-0.0165889	-0.0167546	-0.0165889	-0.0121087	-0.0234721	-0.0469766	-0.122967	-0.206622	-0.328353	-0.502786	-0.716003	-0.944305	-1.21231	-1.50651	-1.81676	-2.12765	-2.46353	-2.80454	-3.12461	-3.43696	-3.74512	-4.02848	-4.30709	-4.56336	-4.79335	-5.00728	-5.18663	-5.36621	-5.51987	-5.66427	-5.78735	-5.88369	-5.96432	-6.02898	-6.0726	-6.10823	-6.1303	-6.12763	-6.13854	-6.13346	-6.14262	-6.13329	-6.13712	-6.1367	-6.12172	-6.10423	-6.09657
	-0.0181469	-0.00908855	-0.0189601	-0.0129212	-0.00802685	-0.0111967	-0.0168367	-0.0143971	-0.0207674	-0.0204513	-0.0283806	-0.0381174	-0.0539094	-0.0921986	-0.150153	-0.230637	-0.359838	-0.511557	-0.678514	-0.871154	-1.0901	-1.32382	-1.57192	-1.82368	-2.09436	-2.39767	-2.72429	-3.07043	-3.39247	-3.71975	-4.04385	-4.34134	-4.59597	-4.83603	-5.05649	-5.26255	-5.43384	-5.58443	-5.70307	-5.7978	-5.86934	-5.91718	-5.94872	-5.96095	-5.97876	-5.96836	-5.9518	-5.93241	-5.91044
	-0.0336734	-0.0278832	-0.052872	-0.0506852	-0.0701532	-0.0924159	-0.1463	-0.230643	-0.331064	-0.485466	-0.642707	-0.86575	-1.09074	-1.32344	-1.5864	-1.83312	-2.10073	-2.36527	-2.65265	-2.93721	-3.24932	-3.5715	-3.89489	-4.23235	-4.52466	-4.81682	-5.05432	-5.25864	-5.42739	-5.5433	-5.65273	-5.70723	-5.75085	-5.76186	-5.76379	-5.75701	-5.74324	-5.7312	-5.68974	-5.66529	-5.636	-5.60766	-5.59439	-5.5507	-5.54019	-5.52295	-5.519	-5.49995	-5.49414
	-0.0243717	-0.0200664	-0.037578	-0.0468969	-0.0911539	-0.154754	-0.252951	-0.427519	-0.636131	-0.909145	-1.22139	-1.58772	-1.97577	-2.39341	-2.8384	-3.31813	-3.81686	-4.31612	-4.85147	-5.33922	-5.8297	-6.29505	-6.71786	-7.08545	-7.37897	-7.62333	-7.79566	-7.94188	-8.03201	-8.09022	-8.11557	-8.11392	-8.10724	-8.0797	-8.06047	-8.01742	-7.98094	-7.93998	-7.91808	-7.89617	-7.88059	-7.86721	-7.84102	-7.84169	-7.83591	-7.83588	-7.8346	-7.84073	-7.85066
	-0.0550458	-0.0643683	-0.0637994	-0.0639996	-0.0929083	-0.130301	-0.215326	-0.326409	-0.49402	-0.692516	-0.918502	-1.20095	-1.50113	-1.84782	-2.1971	-2.57902	-2.98616	-3.39902	-3.83147	-4.2339	-4.63189	-4.99949	-5.34719	-5.64553	-5.91459	-6.16904	-6.3688	-6.55008	-6.68046	-6.79942	-6.8793	-6.91293	-6.93681	-6.95202	-6.95208	-6.93337	-6.92384	-6.904	-6.87577	-6.85859	-6.82934	-6.82534	-6.80632	-6.79587	-6.77694	-6.76556	-6.76461	-6.75979	-6.76163
	0.0137752	0.00848214	0.0081258	-0.001701	-0.0176015	-0.0505266	-0.124366	-0.195631	-0.327548	-0.480902	-0.679088	-0.88657	-1.13551	-1.38973	-1.6633	-1.95425	-2.25525	-2.56787	-2.87887	-3.21238	-3.53965	-3.85638	-4.1547	-4.44564	-4.68378	-4.90757	-5.0826	-5.23608	-5.36991	-5.47657	-5.56407	-5.62782	-5.68331	-5.70882	-5.72431	-5.71493	-5.72034	-5.70649	-5.69461	-5.67124	-5.65991	-5.65345	-5.63279	-5.62452	-5.6136	-5.62361	-5.60256	-5.60154	-5.59507
	-0.0366506	-0.0521853	-0.0538777	-0.0622775	-0.0858465	-0.134925	-0.1907	-0.310668	-0.450991	-0.660355	-0.890381	-1.17271	-1.51071	-1.86916	-2.26494	-2.68941	-3.13305	-3.57056	-4.02877	-4.44653	-4.86281	-5.24083	-5.5865	-5.9062	-6.20058	-6.46409	-6.69062	-6.88891	-7.04362	-7.17179	-7.24613	-7.30923	-7.32674	-7.33678	-7.32888	-7.32142	-7.30545	-7.29983	-7.28168	-7.25884	-7.24549	-7.22445	-7.21181	-7.19079	-7.19135	-7.18337	-7.18963	-7.17735	-7.18278
	-0.0170996	-0.0140821	-0.0286946	-0.0199271	-0.0209138	-0.00912857	-0.00903362	-0.0226598	-0.0306303	-0.0236464	-0.0373089	-0.0433064	-0.0784847	-0.130866	-0.207755	-0.363983	-0.547478	-0.768816	-1.05303	-1.36942	-1.74056	-2.12453	-2.53178	-2.95185	-3.3755	-3.81551	-4.2418	-4.68019	-5.10718	-5.49689	-5.8581	-6.19524	-6.48708	-6.7452	-6.96065	-7.14408	-7.30647	-7.41342	-7.49424	-7.5504	-7.57983	-7.61123	-7.60809	-7.60932	-7.61139	-7.60486	-7.58856	-7.57073	-7.54608
	-0.0177481	-0.0311201	-0.0477588	-0.0491244	-0.0571277	-0.0584932	-0.063411	-0.100743	-0.1517	-0.248836	-0.381131	-0.568308	-0.81162	-1.08477	-1.36889	-1.66981	-1.98444	-2.31002	-2.67696	-3.02656	-3.39865	-3.75568	-4.09723	-4.43528	-4.74665	-5.00766	-5.23259	-5.41841	-5.58519	-5.7217	-5.82588	-5.92833	-5.99474	-6.05886	-6.10893	-6.13798	-6.15277	-6.16297	-6.15886	-6.15265	-6.14007	-6.13224	-6.11916	-6.09457	-6.08947	-6.09697	-6.09064	-6.08985	-6.09134
	-0.0552611	-0.0536091	-0.047191	-0.0401672	-0.0450284	-0.0734677	-0.0953565	-0.122671	-0.179314	-0.275095	-0.426757	-0.638913	-0.895244	-1.18903	-1.50641	-1.87341	-2.24432	-2.63285	-3.05001	-3.46638	-3.90549	-4.37084	-4.83407	-5.28664	-5.72389	-6.11969	-6.48389	-6.78173	-7.02867	-7.22947	-7.36467	-7.4677	-7.55374	-7.59393	-7.63379	-7.63831	-7.63943	-7.62672	-7.59882	-7.57793	-7.55783	-7.51089	-7.48607	-7.46776	-7.46453	-7.44777	-7.42977	-7.41884	-7.40461
	-0.0349246	-0.0469884	-0.0562261	-0.0666386	-0.0781308	-0.0707946	-0.0899319	-0.119344	-0.201366	-0.317553	-0.498717	-0.712529	-0.981522	-1.28328	-1.61382	-1.99328	-2.40286	-2.83247	-3.29956	-3.77894	-4.27318	-4.75213	-5.21066	-5.67185	-6.10807	-6.51932	-6.90536	-7.24634	-7.53588	-7.77623	-7.95779	-8.11502	-8.22694	-8.31234	-8.37834	-8.41758	-8.4319	-8.42514	-8.40062	-8.38705	-8.36836	-8.34302	-8.32319	-8.2933	-8.27941	-8.24524	-8.22545	-8.20849	-8.19887
	-0.00409288	-0.00254965	0.000143438	0.000502042	0.00204523	-0.00868794	-0.0259217	-0.0424376	-0.0928243	-0.155801	-0.236056	-0.346961	-0.485374	-0.65364	-0.842821	-1.04019	-1.25198	-1.4755	-1.72587	-2.01097	-2.30445	-2.62454	-2.9535	-3.26688	-3.58953	-3.88791	-4.15957	-4.40928	-4.62903	-4.8279	-4.99324	-5.14093	-5.26039	-5.34752	-5.41613	-5.4611	-5.48745	-5.49812	-5.49864	-5.50045	-5.4945	-5.49256	-5.4904	-5.47436	-5.47148	-5.46435	-5.45421	-5.46391	-5.46166
	-0.00262307	0.000934854	0.00309123	-0.00517514	0.000503033	-0.00740394	-0.014161	-0.0214572	-0.0463324	-0.0896568	-0.170836	-0.279703	-0.433033	-0.643074	-0.872895	-1.14256	-1.43304	-1.73587	-2.06582	-2.41116	-2.76603	-3.12698	-3.50043	-3.8828	-4.24597	-4.59758	-4.93649	-5.23899	-5.51321	-5.76053	-5.98038	-6.1468	-6.29078	-6.41486	-6.49656	-6.55998	-6.60219	-6.62941	-6.64475	-6.6522	-6.64537	-6.64084	-6.64434	-6.64821	-6.63625	-6.63129	-6.62128	-6.61063	-6.58816
	-0.0493842	-0.0456095	-0.0385327	-0.0396461	-0.0440996	-0.0384228	-0.0352644	-0.0344377	-0.0321394	-0.0304862	-0.0457864	-0.0657572	-0.0928046	-0.148137	-0.233686	-0.354751	-0.510906	-0.702752	-0.931859	-1.18727	-1.47566	-1.78791	-2.12148	-2.47558	-2.83473	-3.20029	-3.57523	-3.95126	-4.31661	-4.68098	-5.01973	-5.33261	-5.62091	-5.88914	-6.12377	-6.33038	-6.52899	-6.68959	-6.80794	-6.90739	-6.98716	-7.05051	-7.07744	-7.10344	-7.12457	-7.12835	-7.13446	-7.13534	-7.13265
	0.00421	-0.00208199	-0.000156879	-0.0110893	-0.0179836	-0.0288136	-0.0491656	-0.0853796	-0.154401	-0.272764	-0.427962	-0.622765	-0.857149	-1.14336	-1.46677	-1.82017	-2.21095	-2.61993	-3.04043	-3.48282	-3.90363	-4.3007	-4.6588	-4.99018	-5.28505	-5.5436	-5.77023	-5.96365	-6.11467	-6.22546	-6.31626	-6.37543	-6.40484	-6.41288	-6.42258	-6.41798	-6.402	-6.38613	-6.37026	-6.3498	-6.33945	-6.31721	-6.30229	-6.28541	-6.27046	-6.26748	-6.26821	-6.26407	-6.26614
	0.0175352	0.0195298	0.0252873	0.016831	0.0152667	0.0165893	0.0035812	-0.00966653	-0.0492455	-0.125414	-0.232701	-0.37614	-0.558562	-0.755808	-0.982804	-1.21774	-1.44126	-1.68443	-1.9285	-2.1814	-2.45182	-2.72639	-3.0227	-3.30465	-3.5789	-3.84138	-4.08184	-4.30001	-4.49696	-4.65447	-4.79204	-4.89437	-4.97213	-5.03082	-5.05897	-5.07845	-5.09019	-5.08894	-5.09761	-5.08986	-5.07453	-5.06194	-5.05209	-5.04315	-5.02484	-5.01486	-5.00773	-4.99484	-4.98919
	0.0186178	0.0138958	0.0193099	0.0060294	-0.00785619	-0.0101255	-0.0267981	-0.0618893	-0.133705	-0.230599	-0.362566	-0.553204	-0.775412	-1.04849	-1.36753	-1.71855	-2.1017	-2.50457	-2.91492	-3.34853	-3.78406	-4.21531	-4.64266	-5.04904	-5.44271	-5.80079	-6.11719	-6.40494	-6.65094	-6.85711	-7.02911	-7.16436	-7.27639	-7.36686	-7.42655	-7.47357	-7.50582	-7.52625	-7.53297	-7.53241	-7.53378	-7.53294	-7.52629	-7.5159	-7.51054	-7.50784	-7.50215	-7.49944	-7.49379
	-0.0163347	-0.0231565	-0.0287917	-0.0138972	-0.0140263	-0.0317059	-0.030996	-0.0257731	-0.0291393	-0.0345555	-0.040448	-0.0525933	-0.0649631	-0.108275	-0.204228	-0.34722	-0.523842	-0.738838	-0.988797	-1.27258	-1.57793	-1.91507	-2.25606	-2.61377	-2.98606	-3.37876	-3.77627	-4.1628	-4.53274	-4.86246	-5.1477	-5.40206	-5.61977	-5.8028	-5.96351	-6.08928	-6.19028	-6.27537	-6.32687	-6.3571	-6.37126	-6.36702	-6.35886	-6.33311	-6.32335	-6.2957	-6.26609	-6.24759	-6.23587
	-0.00953591	-0.01921	-0.0304708	-0.0331221	-0.0251065	-0.0412728	-0.0712719	-0.111113	-0.170641	-0.26888	-0.411094	-0.600388	-0.821096	-1.08153	-1.38017	-1.69254	-2.00945	-2.33001	-2.66619	-3.01003	-3.34852	-3.68047	-4.0239	-4.35332	-4.67899	-4.99196	-5.28489	-5.57049	-5.83298	-6.06477	-6.27379	-6.44841	-6.60187	-6.7053	-6.79207	-6.8652	-6.90503	-6.936	-6.95746	-6.9649	-6.97323	-6.97119	-6.96256	-6.95011	-6.93958	-6.9301	-6.92045	-6.92131	-6.92215
	0.0103575	0.0146518	0.0174968	0.00793335	0.00127508	-0.00780088	-0.0130635	-0.0323034	-0.0796161	-0.14294	-0.253371	-0.397318	-0.582247	-0.804529	-1.05113	-1.33192	-1.63264	-1.93807	-2.24513	-2.5712	-2.89614	-3.23459	-3.56304	-3.8909	-4.20887	-4.52255	-4.81761	-5.09153	-5.32909	-5.5332	-5.68703	-5.80098	-5.88281	-5.92473	-5.95179	-5.95554	-5.959	-5.95803	-5.93524	-5.91325	-5.8946	-5.86866	-5.84931	-5.83026	-5.80923	-5.7955	-5.78176	-5.76679	-5.76424
	-0.0108925	-0.017125	-0.0193031	-0.0183952	-0.0231157	-0.0383036	-0.0481647	-0.0706689	-0.128502	-0.218193	-0.341705	-0.501818	-0.699588	-0.938176	-1.20813	-1.50475	-1.82321	-2.15991	-2.50313	-2.8596	-3.23121	-3.6162	-3.9964	-4.36236	-4.71984	-5.06435	-5.36289	-5.63167	-5.85713	-6.04498	-6.20008	-6.31474	-6.39371	-6.45291	-6.48019	-6.49295	-6.48678	-6.46918	-6.45106	-6.42748	-6.39903	-6.37833	-6.35663	-6.33597	-6.32257	-6.30271	-6.28255	-6.27229	-6.26485
	-0.0560798	-0.0599514	-0.0563816	-0.0450683	-0.0402288	-0.0412556	-0.0410738	-0.0470024	-0.042466	-0.0689641	-0.100543	-0.158006	-0.244064	-0.380588	-0.566263	-0.796014	-1.05784	-1.3467	-1.67365	-2.02873	-2.39733	-2.81274	-3.22698	-3.65649	-4.10346	-4.53503	-4.9763	-5.41074	-5.81358	-6.19814	-6.56056	-6.88035	-7.15837	-7.38853	-7.58648	-7.74298	-7.87052	-7.96625	-8.02392	-8.06997	-8.08887	-8.07675	-8.07333	-8.04999	-8.01671	-7.99152	-7.96331	-7.93041	-7.91567
	-0.0267981	-0.0286126	-0.0321222	-0.0278871	-0.0281901	-0.0396227	-0.0546253	-0.0911632	-0.152135	-0.242008	-0.3705	-0.530444	-0.726873	-0.952426	-1.17519	-1.39872	-1.61181	-1.82245	-2.04618	-2.27338	-2.52386	-2.79748	-3.0726	-3.33889	-3.5959	-3.83472	-4.04964	-4.23879	-4.40246	-4.56433	-4.71549	-4.84094	-4.96659	-5.05874	-5.14427	-5.1941	-5.21716	-5.22469	-5.21994	-5.20366	-5.1964	-5.17364	-5.15664	-5.13186	-5.11357	-5.09693	-5.08815	-5.06502	-5.05339
	-0.0156535	-0.015713	-0.0183198	-0.0192879	-0.0183793	-0.0171135	-0.0142686	-0.0159667	-0.017903	-0.020137	-0.0338694	-0.0551522	-0.0975203	-0.159701	-0.254362	-0.38916	-0.549652	-0.745694	-0.975442	-1.21459	-1.47735	-1.75804	-2.04379	-2.3309	-2.63173	-2.94044	-3.25301	-3.56817	-3.86903	-4.16245	-4.43502	-4.69153	-4.92272	-5.13952	-5.33254	-5.49415	-5.63205	-5.74108	-5.8092	-5.87346	-5.90961	-5.93998	-5.95997	-5.96843	-5.97336	-5.97912	-5.96879	-5.96103	-5.95626
	-0.0116457	-0.0130908	-0.015623	-0.0307541	-0.0372179	-0.055417	-0.0769364	-0.0998988	-0.144672	-0.212631	-0.307511	-0.438647	-0.590863	-0.774051	-0.971202	-1.18242	-1.41365	-1.66347	-1.94078	-2.24242	-2.56723	-2.90792	-3.25342	-3.60837	-3.96129	-4.30819	-4.64757	-4.96915	-5.26492	-5.52024	-5.73729	-5.90831	-6.02394	-6.09299	-6.13465	-6.14947	-6.14225	-6.13182	-6.10624	-6.07312	-6.0451	-6.01901	-5.98709	-5.9587	-5.93339	-5.90537	-5.87761	-5.86034	-5.85368
	-0.0771904	-0.0799129	-0.0736206	-0.079488	-0.0756166	-0.0756769	-0.0983563	-0.1226	-0.167457	-0.239023	-0.337224	-0.461146	-0.617213	-0.797846	-1.00905	-1.21664	-1.42878	-1.64356	-1.85653	-2.074	-2.29361	-2.50783	-2.7336	-2.9549	-3.16876	-3.38974	-3.60036	-3.80455	-4.00311	-4.20633	-4.41268	-4.60573	-4.78983	-4.94957	-5.09353	-5.22627	-5.32865	-5.41027	-5.4666	-5.50003	-5.51586	-5.52577	-5.51365	-5.51112	-5.50007	-5.49051	-5.49163	-5.47775	-5.46149
	-0.0275885	-0.0218424	-0.0250565	-0.0461285	-0.0790475	-0.141248	-0.240875	-0.380208	-0.562153	-0.795258	-1.0471	-1.33412	-1.62671	-1.94403	-2.27708	-2.64093	-3.03818	-3.44941	-3.88211	-4.32825	-4.76573	-5.20137	-5.62437	-6.03402	-6.43207	-6.80192	-7.13158	-7.42817	-7.66399	-7.84869	-7.99696	-8.10076	-8.16325	-8.19749	-8.21247	-8.20925	-8.19104	-8.17256	-8.14799	-8.11039	-8.08453	-8.06068	-8.0361	-8.01638	-7.99721	-7.98905	-7.97887	-7.96934	-7.97512
	-0.0376924	-0.0395664	-0.0459702	-0.0503389	-0.0776542	-0.117166	-0.202683	-0.320103	-0.472936	-0.666505	-0.895661	-1.157	-1.45292	-1.77388	-2.11935	-2.49821	-2.89108	-3.30379	-3.72441	-4.14253	-4.56634	-4.98699	-5.38267	-5.76663	-6.11627	-6.43895	-6.71357	-6.94544	-7.13478	-7.26558	-7.35624	-7.42793	-7.46926	-7.4843	-7.50411	-7.50583	-7.49995	-7.48282	-7.46534	-7.43914	-7.40533	-7.38298	-7.36422	-7.33991	-7.32908	-7.31766	-7.30536	-7.29963	-7.29077
	-0.0273485	-0.0256585	-0.0259049	-0.049493	-0.0842401	-0.148246	-0.257648	-0.414553	-0.625988	-0.883974	-1.1856	-1.52395	-1.87931	-2.24286	-2.61568	-3.00968	-3.41788	-3.82732	-4.2465	-4.66993	-5.07645	-5.4553	-5.78299	-6.05585	-6.26847	-6.42377	-6.53288	-6.59933	-6.64778	-6.68025	-6.6996	-6.70365	-6.69824	-6.67819	-6.65326	-6.62634	-6.5903	-6.55802	-6.5414	-6.52996	-6.51567	-6.50061	-6.49054	-6.48458	-6.48388	-6.48664	-6.4843	-6.49085	-6.49075
	0.00895235	0.00821689	-0.007505	-0.00855941	-0.0216291	-0.0867357	-0.166529	-0.273886	-0.437893	-0.654358	-0.894001	-1.15062	-1.44983	-1.77046	-2.07816	-2.40997	-2.75699	-3.10515	-3.45224	-3.81564	-4.17054	-4.50836	-4.85309	-5.18687	-5.46935	-5.72833	-5.96447	-6.16146	-6.31536	-6.46566	-6.58014	-6.63904	-6.67653	-6.70655	-6.70401	-6.68817	-6.67828	-6.65971	-6.62321	-6.60458	-6.59387	-6.57056	-6.54371	-6.52997	-6.52193	-6.49673	-6.49084	-6.49654	-6.48685
	0.00690831	0.00142768	-0.0173366	-0.025849	-0.0264596	-0.0450033	-0.115933	-0.206214	-0.328655	-0.476247	-0.663953	-0.894771	-1.14245	-1.38397	-1.61686	-1.88733	-2.17755	-2.47897	-2.78145	-3.11015	-3.4788	-3.84704	-4.19717	-4.53435	-4.84219	-5.12244	-5.33922	-5.49885	-5.64287	-5.75402	-5.83919	-5.88698	-5.92444	-5.95885	-5.98843	-5.98973	-5.97487	-5.95995	-5.95119	-5.93186	-5.90578	-5.88406	-5.87448	-5.86675	-5.8618	-5.84275	-5.82571	-5.83654	-5.83894
	-0.0547908	-0.0580729	-0.0672193	-0.0883101	-0.113501	-0.150623	-0.217404	-0.318611	-0.461417	-0.656107	-0.899001	-1.15181	-1.44936	-1.79509	-2.15762	-2.52	-2.89217	-3.2699	-3.66967	-4.05596	-4.41864	-4.76366	-5.06953	-5.3432	-5.5841	-5.77497	-5.92473	-6.0491	-6.14045	-6.21671	-6.26859	-6.29899	-6.32363	-6.32257	-6.32697	-6.3146	-6.30193	-6.28427	-6.26633	-6.25119	-6.23898	-6.22061	-6.21292	-6.20956	-6.19091	-6.18598	-6.19019	-6.18063	-6.18067
	-0.034815	-0.0467607	-0.0558873	-0.0595358	-0.0886869	-0.132064	-0.18083	-0.249755	-0.359147	-0.504692	-0.692314	-0.932581	-1.20141	-1.50142	-1.83917	-2.19343	-2.55824	-2.91912	-3.28972	-3.6826	-4.06525	-4.44412	-4.82296	-5.19612	-5.56573	-5.91848	-6.22705	-6.49713	-6.74476	-6.95717	-7.11305	-7.23868	-7.34435	-7.42037	-7.47251	-7.51041	-7.52888	-7.55415	-7.56261	-7.56543	-7.56557	-7.54316	-7.52333	-7.51706	-7.50393	-7.48421	-7.47242	-7.47019	-7.46657
	-0.0269731	-0.0282613	-0.0318484	-0.0517017	-0.0970507	-0.170175	-0.27415	-0.41548	-0.618797	-0.872208	-1.18011	-1.5118	-1.86157	-2.23894	-2.63403	-3.02446	-3.42387	-3.83291	-4.2562	-4.66778	-5.07507	-5.48086	-5.86208	-6.22861	-6.57062	-6.87424	-7.15068	-7.37961	-7.5447	-7.68065	-7.77298	-7.83894	-7.89525	-7.91644	-7.93751	-7.95416	-7.96469	-7.97075	-7.96724	-7.97223	-7.96726	-7.95155	-7.93502	-7.92367	-7.91668	-7.9034	-7.8991	-7.89637	-7.89352
	-0.0286724	-0.035225	-0.0399485	-0.0506751	-0.080059	-0.132952	-0.206384	-0.31681	-0.467934	-0.637734	-0.82361	-1.03894	-1.28713	-1.53136	-1.7872	-2.08376	-2.39762	-2.72959	-3.06506	-3.4032	-3.74605	-4.08477	-4.41678	-4.74399	-5.07139	-5.38744	-5.66331	-5.89622	-6.10583	-6.28203	-6.40363	-6.5004	-6.57267	-6.61872	-6.62731	-6.61341	-6.58905	-6.54461	-6.49469	-6.43662	-6.37812	-6.33631	-6.29707	-6.26754	-6.24306	-6.22232	-6.21024	-6.20015	-6.19274
	-0.014062	-0.0315057	-0.0255268	-0.0162564	-0.0305428	-0.0398135	-0.0358947	-0.0474042	-0.0869478	-0.151566	-0.2482	-0.386988	-0.574314	-0.788582	-1.05208	-1.33737	-1.64645	-1.96805	-2.31397	-2.67197	-3.05856	-3.43955	-3.81738	-4.18547	-4.54397	-4.8657	-5.15175	-5.41392	-5.65562	-5.83143	-5.97324	-6.08668	-6.15165	-6.18773	-6.20496	-6.19936	-6.19121	-6.17586	-6.16248	-6.14328	-6.12112	-6.11004	-6.08661	-6.05605	-6.04576	-6.02448	-6.00802	-6.0069	-5.99928
	0.000837505	-0.00567776	-0.00162435	-0.0130223	-0.0233904	-0.0292104	-0.0316053	-0.0440744	-0.0928411	-0.164821	-0.268055	-0.42296	-0.619891	-0.846288	-1.14055	-1.47698	-1.83258	-2.20141	-2.60904	-3.04858	-3.49453	-3.9409	-4.37811	-4.77281	-5.12819	-5.4465	-5.7252	-5.97751	-6.19928	-6.39125	-6.53222	-6.6451	-6.72885	-6.769	-6.76747	-6.76371	-6.75206	-6.73323	-6.71886	-6.69378	-6.67095	-6.65291	-6.63371	-6.61166	-6.59767	-6.58687	-6.57184	-6.56647	-6.57509
	-0.0178943	-0.0160345	-0.0183616	-0.0182949	-0.0264017	-0.023178	-0.0271646	-0.0588391	-0.0945747	-0.149419	-0.269204	-0.417866	-0.600722	-0.838301	-1.11665	-1.42138	-1.73883	-2.07824	-2.4505	-2.82482	-3.20653	-3.60364	-4.00901	-4.4161	-4.81278	-5.19636	-5.57577	-5.92651	-6.24377	-6.5173	-6.76899	-6.97199	-7.11256	-7.23973	-7.3268	-7.37953	-7.40903	-7.42759	-7.42418	-7.42104	-7.4083	-7.38258	-7.36111	-7.3454	-7.32497	-7.30206	-7.28449	-7.26696	-7.23889
	0.0149151	0.0143554	0.0147807	0.00956261	0.0124516	0.0138849	0.00920452	0.0161469	0.0141538	0.00817433	0.0101896	-0.00949612	-0.0547581	-0.127926	-0.216163	-0.3616	-0.548112	-0.77324	-1.03216	-1.34375	-1.66584	-2.00978	-2.37151	-2.75149	-3.13817	-3.53335	-3.94313	-4.36081	-4.75046	-5.10117	-5.42335	-5.6946	-5.91316	-6.09162	-6.23323	-6.34566	-6.41123	-6.46191	-6.49828	-6.51131	-6.49243	-6.47859	-6.46973	-6.46295	-6.42791	-6.39508	-6.39061	-6.37526	-6.34759
	-0.0109964	-0.0240411	-0.036065	-0.0243495	-0.0470852	-0.0296661	-0.0330254	-0.0260713	-0.0245906	-0.0241196	-0.0274789	-0.0578742	-0.0892004	-0.175606	-0.276373	-0.447401	-0.669738	-0.923086	-1.24562	-1.58872	-1.99605	-2.41801	-2.86827	-3.34351	-3.83311	-4.35532	-4.85113	-5.33649	-5.809	-6.23592	-6.63741	-6.97524	-7.27537	-7.5337	-7.72623	-7.88974	-8.00005	-8.082	-8.13539	-8.18617	-8.21508	-8.22569	-8.24284	-8.22157	-8.22085	-8.19722	-8.15559	-8.14328	-8.1091
	0.019367	0.00131506	0.0147527	-1.38059e-05	0.00155028	0.0116285	-0.0140704	0.000304058	-0.0144625	-0.00820989	-0.0177475	-0.0294678	-0.0376011	-0.11369	-0.199597	-0.36433	-0.562438	-0.808709	-1.11995	-1.45882	-1.82898	-2.2099	-2.60201	-3.01582	-3.42801	-3.86367	-4.28743	-4.72602	-5.14582	-5.52586	-5.91058	-6.23804	-6.54538	-6.81461	-7.03608	-7.24471	-7.41281	-7.5595	-7.65367	-7.72354	-7.77985	-7.78509	-7.79268	-7.79875	-7.79216	-7.78201	-7.76745	-7.76068	-7.74568
	-0.0265081	-0.0264628	-0.0247345	-0.0237938	-0.0281449	-0.0254451	-0.0216925	-0.0188807	-0.02634	-0.0283545	-0.0351852	-0.0390708	-0.0616304	-0.105316	-0.181817	-0.297425	-0.439865	-0.618337	-0.824317	-1.06699	-1.32987	-1.60595	-1.9111	-2.22952	-2.56386	-2.90174	-3.24729	-3.59807	-3.9474	-4.2768	-4.60073	-4.91017	-5.17324	-5.40273	-5.58309	-5.72272	-5.84203	-5.91753	-5.97529	-6.02012	-6.03651	-6.04874	-6.0504	-6.0419	-6.03324	-6.02339	-6.00003	-5.98949	-5.97304
	0.0287734	0.0234093	0.019037	0.00995928	0.0157393	0.0176293	0.017496	0.0203781	0.0103594	0.00700257	0.00667693	-0.00648362	-0.0252256	-0.0518331	-0.116605	-0.20322	-0.32328	-0.492084	-0.708659	-0.967913	-1.25928	-1.58573	-1.94001	-2.3274	-2.7273	-3.13419	-3.55942	-3.98714	-4.42215	-4.84529	-5.26339	-5.64301	-5.99453	-6.30335	-6.57135	-6.78771	-6.9485	-7.0707	-7.1519	-7.19451	-7.21835	-7.22123	-7.20341	-7.17586	-7.1379	-7.10452	-7.07813	-7.03953	-7.01122
	0.00364093	-0.00128312	0.000133149	0.000342056	-0.00650328	-0.00503881	-0.00719652	-0.00805293	-0.0038127	-0.0108766	-0.0158582	-0.0283425	-0.0791777	-0.149055	-0.254586	-0.415619	-0.640461	-0.92807	-1.27965	-1.66389	-2.0787	-2.52815	-2.99149	-3.46294	-3.94319	-4.44665	-4.94499	-5.42732	-5.90246	-6.35034	-6.77561	-7.17204	-7.51569	-7.82809	-8.09824	-8.31284	-8.48574	-8.61097	-8.69443	-8.75529	-8.78566	-8.80542	-8.81251	-8.79892	-8.79151	-8.77525	-8.7627	-8.74488	-8.73
	-0.0280466	-0.026301	-0.0213071	-0.0264585	-0.0327255	-0.0344646	-0.0441243	-0.0727171	-0.138071	-0.241865	-0.38402	-0.562427	-0.780285	-1.03302	-1.30826	-1.60162	-1.90692	-2.24496	-2.59094	-2.95527	-3.33922	-3.72051	-4.10088	-4.47326	-4.83535	-5.18251	-5.48428	-5.73996	-5.96004	-6.13548	-6.26634	-6.35098	-6.4112	-6.43897	-6.44226	-6.43741	-6.42742	-6.40235	-6.37736	-6.34773	-6.32215	-6.29506	-6.26276	-6.23121	-6.21465	-6.19816	-6.17966	-6.16385	-6.15147
	-0.00259939	-0.012666	-0.00283562	-0.00481745	-0.00576899	-0.0109138	-0.0413444	-0.0762786	-0.140928	-0.244577	-0.376456	-0.563071	-0.782237	-1.03813	-1.33309	-1.64037	-1.96827	-2.3278	-2.69654	-3.07884	-3.47257	-3.87215	-4.27372	-4.65634	-5.01369	-5.35331	-5.66135	-5.93695	-6.19187	-6.39925	-6.57667	-6.72659	-6.83982	-6.93443	-6.9889	-7.01604	-7.02213	-7.00865	-6.98815	-6.97277	-6.95372	-6.9343	-6.91054	-6.89178	-6.86983	-6.85056	-6.84015	-6.8249	-6.82187
	-0.0135498	-0.0116485	-0.0145004	-0.0178284	-0.0162445	-0.0167191	-0.0164017	-0.0118057	-0.0246397	-0.0278884	-0.0386645	-0.0536402	-0.0770153	-0.130189	-0.223786	-0.355133	-0.537018	-0.749499	-0.991735	-1.28376	-1.60855	-1.96061	-2.34641	-2.75732	-3.1985	-3.66043	-4.12386	-4.59374	-5.05795	-5.50984	-5.93668	-6.35163	-6.7323	-7.07102	-7.37037	-7.6227	-7.8344	-8.00519	-8.14371	-8.2536	-8.33119	-8.38225	-8.42216	-8.43949	-8.4366	-8.43344	-8.41941	-8.39507	-8.37578
	-0.00507306	-0.00808056	-0.00609863	-0.0125225	-0.00689712	-0.00975156	-0.0379626	-0.0802815	-0.164927	-0.295005	-0.47514	-0.713156	-0.99514	-1.30448	-1.65265	-2.01236	-2.37696	-2.76634	-3.17553	-3.61774	-4.06287	-4.52428	-4.99321	-5.44195	-5.86166	-6.23627	-6.54321	-6.82212	-7.04949	-7.23647	-7.38712	-7.49468	-7.57403	-7.61916	-7.64153	-7.6469	-7.63479	-7.6166	-7.5915	-7.56906	-7.54806	-7.52442	-7.50254	-7.48523	-7.46351	-7.44764	-7.41983	-7.41061	-7.40669
	-0.0210778	-0.0172771	-0.0225061	-0.0327244	-0.0325657	-0.0391421	-0.0611698	-0.0910466	-0.151513	-0.252801	-0.389061	-0.57514	-0.79918	-1.05938	-1.34221	-1.65658	-1.98908	-2.33384	-2.69622	-3.07547	-3.44403	-3.8103	-4.15198	-4.4817	-4.79378	-5.07024	-5.30991	-5.52186	-5.69344	-5.83487	-5.93336	-6.0113	-6.06095	-6.08321	-6.07748	-6.07615	-6.07085	-6.06168	-6.04624	-6.03512	-6.02244	-6.00626	-5.99851	-5.98792	-5.97815	-5.97263	-5.95563	-5.9519	-5.95235
	-0.0385077	-0.0349417	-0.030901	-0.0281281	-0.0320092	-0.045242	-0.0635472	-0.0932642	-0.142954	-0.221653	-0.326752	-0.469833	-0.637501	-0.842537	-1.07965	-1.33781	-1.60533	-1.89552	-2.18546	-2.50352	-2.81322	-3.1237	-3.45912	-3.78557	-4.08829	-4.37648	-4.62967	-4.85942	-5.06178	-5.22994	-5.38074	-5.50517	-5.61689	-5.70813	-5.78397	-5.83415	-5.87433	-5.90039	-5.9097	-5.90992	-5.9098	-5.90358	-5.90005	-5.89548	-5.87984	-5.86421	-5.85776	-5.83705	-5.82754
	-0.0225008	-0.0244019	-0.0268585	-0.0289184	-0.0272552	-0.0214723	-0.0230562	-0.016164	-0.0190936	-0.016399	-0.0226595	-0.0269379	-0.057841	-0.0973047	-0.165297	-0.268244	-0.405836	-0.582528	-0.78992	-1.02399	-1.27274	-1.53397	-1.81823	-2.11368	-2.42234	-2.7384	-3.06382	-3.385	-3.6972	-4.0038	-4.30149	-4.5863	-4.85299	-5.10051	-5.32632	-5.52736	-5.71936	-5.889	-6.03676	-6.16242	-6.27922	-6.3699	-6.44308	-6.49624	-6.52722	-6.5557	-6.56679	-6.57282	-6.58042
	-0.014556	-0.0183637	-0.00901318	-0.0121822	-0.0135258	-0.0105917	-0.0148693	-0.0334019	-0.0629184	-0.118575	-0.205973	-0.335758	-0.502077	-0.700807	-0.9485	-1.20418	-1.47404	-1.76304	-2.05654	-2.35365	-2.65957	-2.9832	-3.32805	-3.66715	-4.00545	-4.34728	-4.65771	-4.95186	-5.21233	-5.43442	-5.6468	-5.82283	-5.97017	-6.11366	-6.23121	-6.32335	-6.38928	-6.43359	-6.46584	-6.48808	-6.49088	-6.49696	-6.49191	-6.48672	-6.48207	-6.46849	-6.46266	-6.44734	-6.43355
	-0.021315	-0.0295536	-0.0295536	-0.0252751	-0.0244023	-0.032088	-0.0350192	-0.040407	-0.039139	-0.0496748	-0.0595814	-0.0755901	-0.119017	-0.188362	-0.287912	-0.406183	-0.555395	-0.739374	-0.950208	-1.17766	-1.43334	-1.70868	-2.01874	-2.32274	-2.64711	-2.96434	-3.27444	-3.57685	-3.8611	-4.13496	-4.4003	-4.62548	-4.83682	-5.03654	-5.20527	-5.3544	-5.47679	-5.56005	-5.63034	-5.68155	-5.70055	-5.72314	-5.72261	-5.71665	-5.7004	-5.69242	-5.68587	-5.66842	-5.66202
	0.0017385	0.00553738	-0.00523564	-0.0131603	-0.0137165	-0.0272678	-0.0487444	-0.085752	-0.153992	-0.245624	-0.371123	-0.52226	-0.710391	-0.925624	-1.17639	-1.44812	-1.71674	-1.99232	-2.29519	-2.59214	-2.88448	-3.16769	-3.43201	-3.6679	-3.87812	-4.05544	-4.20935	-4.32784	-4.42422	-4.50123	-4.56849	-4.62462	-4.67276	-4.71501	-4.74237	-4.75955	-4.78381	-4.79073	-4.78194	-4.78336	-4.78001	-4.78107	-4.76976	-4.76605	-4.768	-4.76466	-4.76274	-4.76148	-4.75679
	-0.00554241	-0.0137026	-0.0198028	-0.0229721	-0.0217039	-0.0310556	-0.041358	-0.0559417	-0.0930324	-0.142172	-0.220165	-0.321071	-0.448779	-0.60425	-0.784006	-0.983368	-1.1816	-1.40508	-1.64031	-1.90592	-2.17251	-2.46324	-2.76451	-3.07684	-3.39516	-3.72676	-4.048	-4.37301	-4.67389	-4.95646	-5.2193	-5.44101	-5.63855	-5.80093	-5.9324	-6.04465	-6.12819	-6.19547	-6.25314	-6.29857	-6.33274	-6.3522	-6.36988	-6.38353	-6.38083	-6.38083	-6.38143	-6.36994	-6.37451
	-0.0282763	-0.0294112	-0.0301216	-0.0280216	-0.0421588	-0.0423822	-0.0645999	-0.114934	-0.187087	-0.296038	-0.428652	-0.59751	-0.799454	-1.02395	-1.25677	-1.52376	-1.79564	-2.07496	-2.39115	-2.7253	-3.06688	-3.39434	-3.70914	-4.0235	-4.32146	-4.62297	-4.90503	-5.16043	-5.39456	-5.58527	-5.74546	-5.88954	-5.98698	-6.0617	-6.12038	-6.1476	-6.1598	-6.16637	-6.16093	-6.1338	-6.09687	-6.0765	-6.05199	-6.03945	-6.02398	-6.0073	-5.99857	-5.97558	-5.96271
	-0.0188432	-0.0225925	-0.019804	-0.0195436	-0.0128245	-0.0164008	-0.0123777	-0.0170083	-0.0060854	0.0162725	0.0144377	-0.0215311	-0.105951	-0.222569	-0.398183	-0.62466	-0.899078	-1.21896	-1.57088	-1.93535	-2.31744	-2.70259	-3.08536	-3.47758	-3.89455	-4.30546	-4.71165	-5.09017	-5.4542	-5.7786	-6.06354	-6.3212	-6.53523	-6.69379	-6.80419	-6.87778	-6.91838	-6.92658	-6.91046	-6.89447	-6.86192	-6.8272	-6.79522	-6.76725	-6.74522	-6.71926	-6.69375	-6.66897	-6.65344
	-0.0105143	-0.0121765	-0.0113988	-0.00904512	-0.00904512	-0.0080843	-0.0114093	-0.00624895	-0.00921822	-0.0131373	-0.024581	-0.0339093	-0.0612116	-0.119568	-0.205214	-0.324928	-0.489254	-0.686067	-0.921206	-1.1951	-1.48926	-1.81043	-2.14109	-2.477	-2.82049	-3.17018	-3.51888	-3.85375	-4.16981	-4.46202	-4.73117	-4.97751	-5.21154	-5.41873	-5.60709	-5.77119	-5.89856	-6.00457	-6.08138	-6.13551	-6.16669	-6.18987	-6.20469	-6.21744	-6.23026	-6.25152	-6.26042	-6.26442	-6.25213
	-0.000154614	-0.000655681	-0.00263777	0.00182746	-0.00631562	-0.0153891	-0.0331772	-0.0822678	-0.150272	-0.246103	-0.374907	-0.534312	-0.7405	-0.989303	-1.24436	-1.5267	-1.84208	-2.16522	-2.49008	-2.82507	-3.17652	-3.5225	-3.85668	-4.17994	-4.49374	-4.78763	-5.04243	-5.26088	-5.43969	-5.57808	-5.69696	-5.77973	-5.83899	-5.88537	-5.90354	-5.90823	-5.90872	-5.8942	-5.88256	-5.86643	-5.84924	-5.84073	-5.82392	-5.80746	-5.79826	-5.78934	-5.7886	-5.78378	-5.77977
	-0.0335408	-0.0255407	-0.0319783	-0.0387636	-0.040112	-0.0374246	-0.0377818	-0.0564784	-0.0924598	-0.14424	-0.240483	-0.386069	-0.572897	-0.797392	-1.06914	-1.38593	-1.72271	-2.07331	-2.44503	-2.83706	-3.22873	-3.62631	-4.01903	-4.40795	-4.77226	-5.12832	-5.45426	-5.76038	-6.045	-6.31277	-6.55205	-6.76846	-6.95681	-7.11812	-7.2499	-7.35931	-7.45171	-7.50886	-7.53956	-7.55812	-7.55555	-7.5496	-7.53653	-7.51703	-7.50746	-7.48912	-7.48258	-7.47481	-7.45508
	-0.00123473	-0.00590426	-0.00767201	-0.00718111	-0.0100828	-0.0101543	-0.0199934	-0.0207079	-0.0209845	-0.0286364	-0.0277167	-0.0301988	-0.0470639	-0.0889259	-0.153449	-0.255501	-0.395749	-0.569352	-0.777124	-1.02417	-1.28994	-1.57321	-1.87592	-2.19397	-2.52215	-2.86673	-3.21367	-3.55474	-3.88768	-4.19028	-4.4629	-4.69027	-4.88294	-5.03712	-5.1577	-5.24751	-5.32373	-5.38664	-5.45122	-5.49536	-5.52505	-5.54383	-5.55252	-5.56003	-5.55594	-5.53996	-5.52968	-5.51983	-5.51258
	0.0026699	0.00741966	0.0105357	0.012875	0.0160625	0.004375	-0.00100887	-0.0173029	-0.0663736	-0.117233	-0.204269	-0.327267	-0.476292	-0.668376	-0.884583	-1.12161	-1.38471	-1.66104	-1.94423	-2.22992	-2.53221	-2.84165	-3.15755	-3.47149	-3.78937	-4.08748	-4.39818	-4.68857	-4.95885	-5.21238	-5.44236	-5.66193	-5.84781	-6.00622	-6.15418	-6.26981	-6.36045	-6.42531	-6.46933	-6.49589	-6.50593	-6.51152	-6.52061	-6.51779	-6.51076	-6.50776	-6.5016	-6.49522	-6.47716
	-0.0219375	-0.0191258	-0.0196309	-0.0130417	-0.0125366	-0.017992	-0.0228186	-0.0291999	-0.0253387	-0.0256755	-0.0342399	-0.0461651	-0.0782796	-0.144451	-0.246508	-0.403857	-0.607665	-0.858733	-1.16225	-1.49978	-1.86335	-2.23187	-2.60429	-2.98191	-3.35434	-3.73966	-4.1145	-4.46737	-4.7999	-5.08683	-5.3442	-5.56588	-5.73891	-5.86867	-5.9715	-6.03199	-6.06838	-6.08805	-6.08548	-6.06631	-6.03871	-6.00405	-5.98761	-5.96895	-5.9541	-5.93423	-5.91767	-5.90492	-5.89102
	-0.0301748	-0.0307649	-0.0320212	-0.0278225	-0.0247577	-0.0305963	-0.0252253	-0.036441	-0.0658769	-0.11486	-0.206218	-0.319764	-0.476214	-0.695107	-0.955271	-1.23721	-1.52228	-1.81828	-2.13652	-2.43736	-2.73904	-3.04267	-3.31126	-3.57563	-3.82183	-4.03263	-4.21262	-4.36455	-4.48174	-4.57488	-4.63291	-4.68133	-4.69787	-4.71096	-4.70237	-4.69169	-4.68243	-4.67496	-4.66121	-4.65723	-4.6517	-4.63734	-4.63149	-4.61913	-4.61474	-4.61373	-4.61158	-4.60309	-4.60045
	-0.00520575	-0.0101055	-0.010356	-0.0062358	-0.0131122	-0.0137519	-0.0119422	-0.0147819	-0.00662507	-0.00122448	-0.0223546	-0.0208788	-0.0295915	-0.0449846	-0.0798592	-0.148576	-0.237056	-0.361212	-0.519378	-0.717561	-0.944071	-1.17217	-1.42703	-1.70732	-1.98589	-2.28668	-2.58383	-2.88302	-3.20029	-3.5033	-3.78497	-4.04247	-4.27355	-4.48139	-4.65096	-4.80243	-4.94587	-5.05775	-5.14943	-5.21509	-5.27082	-5.30865	-5.31892	-5.32793	-5.32534	-5.32086	-5.33045	-5.34032	-5.33338
	-0.00704398	-0.00437157	-0.0143098	-0.0276166	-0.0288136	-0.0369705	-0.0568472	-0.109742	-0.192651	-0.303784	-0.460519	-0.664759	-0.904281	-1.19545	-1.5155	-1.88201	-2.28108	-2.69722	-3.14476	-3.59984	-4.08193	-4.58632	-5.07408	-5.55579	-6.02369	-6.46842	-6.87821	-7.22833	-7.52566	-7.76733	-7.96912	-8.13128	-8.23554	-8.30328	-8.3583	-8.3785	-8.38969	-8.37837	-8.35825	-8.34946	-8.32415	-8.29882	-8.27377	-8.24885	-8.22725	-8.21006	-8.19682	-8.18561	-8.19283
	0.014626	0.018913	0.00774759	0.00379324	0.00279504	-0.0183078	-0.0303054	-0.0595019	-0.115534	-0.197302	-0.321854	-0.456917	-0.618546	-0.820988	-1.0556	-1.30726	-1.56912	-1.85739	-2.15798	-2.47481	-2.80485	-3.13665	-3.47003	-3.79399	-4.10153	-4.39307	-4.64898	-4.88043	-5.09209	-5.27639	-5.43074	-5.56349	-5.67116	-5.74291	-5.79693	-5.83025	-5.8409	-5.83933	-5.83371	-5.83691	-5.80683	-5.77692	-5.76909	-5.74943	-5.7354	-5.7308	-5.7135	-5.71022	-5.70051
	-0.00643052	-0.0168143	-0.016285	-0.0196255	-0.0124153	-0.0188172	-0.0423122	-0.0668083	-0.113073	-0.200462	-0.309694	-0.44993	-0.618078	-0.805782	-1.00473	-1.21649	-1.45813	-1.73247	-2.02826	-2.3489	-2.67741	-3.02775	-3.38843	-3.74996	-4.08064	-4.39139	-4.68135	-4.95595	-5.19676	-5.40748	-5.60048	-5.74773	-5.87274	-5.9696	-6.02695	-6.06187	-6.0639	-6.05331	-6.03712	-6.02433	-5.98918	-5.95447	-5.92457	-5.9067	-5.88006	-5.86013	-5.84744	-5.83629	-5.8301
	-0.011527	-0.0216625	-0.017458	-0.0277889	-0.022888	-0.0286238	-0.0474741	-0.0830302	-0.146375	-0.234125	-0.384373	-0.570319	-0.797721	-1.06734	-1.36737	-1.70512	-2.06636	-2.43808	-2.82046	-3.21167	-3.62892	-4.06468	-4.4934	-4.89072	-5.28309	-5.64053	-5.96876	-6.25733	-6.50068	-6.71342	-6.8727	-7.00854	-7.11135	-7.18108	-7.23287	-7.26929	-7.28693	-7.2915	-7.28116	-7.26267	-7.22592	-7.19924	-7.19273	-7.16224	-7.14527	-7.13257	-7.11677	-7.11632	-7.09727
	0.0130071	0.00991552	0.0114751	0.0108625	0.00888498	0.010361	-0.00373216	0.000139311	-0.00732516	-0.00799359	0.000612751	-0.00412211	-0.012756	-0.0339778	-0.0790088	-0.143357	-0.256484	-0.398595	-0.580969	-0.79532	-1.04298	-1.33811	-1.64263	-1.97027	-2.30886	-2.67078	-3.02403	-3.36836	-3.692	-4.01071	-4.31798	-4.60671	-4.86789	-5.09299	-5.29297	-5.45831	-5.594	-5.71431	-5.78846	-5.83514	-5.87586	-5.89724	-5.90601	-5.90137	-5.89171	-5.88095	-5.87557	-5.86355	-5.85273
	-0.0456185	-0.0443321	-0.0507255	-0.0510568	-0.0511008	-0.0552968	-0.0821993	-0.119115	-0.187987	-0.283451	-0.438848	-0.631223	-0.862297	-1.11923	-1.3975	-1.70242	-2.04864	-2.41492	-2.8078	-3.23898	-3.70451	-4.17792	-4.64476	-5.08679	-5.51162	-5.90055	-6.24911	-6.54467	-6.81271	-7.02889	-7.19442	-7.3394	-7.44089	-7.51181	-7.56817	-7.59854	-7.61305	-7.61489	-7.60476	-7.60462	-7.59166	-7.57724	-7.56777	-7.55595	-7.55063	-7.54376	-7.52734	-7.51307	-7.50317
	-0.0131195	-0.0107119	-0.0118769	-0.0171115	-0.0267864	-0.0241689	-0.0187684	-0.022877	-0.0508171	-0.107756	-0.187069	-0.299437	-0.456547	-0.633433	-0.839673	-1.07157	-1.30903	-1.54887	-1.81198	-2.0747	-2.34331	-2.617	-2.87031	-3.12655	-3.36115	-3.58829	-3.79865	-3.97908	-4.13722	-4.28244	-4.40959	-4.51376	-4.60345	-4.67799	-4.73757	-4.78269	-4.82959	-4.85349	-4.86205	-4.8751	-4.87215	-4.87451	-4.86836	-4.86422	-4.86979	-4.86672	-4.87683	-4.86969	-4.86683
	-0.0246509	-0.0347408	-0.0437102	-0.0430861	-0.0455383	-0.054801	-0.0653071	-0.0958352	-0.152338	-0.249355	-0.388875	-0.561552	-0.788145	-1.04284	-1.33418	-1.64203	-1.96961	-2.33449	-2.71996	-3.12609	-3.54914	-3.9662	-4.38371	-4.78872	-5.16689	-5.52249	-5.83565	-6.10776	-6.33278	-6.51279	-6.66738	-6.77479	-6.85002	-6.90792	-6.93432	-6.94097	-6.93855	-6.92404	-6.90485	-6.8914	-6.87196	-6.8493	-6.83624	-6.81618	-6.79771	-6.78583	-6.77904	-6.77425	-6.76958
	0.0166086	0.0170669	0.00440629	0.0116725	0.0151178	0.00872412	0.00170621	-0.00269466	-0.0419767	-0.112712	-0.216028	-0.374501	-0.579918	-0.824785	-1.10627	-1.41416	-1.75101	-2.10383	-2.4655	-2.84568	-3.2273	-3.62517	-4.00812	-4.38689	-4.73245	-5.04655	-5.31791	-5.55143	-5.72553	-5.87494	-5.98362	-6.07315	-6.13197	-6.16045	-6.19371	-6.20286	-6.19969	-6.1964	-6.18491	-6.15566	-6.1394	-6.13044	-6.12222	-6.10077	-6.08471	-6.08101	-6.08512	-6.08333	-6.08678
	-0.0526179	-0.0464739	-0.049753	-0.0527447	-0.0674795	-0.0839604	-0.0955837	-0.126808	-0.208139	-0.317823	-0.474603	-0.688453	-0.95355	-1.26329	-1.61131	-1.98591	-2.37354	-2.75828	-3.14954	-3.55611	-3.95789	-4.36061	-4.74095	-5.11079	-5.4492	-5.74595	-6.00095	-6.21702	-6.38187	-6.51244	-6.59833	-6.65325	-6.69113	-6.70852	-6.71686	-6.70514	-6.67885	-6.6607	-6.63521	-6.623	-6.59311	-6.57752	-6.55887	-6.53248	-6.50985	-6.50413	-6.49529	-6.49539	-6.49082
	0.000623986	-0.00364997	-0.00738843	0.00286584	0.0121642	0.0123741	0.0161949	0.00764212	0.00154063	0.00428494	0.00254007	-0.00028158	-0.0206255	-0.0608625	-0.14465	-0.274386	-0.430696	-0.626913	-0.855709	-1.12195	-1.42452	-1.74179	-2.08205	-2.4453	-2.8184	-3.20778	-3.60781	-4.02885	-4.45379	-4.86867	-5.28309	-5.68328	-6.0429	-6.37386	-6.65755	-6.88521	-7.08472	-7.24789	-7.38139	-7.48296	-7.55047	-7.59423	-7.62723	-7.6418	-7.65016	-7.65422	-7.64697	-7.63328	-7.61112
	-0.090341	-0.0854386	-0.0745509	-0.0742194	-0.0704394	-0.0698593	-0.0901812	-0.102983	-0.105603	-0.110882	-0.119611	-0.146922	-0.213994	-0.329783	-0.493522	-0.707529	-0.968114	-1.26843	-1.5999	-1.95781	-2.34407	-2.75909	-3.20898	-3.68363	-4.16678	-4.66347	-5.17073	-5.656	-6.11529	-6.54995	-6.96003	-7.31599	-7.63548	-7.90551	-8.13753	-8.30909	-8.43339	-8.53575	-8.6017	-8.64995	-8.66811	-8.68185	-8.68355	-8.68591	-8.68009	-8.66808	-8.66263	-8.65667	-8.6497
	0.0228525	0.0165375	0.00810632	-0.000994325	0.0156645	0.0171175	0.0069402	-0.00298302	-0.0402078	-0.112228	-0.222549	-0.37962	-0.570939	-0.804774	-1.06378	-1.34623	-1.67925	-2.01053	-2.36508	-2.72787	-3.10166	-3.4718	-3.82885	-4.15161	-4.46454	-4.72539	-4.94849	-5.13159	-5.26494	-5.38284	-5.46943	-5.55171	-5.62099	-5.67251	-5.71275	-5.73425	-5.74579	-5.75802	-5.75876	-5.76347	-5.77692	-5.78366	-5.79484	-5.79345	-5.80161	-5.81609	-5.80922	-5.80946	-5.81038
	0.0149224	0.00319307	0.00120346	0.00634237	0.00514048	-0.000620514	0.00244601	0.00327438	0.0108184	0.0015348	-0.00861998	-0.0328288	-0.0871875	-0.163718	-0.284957	-0.444813	-0.653182	-0.915093	-1.21276	-1.54605	-1.91177	-2.30578	-2.72312	-3.15564	-3.59829	-4.03426	-4.47245	-4.88958	-5.26566	-5.60328	-5.89528	-6.12709	-6.3042	-6.44262	-6.53121	-6.60375	-6.64563	-6.6619	-6.6763	-6.69567	-6.69708	-6.68726	-6.66462	-6.65508	-6.64891	-6.62353	-6.60662	-6.59628	-6.59603
	0.0450881	0.043346	0.0501887	0.0375824	0.0479497	0.0491093	0.0386593	0.0122008	-0.0336343	-0.0962474	-0.191769	-0.374221	-0.57865	-0.812894	-1.08523	-1.38537	-1.72343	-2.05748	-2.41474	-2.79467	-3.17675	-3.5679	-3.95939	-4.32554	-4.67312	-4.98267	-5.24443	-5.47628	-5.66318	-5.79487	-5.88721	-5.94572	-5.99145	-6.00763	-6.01166	-6.01526	-5.9906	-5.96539	-5.93633	-5.91203	-5.89071	-5.86337	-5.84498	-5.82875	-5.8117	-5.79848	-5.80107	-5.78986	-5.78806
	-0.0459691	-0.0465191	-0.0454137	-0.0502928	-0.0481799	-0.0535217	-0.0582208	-0.0554598	-0.0600615	-0.0580406	-0.055284	-0.0722297	-0.0968313	-0.161492	-0.258297	-0.379128	-0.55455	-0.760404	-1.00658	-1.27947	-1.56325	-1.87066	-2.19158	-2.53019	-2.88457	-3.24537	-3.60771	-3.97331	-4.33795	-4.67736	-4.99511	-5.2806	-5.54557	-5.75987	-5.93406	-6.10735	-6.22576	-6.32468	-6.41462	-6.47701	-6.50674	-6.52644	-6.53816	-6.53384	-6.51824	-6.49649	-6.47862	-6.45438	-6.44478
	-0.0322036	-0.0240186	-0.0274294	-0.0311086	-0.0281738	-0.0322253	-0.0339825	-0.0231199	-0.0251456	-0.0302201	-0.0295691	-0.031326	-0.0411026	-0.0712395	-0.127638	-0.218232	-0.349188	-0.53303	-0.771689	-1.04356	-1.36508	-1.72816	-2.11255	-2.51385	-2.92641	-3.32631	-3.74669	-4.16737	-4.58425	-4.98177	-5.35008	-5.68536	-5.97075	-6.20887	-6.40078	-6.55165	-6.65359	-6.73118	-6.77735	-6.80553	-6.81541	-6.81859	-6.80203	-6.77676	-6.73631	-6.70435	-6.68236	-6.65964	-6.64482
	0.00487876	0.0105851	0.019052	0.0139882	0.00441031	-0.00792296	-0.0235726	-0.045311	-0.0961524	-0.167455	-0.270547	-0.437665	-0.627244	-0.859257	-1.11033	-1.39902	-1.69989	-2.01995	-2.35644	-2.70582	-3.06699	-3.44065	-3.82002	-4.18494	-4.54592	-4.8802	-5.19144	-5.44802	-5.67317	-5.8749	-6.02207	-6.15047	-6.24804	-6.29965	-6.32562	-6.32614	-6.30364	-6.26626	-6.21429	-6.15749	-6.10236	-6.05704	-6.02862	-5.99975	-5.97258	-5.95536	-5.92679	-5.90949	-5.89308
	-0.00947841	-0.0130704	-0.00487692	-0.00266796	-0.00994045	-0.0243939	-0.0492507	-0.0835874	-0.158062	-0.273977	-0.431138	-0.6291	-0.870153	-1.15499	-1.47164	-1.80771	-2.17915	-2.59524	-3.01922	-3.48834	-3.9646	-4.42372	-4.87594	-5.3192	-5.72884	-6.11265	-6.49049	-6.83595	-7.13751	-7.41258	-7.65974	-7.85694	-8.02895	-8.15425	-8.22815	-8.28225	-8.31356	-8.33596	-8.35091	-8.35948	-8.34453	-8.32467	-8.30553	-8.28932	-8.2671	-8.25344	-8.23422	-8.21936	-8.20838
	-0.00231096	0.00754029	-0.00517108	-0.00719698	-0.000477061	-0.00406544	-0.00922288	-0.00958699	-0.00913019	-0.0146518	-0.012255	-0.0254304	-0.0539863	-0.113313	-0.21107	-0.390021	-0.603485	-0.856347	-1.17704	-1.51721	-1.9061	-2.32517	-2.76155	-3.2226	-3.70002	-4.18905	-4.69302	-5.19699	-5.6977	-6.17569	-6.63916	-7.06448	-7.45618	-7.80059	-8.07895	-8.31889	-8.51471	-8.66022	-8.76798	-8.84505	-8.87534	-8.88063	-8.85506	-8.83029	-8.79452	-8.75892	-8.73321	-8.70663	-8.66954
	-0.0114251	-0.0152001	-0.0157518	-0.0124362	-0.0143698	-0.0255139	-0.0469722	-0.0886013	-0.151599	-0.245823	-0.377081	-0.544624	-0.752687	-0.993141	-1.27408	-1.57653	-1.88783	-2.2054	-2.53711	-2.86974	-3.22879	-3.59597	-3.95686	-4.31124	-4.62289	-4.91211	-5.16317	-5.37741	-5.54878	-5.69321	-5.79732	-5.87396	-5.91449	-5.94271	-5.94414	-5.91989	-5.89264	-5.85176	-5.80861	-5.76522	-5.72042	-5.69191	-5.66089	-5.63648	-5.62664	-5.61097	-5.60175	-5.60197	-5.59535
	-0.020732	-0.0154857	-0.0297854	-0.0297854	-0.0292457	-0.0509203	-0.045764	-0.0738388	-0.137451	-0.217218	-0.351537	-0.502984	-0.711124	-0.946163	-1.20426	-1.49402	-1.77795	-2.0772	-2.42087	-2.74752	-3.09637	-3.46436	-3.8286	-4.20602	-4.55361	-4.89368	-5.22272	-5.51565	-5.77007	-5.97133	-6.13506	-6.2666	-6.35395	-6.41143	-6.44744	-6.46198	-6.4699	-6.46483	-6.46406	-6.45383	-6.42829	-6.40496	-6.39273	-6.37087	-6.3541	-6.33824	-6.33494	-6.32278	-6.30885
	-0.0198037	-0.0183796	-0.0359032	-0.029772	-0.0341198	-0.0478061	-0.0652247	-0.114284	-0.160054	-0.256106	-0.389626	-0.553808	-0.772926	-0.995429	-1.29136	-1.60876	-1.93396	-2.29113	-2.64202	-2.99951	-3.36345	-3.72525	-4.10983	-4.44034	-4.78182	-5.10911	-5.40526	-5.67939	-5.92581	-6.14591	-6.33632	-6.50892	-6.63615	-6.74286	-6.81085	-6.86825	-6.91699	-6.93339	-6.95034	-6.97092	-6.97466	-6.98209	-6.97787	-6.96522	-6.96682	-6.95598	-6.96582	-6.94985	-6.95162
	-0.00565431	-0.00300018	-0.00832207	-0.0126829	0.00374534	-0.026264	-0.0300858	-0.0664056	-0.110124	-0.178973	-0.319591	-0.463296	-0.674349	-0.925783	-1.21363	-1.54468	-1.87115	-2.2185	-2.58923	-2.98748	-3.38994	-3.775	-4.17717	-4.56772	-4.95067	-5.29919	-5.62429	-5.92495	-6.19135	-6.43989	-6.65839	-6.84928	-7.01354	-7.12949	-7.22169	-7.29973	-7.36726	-7.39953	-7.41971	-7.43111	-7.43118	-7.45016	-7.45399	-7.44413	-7.42778	-7.40977	-7.40856	-7.39148	-7.38039
	-0.0616825	-0.0593127	-0.0670701	-0.0802981	-0.0774456	-0.0862509	-0.0974402	-0.0977018	-0.137335	-0.215625	-0.344209	-0.504188	-0.728162	-0.99939	-1.29449	-1.59972	-1.94572	-2.30043	-2.66104	-3.03564	-3.42625	-3.84307	-4.24742	-4.65462	-5.06206	-5.43064	-5.77484	-6.07871	-6.32442	-6.53681	-6.70293	-6.84219	-6.95273	-7.04478	-7.09708	-7.13445	-7.13496	-7.13428	-7.1066	-7.08608	-7.06849	-7.05106	-7.05029	-7.03028	-7.00792	-6.98649	-6.95823	-6.9508	-6.94238
	-0.0254931	-0.0294066	-0.0271876	-0.042043	-0.0416436	-0.0374819	-0.0373992	-0.0472802	-0.0356763	-0.0429529	-0.0347948	-0.044359	-0.0659275	-0.108972	-0.168304	-0.279952	-0.419797	-0.633734	-0.888359	-1.19295	-1.53583	-1.92073	-2.32476	-2.74657	-3.17866	-3.64039	-4.10952	-4.58678	-5.06877	-5.51841	-5.94887	-6.33228	-6.69286	-7.03723	-7.35666	-7.62417	-7.8626	-8.05131	-8.2139	-8.33486	-8.41071	-8.46527	-8.50224	-8.498	-8.49266	-8.4709	-8.45406	-8.43135	-8.40522
	-0.0236165	-0.0236165	-0.0216169	-0.0275428	-0.0305058	-0.0417737	-0.05205	-0.0950509	-0.16536	-0.255393	-0.386864	-0.542562	-0.740396	-0.957124	-1.19195	-1.44784	-1.72139	-2.01603	-2.33537	-2.68082	-3.04156	-3.42834	-3.80799	-4.1981	-4.57313	-4.93647	-5.27865	-5.59293	-5.88165	-6.14409	-6.36526	-6.53598	-6.66319	-6.75016	-6.79758	-6.81373	-6.80938	-6.78629	-6.7621	-6.73187	-6.68772	-6.64191	-6.59747	-6.56216	-6.52804	-6.49604	-6.47362	-6.45687	-6.44492
	0.00468623	0.00505085	-0.00205741	0.00483207	-0.000729401	-0.0166693	-0.036302	-0.072809	-0.137753	-0.247502	-0.412305	-0.622522	-0.893887	-1.19927	-1.54736	-1.91382	-2.29089	-2.68112	-3.08521	-3.51107	-3.96176	-4.42348	-4.89484	-5.36824	-5.83229	-6.27369	-6.67757	-7.04276	-7.3569	-7.61297	-7.82205	-7.97736	-8.10191	-8.18707	-8.24147	-8.29431	-8.32572	-8.33883	-8.34057	-8.33394	-8.32912	-8.31159	-8.291	-8.27711	-8.26139	-8.24547	-8.2352	-8.2143	-8.20877
	-0.0260494	-0.0234627	-0.0223838	-0.027214	-0.0233274	-0.0142677	-0.0166465	-0.0147958	-0.0185108	-0.0276563	-0.0213049	-0.0397687	-0.067849	-0.122128	-0.209774	-0.338247	-0.514598	-0.706773	-0.954084	-1.24398	-1.5465	-1.86833	-2.20509	-2.56937	-2.94998	-3.33302	-3.70588	-4.08865	-4.46939	-4.81319	-5.11957	-5.40783	-5.66068	-5.8744	-6.0405	-6.16887	-6.27417	-6.34595	-6.40438	-6.43516	-6.43663	-6.4372	-6.41973	-6.38796	-6.36197	-6.34348	-6.32345	-6.30962	-6.28655
	0.0127417	0.0229315	0.0122276	0.00998387	0.015036	0.0120562	0.00748304	0.002345	0.00964105	0.0014374	-0.0087029	-0.0171999	-0.0432952	-0.0812599	-0.138277	-0.258808	-0.386377	-0.543239	-0.750285	-0.981968	-1.22291	-1.50115	-1.817	-2.16663	-2.53368	-2.93259	-3.35186	-3.76929	-4.19037	-4.60272	-5.00248	-5.35944	-5.6733	-5.95306	-6.19337	-6.37799	-6.53192	-6.631	-6.7134	-6.77441	-6.79383	-6.80542	-6.79952	-6.77085	-6.75186	-6.73196	-6.72232	-6.70009	-6.68639
	0.00755058	0.00840856	0.0119509	0.00625131	0.00556491	-0.00479274	-0.0126012	-0.0252402	-0.0669157	-0.136744	-0.247422	-0.399947	-0.588173	-0.834302	-1.12374	-1.45147	-1.8259	-2.22541	-2.64083	-3.06489	-3.51116	-3.96254	-4.40527	-4.82624	-5.22552	-5.608	-5.95237	-6.2448	-6.51623	-6.74902	-6.93707	-7.09305	-7.20789	-7.28375	-7.34797	-7.37421	-7.39722	-7.42852	-7.42955	-7.43255	-7.4336	-7.42335	-7.4084	-7.39623	-7.39118	-7.37204	-7.35668	-7.35447	-7.36152
	-0.0252167	-0.030633	-0.0425817	-0.0451006	-0.0360179	-0.0369732	-0.0380671	-0.0386755	-0.0382591	-0.0383285	-0.0502235	-0.0645137	-0.0792877	-0.124875	-0.187827	-0.294179	-0.426661	-0.594521	-0.807037	-1.02621	-1.28075	-1.54651	-1.82605	-2.1314	-2.43689	-2.77533	-3.11132	-3.44646	-3.79283	-4.13049	-4.4552	-4.77516	-5.08017	-5.3669	-5.58964	-5.7723	-5.91774	-6.01684	-6.0781	-6.11466	-6.125	-6.1251	-6.11123	-6.08641	-6.057	-6.01825	-5.99387	-5.95549	-5.91853
	0.0133974	0.0151653	0.0117415	0.0103665	0.00633937	0.00552553	-0.00315982	-0.0198285	-0.0591254	-0.122905	-0.226849	-0.377806	-0.571038	-0.811956	-1.10126	-1.42606	-1.7709	-2.14401	-2.53885	-2.94548	-3.35654	-3.7857	-4.21819	-4.64422	-5.05292	-5.43082	-5.7799	-6.0879	-6.35171	-6.57947	-6.75898	-6.89975	-6.9935	-7.07106	-7.11283	-7.12444	-7.13255	-7.14147	-7.13265	-7.12555	-7.11203	-7.10394	-7.08466	-7.0623	-7.04986	-7.03571	-7.02756	-7.02794	-7.01887
	0.0165515	0.0120583	0.0139674	0.0085654	-0.00489224	-0.0147868	-0.0303623	-0.0492669	-0.094748	-0.170072	-0.274339	-0.427425	-0.623014	-0.85362	-1.11581	-1.40494	-1.72083	-2.03099	-2.35617	-2.71044	-3.06893	-3.43376	-3.79892	-4.14699	-4.48771	-4.79703	-5.08131	-5.34379	-5.56738	-5.74406	-5.87912	-5.99232	-6.07021	-6.11676	-6.14152	-6.15511	-6.16375	-6.1726	-6.17377	-6.1672	-6.15771	-6.14498	-6.13533	-6.11795	-6.10279	-6.08732	-6.0761	-6.07636	-6.0662
	0.0186777	0.015534	0.0211206	0.0226356	0.0224523	0.0253857	0.0186347	0.0182841	0.0182139	0.0139331	-0.00993796	-0.0408372	-0.104304	-0.208336	-0.365987	-0.556389	-0.784756	-1.03706	-1.32496	-1.62678	-1.93394	-2.27023	-2.61888	-2.98324	-3.35869	-3.74402	-4.12321	-4.48376	-4.82886	-5.14793	-5.42502	-5.66272	-5.86997	-6.03925	-6.15987	-6.25241	-6.30843	-6.33947	-6.35722	-6.36142	-6.35248	-6.33203	-6.3204	-6.29682	-6.27136	-6.24792	-6.223	-6.21287	-6.19704
	-0.0182581	-0.0251339	-0.0332625	-0.0353166	-0.0392855	-0.0521153	-0.0704466	-0.0916371	-0.146171	-0.241595	-0.36174	-0.52981	-0.732972	-0.959161	-1.21599	-1.48409	-1.76522	-2.06565	-2.38603	-2.72326	-3.07376	-3.42065	-3.77649	-4.12891	-4.47274	-4.79231	-5.07322	-5.33565	-5.55861	-5.76185	-5.93192	-6.06776	-6.17675	-6.26094	-6.33386	-6.38119	-6.42039	-6.44315	-6.45012	-6.44397	-6.4445	-6.42838	-6.43416	-6.43683	-6.44101	-6.43676	-6.43496	-6.43205	-6.43136
	-0.00528984	-0.0189539	-0.0216525	-0.0238457	-0.0312785	-0.04282	-0.0614996	-0.0836987	-0.136888	-0.22676	-0.350375	-0.505246	-0.697309	-0.927712	-1.17015	-1.44023	-1.71171	-2.00126	-2.32045	-2.6565	-3.00317	-3.35776	-3.71727	-4.08241	-4.424	-4.75992	-5.07358	-5.37279	-5.65918	-5.90578	-6.12053	-6.30469	-6.46358	-6.59028	-6.6899	-6.76551	-6.82814	-6.87052	-6.89288	-6.89815	-6.88564	-6.88162	-6.87067	-6.86152	-6.85228	-6.8432	-6.83579	-6.82398	-6.81462
	-0.0307879	-0.0254183	-0.0101614	-0.0163908	-0.0199118	-0.0209327	-0.0268974	-0.0399523	-0.072453	-0.141303	-0.23708	-0.380927	-0.575827	-0.815106	-1.1166	-1.4528	-1.84425	-2.2633	-2.6903	-3.14341	-3.60095	-4.05409	-4.5137	-4.95185	-5.37652	-5.7683	-6.13919	-6.48104	-6.77053	-7.01037	-7.21425	-7.36425	-7.47363	-7.54578	-7.58254	-7.60815	-7.60497	-7.5939	-7.56996	-7.53773	-7.51832	-7.49851	-7.4655	-7.45524	-7.44395	-7.42685	-7.41778	-7.40259	-7.39917
	-0.0229349	-0.0328023	-0.0285873	-0.0323178	-0.0409737	-0.0409093	-0.0541032	-0.0590927	-0.0539078	-0.0559921	-0.0577527	-0.0666669	-0.0914209	-0.119687	-0.185966	-0.291163	-0.441803	-0.627874	-0.841819	-1.08059	-1.33875	-1.61447	-1.90577	-2.22015	-2.56317	-2.91804	-3.27267	-3.65167	-4.00854	-4.33906	-4.6559	-4.93804	-5.19387	-5.41222	-5.5941	-5.74984	-5.87262	-5.98534	-6.0709	-6.14062	-6.19203	-6.21594	-6.22902	-6.22	-6.21405	-6.2087	-6.19549	-6.18594	-6.17068
	-0.0223844	-0.0211877	-0.0194196	-0.0159659	-0.0310053	-0.0412844	-0.0548507	-0.0840185	-0.113217	-0.172149	-0.266825	-0.362063	-0.490282	-0.64453	-0.811162	-1.00791	-1.21266	-1.42334	-1.6506	-1.91365	-2.19628	-2.48636	-2.77492	-3.08488	-3.38611	-3.67963	-3.94655	-4.2081	-4.45151	-4.66167	-4.85249	-5.01673	-5.16333	-5.28414	-5.37179	-5.44205	-5.5183	-5.58	-5.62737	-5.64443	-5.66155	-5.67149	-5.67679	-5.67876	-5.67771	-5.66904	-5.67438	-5.67088	-5.66679
	-0.040137	-0.0538973	-0.0646368	-0.0671733	-0.0663816	-0.0735506	-0.0867727	-0.121799	-0.17853	-0.245251	-0.346407	-0.478977	-0.641785	-0.842332	-1.05799	-1.30254	-1.58208	-1.89606	-2.22856	-2.57187	-2.93642	-3.31392	-3.71204	-4.12119	-4.5224	-4.91032	-5.28117	-5.63388	-5.97285	-6.26067	-6.50661	-6.72983	-6.91214	-7.06062	-7.15776	-7.23145	-7.27657	-7.27932	-7.26861	-7.24851	-7.23212	-7.21651	-7.19222	-7.1691	-7.15378	-7.12443	-7.10636	-7.08334	-7.07409
	-0.04283	-0.058963	-0.0560243	-0.0577672	-0.0558411	-0.0581519	-0.0665228	-0.0920166	-0.149495	-0.237829	-0.354341	-0.503712	-0.693847	-0.932523	-1.19318	-1.46003	-1.7565	-2.07292	-2.40842	-2.77103	-3.13233	-3.5023	-3.8694	-4.21408	-4.54721	-4.8567	-5.14536	-5.38083	-5.58133	-5.74795	-5.88527	-6.01261	-6.11048	-6.20343	-6.27343	-6.33835	-6.38615	-6.42477	-6.41419	-6.41658	-6.41599	-6.40723	-6.3904	-6.37525	-6.37179	-6.37561	-6.37553	-6.37137	-6.37087
	0.00190946	0.014841	0.02278	0.0198511	0.0167383	0.0139255	0.0116953	0.0123121	0.0181874	0.0207501	0.00660358	-0.0151996	-0.0533548	-0.116649	-0.210067	-0.354828	-0.538958	-0.758085	-1.0034	-1.26949	-1.5696	-1.87522	-2.20452	-2.54019	-2.87005	-3.18906	-3.5293	-3.84525	-4.1611	-4.44806	-4.7198	-4.96401	-5.17178	-5.34888	-5.49497	-5.61858	-5.73563	-5.81304	-5.88233	-5.93758	-5.97361	-5.98941	-6.00162	-6.00224	-6.00554	-5.98368	-5.97324	-5.95703	-5.93863
	-0.0562777	-0.0347938	-0.0453726	-0.0491496	-0.0561563	-0.0510343	-0.0663465	-0.0802648	-0.114347	-0.16568	-0.278642	-0.420886	-0.610468	-0.806794	-1.04158	-1.29416	-1.58	-1.87283	-2.18235	-2.50783	-2.85281	-3.182	-3.49681	-3.7938	-4.04572	-4.26885	-4.46141	-4.63072	-4.76706	-4.87969	-4.96882	-5.06192	-5.12492	-5.17083	-5.1836	-5.1975	-5.19507	-5.19385	-5.19194	-5.20898	-5.20765	-5.21091	-5.21319	-5.21987	-5.22847	-5.21804	-5.21452	-5.21324	-5.21826
	0.0172119	0.0107761	0.00693181	0.0221998	0.0176383	-0.00341798	-0.0070972	-0.0150904	-0.017378	-0.0216359	-0.0234409	-0.0606933	-0.101147	-0.181492	-0.31588	-0.448086	-0.642444	-0.842828	-1.07868	-1.35802	-1.66042	-1.9585	-2.27193	-2.60705	-2.92694	-3.27616	-3.61659	-3.97326	-4.30982	-4.62808	-4.92308	-5.18838	-5.42682	-5.63626	-5.81962	-5.97688	-6.07906	-6.17342	-6.22012	-6.27531	-6.30052	-6.32131	-6.3378	-6.34253	-6.34044	-6.3257	-6.31512	-6.28939	-6.27366
	0.0278908	0.0344405	0.0310901	0.0461324	0.0382192	0.0390324	0.0246521	-0.00598555	-0.0677808	-0.132141	-0.234525	-0.376463	-0.52389	-0.71665	-0.957394	-1.19786	-1.46641	-1.75073	-2.047	-2.35094	-2.66695	-2.99545	-3.3416	-3.68225	-4.03341	-4.36755	-4.69034	-4.99168	-5.26333	-5.52344	-5.73736	-5.92604	-6.10996	-6.22654	-6.32101	-6.38403	-6.42389	-6.46296	-6.48855	-6.49396	-6.50102	-6.49285	-6.48518	-6.48249	-6.47341	-6.47323	-6.46445	-6.46935	-6.44536
	-0.0600612	-0.0474773	-0.0643063	-0.0599097	-0.0669253	-0.068152	-0.06155	-0.0527289	-0.0496278	-0.0344396	-0.0423505	-0.0721632	-0.102971	-0.16108	-0.228287	-0.324792	-0.477599	-0.64891	-0.85619	-1.09534	-1.34701	-1.64114	-1.93147	-2.2418	-2.55572	-2.89679	-3.23006	-3.57364	-3.90741	-4.19576	-4.48989	-4.75377	-5.00382	-5.22541	-5.43101	-5.61845	-5.78853	-5.925	-6.05836	-6.21114	-6.31995	-6.3999	-6.45687	-6.49602	-6.53392	-6.54949	-6.57397	-6.58038	-6.60078
	-0.122298	-0.1321	-0.142634	-0.138153	-0.150328	-0.157429	-0.184567	-0.228463	-0.298366	-0.410178	-0.57258	-0.787127	-1.04444	-1.35526	-1.67675	-2.01814	-2.39075	-2.79221	-3.22705	-3.66341	-4.11473	-4.57974	-5.05683	-5.52679	-5.99764	-6.44932	-6.86016	-7.24504	-7.58261	-7.91053	-8.22159	-8.48508	-8.70902	-8.8841	-9.01496	-9.09902	-9.1638	-9.2067	-9.22314	-9.23688	-9.23293	-9.22159	-9.20016	-9.16019	-9.14226	-9.12872	-9.11612	-9.09001	-9.06609
	-0.0106558	-0.0169408	-0.0224129	-0.00641073	-0.015714	-0.02437	-0.0295256	-0.0377825	-0.0408695	-0.0316339	-0.0374227	-0.0640405	-0.0863315	-0.143054	-0.219646	-0.337148	-0.501083	-0.677557	-0.901389	-1.17267	-1.47251	-1.80457	-2.16747	-2.54688	-2.92815	-3.32158	-3.70334	-4.09058	-4.45467	-4.79173	-5.10086	-5.37225	-5.61704	-5.82674	-6.00248	-6.14227	-6.2479	-6.32116	-6.3652	-6.40645	-6.41499	-6.42509	-6.42601	-6.42235	-6.41644	-6.40885	-6.41273	-6.39856	-6.38122
	0.0107104	0.00652316	0.00338593	6.58631e-06	0.00145388	-0.00249431	0.000323057	0.00475261	0.0024167	0.013124	0.0295445	0.0774492	0.131712	0.214322	0.333187	0.484464	0.661344	0.875848	1.10048	1.34836	1.60768	1.87425	2.13809	2.39084	2.63987	2.85243	3.06628	3.28262	3.46428	3.62529	3.77359	3.88691	3.9799	4.05122	4.11543	4.13779	4.15209	4.15361	4.14331	4.14839	4.15861	4.15082	4.13837	4.13852	4.13546	4.14215	4.1313	4.13041	4.12178
	0.00274077	-0.00737987	0.0019477	-0.00488979	0.00246961	-0.00651658	0.0159234	0.0417506	0.0935218	0.175421	0.2634	0.385268	0.542369	0.728421	0.92472	1.15446	1.39095	1.64066	1.90907	2.1475	2.40872	2.66212	2.9037	3.1335	3.34936	3.56153	3.74229	3.90326	4.03115	4.1556	4.23289	4.30706	4.37362	4.41243	4.46162	4.46269	4.48634	4.50294	4.50613	4.50048	4.49213	4.50857	4.49899	4.51707	4.49088	4.50053	4.48212	4.4858	4.49578
	-0.0365945	-0.0307953	-0.0137294	-0.00633099	2.80291e-05	0.0109639	0.0172355	0.0588325	0.116428	0.193657	0.305914	0.457071	0.652622	0.877149	1.12785	1.41007	1.69388	2.00407	2.31459	2.62243	2.93112	3.21018	3.47955	3.7281	3.96456	4.18057	4.37214	4.53038	4.67058	4.77019	4.84391	4.89853	4.91812	4.93698	4.94011	4.92837	4.92975	4.92158	4.9143	4.89413	4.89131	4.88854	4.8848	4.88501	4.88224	4.88252	4.87968	4.88503	4.88695
	-0.0272869	-0.0329715	-0.0281529	-0.0211506	-0.0271063	-0.0262403	-0.0233714	-0.0309874	0.0110899	0.0589323	0.136946	0.22608	0.36709	0.521699	0.71819	0.926451	1.15194	1.39636	1.64928	1.9115	2.1837	2.4414	2.70927	2.96966	3.21877	3.43958	3.63513	3.80578	3.93254	4.04052	4.1405	4.21673	4.24975	4.27808	4.29482	4.30398	4.30914	4.29437	4.28508	4.27559	4.26579	4.26343	4.24282	4.2493	4.24199	4.24479	4.2444	4.23919	4.23741
	-0.0430271	-0.0327038	-0.0388399	-0.0457162	-0.0409877	-0.0463116	-0.0533141	-0.0482609	-0.0468532	-0.0372157	-0.0394356	-0.0244547	0.0062907	0.0524576	0.111955	0.239365	0.371138	0.543954	0.766381	1.00049	1.25204	1.51269	1.79094	2.08718	2.36843	2.64768	2.90547	3.15799	3.38424	3.59328	3.75811	3.91656	4.03437	4.13776	4.20238	4.25313	4.27987	4.31336	4.31322	4.32936	4.33419	4.33441	4.32925	4.32475	4.30596	4.29942	4.29984	4.29367	4.28836
	-0.0119215	-0.0109693	-0.00817239	-0.0188077	-0.0204681	-0.0146155	-0.0132792	-0.00703996	0.0246113	0.0789747	0.146123	0.248624	0.393702	0.587774	0.793897	1.03258	1.28899	1.56837	1.85267	2.1506	2.45588	2.76679	3.07358	3.37235	3.66741	3.93234	4.16844	4.37701	4.56228	4.71331	4.8448	4.94632	5.0192	5.06824	5.10887	5.11911	5.1305	5.12273	5.11687	5.10044	5.08505	5.08084	5.06479	5.03725	5.02827	5.0286	5.02515	5.02548	5.02849
	0.0185006	0.0185006	0.0111428	0.00740637	0.00657603	0.0186164	0.0338393	0.0527062	0.10672	0.173873	0.269491	0.395084	0.549798	0.750636	0.971114	1.21915	1.48718	1.78316	2.09192	2.39158	2.69326	3.00117	3.30474	3.59465	3.88099	4.13439	4.36979	4.57816	4.75141	4.89888	5.01066	5.0967	5.15519	5.19739	5.22105	5.23012	5.24203	5.24185	5.22976	5.21354	5.20087	5.19192	5.1803	5.17365	5.17104	5.16512	5.15635	5.16691	5.16502
	0.0354873	0.0335786	0.0276283	0.0306035	0.0312219	0.0398486	0.0485931	0.0722867	0.111764	0.179369	0.253819	0.37198	0.518075	0.694669	0.899202	1.13226	1.38305	1.6499	1.91288	2.17958	2.42537	2.65188	2.87296	3.07375	3.24446	3.3999	3.54418	3.6679	3.78506	3.87578	3.96104	4.02382	4.06803	4.09282	4.09891	4.10634	4.10396	4.0994	4.09716	4.09016	4.07597	4.078	4.0696	4.06632	4.05974	4.06457	4.05994	4.06318	4.05849
	0.010182	0.0139232	0.0144438	0.00787824	0.0130567	0.00872055	0.019795	0.0367161	0.065184	0.113153	0.183774	0.282043	0.416417	0.578975	0.762548	0.990224	1.22372	1.47328	1.73961	2.00726	2.2974	2.57836	2.85448	3.1414	3.4113	3.66095	3.90749	4.11708	4.31604	4.4818	4.61958	4.74222	4.83561	4.89791	4.93901	4.97687	4.9995	4.9938	4.99113	4.99088	4.98402	4.97642	4.97459	4.96258	4.95706	4.95129	4.96063	4.95869	4.95354
	-0.00388116	-0.00633351	-0.0125812	-0.0102997	-0.0078689	-0.00809275	-0.00725044	-0.0158013	-0.00246356	0.00876276	0.0382504	0.0768752	0.140475	0.240482	0.389695	0.562488	0.781146	1.02304	1.29508	1.59984	1.90732	2.23318	2.55991	2.89225	3.2264	3.56758	3.89727	4.21133	4.48544	4.74386	4.96746	5.15022	5.31026	5.42462	5.51964	5.58512	5.62956	5.65948	5.67726	5.67986	5.66577	5.6639	5.64582	5.63477	5.62281	5.62258	5.61721	5.60694	5.60077
	-0.00583035	-0.00701916	-0.00292471	-0.00267687	-0.00247923	0.00275442	0.00438905	0.0272948	0.064947	0.111836	0.191967	0.299928	0.427522	0.590516	0.792432	1.01957	1.25589	1.50063	1.75868	1.99664	2.24739	2.50694	2.75173	2.98715	3.21636	3.43021	3.62166	3.78671	3.94601	4.09445	4.2107	4.2873	4.34727	4.39507	4.42679	4.44298	4.44697	4.44332	4.44316	4.45086	4.44118	4.43234	4.43517	4.42433	4.42018	4.42134	4.43011	4.43558	4.4319
	0.00487947	0.00723135	0.000991702	0.00316226	-0.00334939	-9.61423e-05	0.00569278	-0.00407466	0.000535935	0.0078609	0.0193436	0.0371544	0.0699803	0.122895	0.212102	0.346493	0.51346	0.701385	0.930873	1.17934	1.46511	1.76169	2.05823	2.36666	2.6799	2.99516	3.30063	3.58361	3.85317	4.09142	4.29294	4.47481	4.60323	4.70421	4.79348	4.8626	4.90485	4.93056	4.93249	4.93695	4.92228	4.91872	4.90721	4.89153	4.87578	4.87322	4.86789	4.87143	4.85846
	0.00313729	0.00153471	0.00264122	0.00361206	0.00498992	0.00395123	0.02007	0.0292579	0.0618598	0.117451	0.186112	0.316981	0.468332	0.659188	0.872308	1.11667	1.37909	1.6667	1.9675	2.27136	2.57774	2.8803	3.19473	3.4913	3.78051	4.04224	4.27299	4.48033	4.62738	4.7534	4.84396	4.89856	4.94411	4.97883	5.00311	5.00898	5.00505	5.00014	4.98977	4.95882	4.94736	4.93402	4.90569	4.89395	4.8895	4.88295	4.87274	4.87081	4.87052
	-7.24345e-05	0.00263681	-0.000636444	-0.000975519	0.00722001	0.00369728	0.020021	0.0464616	0.106438	0.181201	0.276894	0.408582	0.549257	0.722126	0.921419	1.13827	1.38052	1.64287	1.93686	2.23101	2.53148	2.81941	3.10549	3.37454	3.62907	3.85459	4.04268	4.20121	4.34113	4.44353	4.51792	4.56363	4.60627	4.62635	4.63015	4.63403	4.63109	4.61807	4.60168	4.57916	4.57193	4.56185	4.54591	4.54519	4.54142	4.51855	4.52528	4.53104	4.52525
	-0.0319007	-0.0357648	-0.0349957	-0.0346251	-0.0266655	-0.0304831	-0.0252014	-0.0159995	0.00449206	0.0580117	0.129689	0.227985	0.358004	0.510754	0.691557	0.893622	1.1078	1.36454	1.62433	1.89775	2.17152	2.44294	2.71726	2.98269	3.23296	3.47117	3.68557	3.87018	4.02976	4.15976	4.25305	4.33763	4.39853	4.45613	4.4948	4.51772	4.54101	4.55341	4.56435	4.57711	4.56835	4.57376	4.5743	4.56901	4.58135	4.57922	4.56974	4.58031	4.58001
	0.00838554	0.00867766	0.0158164	0.012924	0.0199629	0.026161	0.0434082	0.0765462	0.121076	0.194446	0.304997	0.440131	0.606451	0.796124	1.00521	1.24077	1.48033	1.74448	2.01393	2.2778	2.53013	2.76623	3.00048	3.21424	3.39894	3.57474	3.72208	3.84667	3.94417	4.00907	4.06097	4.10455	4.12547	4.13416	4.13257	4.12955	4.11582	4.09445	4.08426	4.08455	4.07557	4.06522	4.04959	4.04339	4.04951	4.04301	4.04044	4.0424	4.04505
	-0.00268927	0.0135953	0.00509658	-0.00158942	-0.000876516	0.00897428	0.0139518	0.00744405	0.000668943	-0.0102665	-0.00420415	0.0102836	0.0361685	0.0873176	0.140342	0.239459	0.387235	0.569962	0.777888	1.01079	1.27708	1.57361	1.8787	2.18461	2.49057	2.79573	3.10782	3.42239	3.71843	3.98551	4.20842	4.41972	4.60629	4.74614	4.84266	4.90509	4.95782	4.99299	5.01861	5.03513	5.01576	5.00735	4.99415	4.9687	4.95446	4.94454	4.93708	4.93023	4.92917
	0.0158593	0.0143586	0.0157157	0.00181368	0.00785254	0.00742985	0.00617176	0.0057047	0.00339504	0.0143586	0.0303105	0.0436165	0.0820986	0.133712	0.205791	0.31514	0.444541	0.599967	0.788961	0.998916	1.22771	1.4612	1.71514	1.97373	2.23001	2.48679	2.73541	2.98416	3.21294	3.42406	3.61269	3.76343	3.88324	3.99566	4.07587	4.14077	4.17646	4.21094	4.24449	4.25654	4.25067	4.23929	4.22896	4.21702	4.19282	4.18852	4.18209	4.16713	4.1675
	-0.015033	-0.0105923	-0.0155172	-0.0125938	-0.00629731	0.0037948	0.00219662	0.00602306	0.0121277	0.00687984	0.0176026	0.0159106	0.0294001	0.0659197	0.10435	0.168733	0.264779	0.385741	0.53333	0.704061	0.914187	1.13259	1.37761	1.64084	1.89543	2.13699	2.38933	2.63014	2.87353	3.10763	3.3078	3.48341	3.63271	3.77276	3.8902	3.97683	4.05672	4.10593	4.14503	4.17157	4.17934	4.18159	4.17924	4.17426	4.16796	4.15352	4.14548	4.13093	4.13902
	0.0341023	0.0337121	0.0359398	0.0383285	0.0290276	0.0266964	0.0359676	0.0590664	0.102684	0.173225	0.288585	0.429062	0.597106	0.807496	1.04261	1.29696	1.57718	1.85505	2.15973	2.46095	2.75965	3.05177	3.33663	3.61841	3.8846	4.11072	4.31069	4.49137	4.64374	4.76701	4.87426	4.95763	5.01867	5.068	5.09732	5.09831	5.10548	5.09654	5.09972	5.09841	5.09406	5.08299	5.07291	5.06757	5.06691	5.05544	5.06688	5.06733	5.06629
	0.032456	0.027271	0.0372991	0.0315611	0.0286353	0.0288855	0.0325618	0.0324486	0.0289389	0.0298329	0.0425147	0.0630945	0.0964103	0.153792	0.228331	0.348828	0.486034	0.659707	0.874502	1.12807	1.40871	1.71167	2.02833	2.355	2.67715	3.00022	3.32767	3.63495	3.93381	4.21152	4.45923	4.67319	4.85946	5.00078	5.11005	5.19329	5.2513	5.29069	5.30984	5.32183	5.32311	5.31119	5.29678	5.28563	5.26758	5.25462	5.24809	5.24486	5.23405
	-0.0254406	-0.0227633	-0.0195875	-0.0242772	-0.0243266	-0.025939	-0.0259047	-0.0157744	0.00565299	0.0328125	0.0923843	0.180637	0.297249	0.428047	0.593005	0.78323	0.990549	1.22915	1.47511	1.73819	2.00206	2.26252	2.5108	2.75325	2.9688	3.17538	3.35184	3.50547	3.64883	3.76439	3.85717	3.92036	3.96926	4.00738	4.03124	4.04734	4.04868	4.04726	4.04981	4.04625	4.04918	4.04097	4.02922	4.02909	4.01882	4.02132	4.02401	4.01563	4.02175
	-0.0212274	-0.0213709	-0.0246952	-0.0350206	-0.0308352	-0.0358156	-0.0495972	-0.0803202	-0.121058	-0.193144	-0.308514	-0.452674	-0.635707	-0.834464	-1.05623	-1.30378	-1.56312	-1.8105	-2.06998	-2.3254	-2.59701	-2.8498	-3.10596	-3.34973	-3.56216	-3.76597	-3.93499	-4.06887	-4.16722	-4.2351	-4.28366	-4.31297	-4.31453	-4.31886	-4.3213	-4.31084	-4.29181	-4.27664	-4.26667	-4.25442	-4.25025	-4.23863	-4.22501	-4.21146	-4.20717	-4.21255	-4.21612	-4.21843	-4.21432
	-0.024211	-0.022901	-0.0167653	-0.0103963	-0.025905	-0.0323571	-0.0418284	-0.037567	-0.0453293	-0.0434546	-0.0491767	-0.064386	-0.0799574	-0.110492	-0.174477	-0.278404	-0.415269	-0.606714	-0.811412	-1.04807	-1.31919	-1.62609	-1.93806	-2.26662	-2.61698	-2.95586	-3.29861	-3.63103	-3.94418	-4.23848	-4.50421	-4.71766	-4.90725	-5.04278	-5.1502	-5.22378	-5.2718	-5.31077	-5.32141	-5.32375	-5.30732	-5.29405	-5.28342	-5.26689	-5.2512	-5.24207	-5.21127	-5.19856	-5.18311
	0.0173687	0.0165556	0.0113308	0.00978736	0.0106833	0.0145302	0.0123923	0.0153285	0.0104201	0.00167939	-0.00508916	-0.00575156	-0.0251385	-0.0830134	-0.160308	-0.269785	-0.44451	-0.650231	-0.89451	-1.15899	-1.45604	-1.76758	-2.08115	-2.41149	-2.73805	-3.05142	-3.36184	-3.65686	-3.91344	-4.15967	-4.36221	-4.55359	-4.71464	-4.85545	-4.97597	-5.07029	-5.14603	-5.20416	-5.23598	-5.26364	-5.28623	-5.30584	-5.32053	-5.32817	-5.3451	-5.35422	-5.34807	-5.34266	-5.33758
	-0.0160894	-0.00596799	-0.0124222	-0.0121064	-0.00500491	-0.0254138	-0.0370282	-0.0485601	-0.0681902	-0.117926	-0.192935	-0.314621	-0.485961	-0.693698	-0.914308	-1.16756	-1.44805	-1.74385	-2.06154	-2.38803	-2.71551	-3.02878	-3.36338	-3.68342	-3.99662	-4.29123	-4.57563	-4.8318	-5.0675	-5.26746	-5.43166	-5.57439	-5.69389	-5.77716	-5.84023	-5.89124	-5.91778	-5.94159	-5.95716	-5.97229	-5.96546	-5.9711	-5.97358	-5.95235	-5.94616	-5.92917	-5.90371	-5.8799	-5.87023
	-0.0525936	-0.0583305	-0.0618971	-0.0546091	-0.0832128	-0.122706	-0.181381	-0.273259	-0.396836	-0.562835	-0.777589	-1.02449	-1.30297	-1.58721	-1.89195	-2.22008	-2.55355	-2.89021	-3.23709	-3.58822	-3.91378	-4.22443	-4.52131	-4.77	-4.99305	-5.1811	-5.33184	-5.44926	-5.52057	-5.56828	-5.59721	-5.59864	-5.58858	-5.58143	-5.56901	-5.55235	-5.53551	-5.522	-5.51006	-5.4943	-5.48194	-5.47664	-5.46362	-5.44564	-5.45029	-5.44733	-5.4449	-5.45449	-5.45874
	-0.0179852	-0.0248661	-0.0324402	-0.0404369	-0.0642115	-0.108075	-0.180393	-0.29181	-0.448304	-0.647683	-0.882998	-1.14939	-1.43643	-1.75006	-2.06867	-2.40047	-2.74153	-3.07654	-3.41763	-3.75129	-4.06326	-4.36398	-4.64016	-4.87942	-5.08071	-5.25448	-5.3844	-5.47795	-5.5524	-5.60416	-5.64316	-5.65777	-5.66916	-5.67425	-5.65953	-5.64845	-5.64108	-5.62175	-5.60739	-5.59297	-5.58067	-5.57736	-5.56191	-5.55788	-5.55763	-5.56663	-5.55691	-5.54979	-5.55679
	-0.00410377	0.00324773	-0.0131378	-0.0193518	-0.0516845	-0.0755279	-0.137731	-0.237179	-0.37526	-0.546271	-0.748935	-0.982189	-1.23199	-1.51142	-1.79704	-2.10664	-2.42216	-2.75922	-3.07896	-3.40242	-3.68916	-3.97721	-4.23481	-4.46796	-4.65273	-4.81036	-4.93267	-5.02061	-5.07568	-5.09863	-5.11888	-5.11797	-5.11594	-5.10044	-5.08147	-5.04827	-5.04217	-5.01313	-5.00421	-4.97919	-4.95659	-4.93037	-4.93453	-4.92596	-4.92152	-4.925	-4.92011	-4.91803	-4.92433
	-0.0115494	-0.0202284	-0.0209932	-0.0284963	-0.0158412	-0.0208302	-0.0320509	-0.023468	-0.0194634	-0.037996	-0.0360277	-0.0568535	-0.0967481	-0.142696	-0.247984	-0.383825	-0.535466	-0.724432	-0.949589	-1.20154	-1.4783	-1.76542	-2.07036	-2.35681	-2.66138	-2.95812	-3.24679	-3.54167	-3.82928	-4.06441	-4.30653	-4.50663	-4.66546	-4.79778	-4.89647	-4.96549	-5.01374	-5.0435	-5.05737	-5.06801	-5.0678	-5.05536	-5.04788	-5.05184	-5.0499	-5.03516	-5.01906	-5.0054	-4.98871
	0.0398338	0.0454894	0.0395489	0.0385624	0.0460591	0.0460591	0.041997	0.0350127	-0.00384855	-0.0712616	-0.157009	-0.304446	-0.482251	-0.708395	-0.975925	-1.25774	-1.58194	-1.89865	-2.23452	-2.59256	-2.9577	-3.35358	-3.74671	-4.13674	-4.52158	-4.85413	-5.15562	-5.39387	-5.59373	-5.75092	-5.87111	-5.96834	-6.02216	-6.03244	-6.04909	-6.06114	-6.04	-6.02269	-6.00369	-5.98761	-5.96997	-5.92406	-5.90016	-5.89025	-5.86824	-5.85885	-5.85247	-5.83755	-5.83096
	-0.0272515	-0.0266176	-0.0278847	-0.0261422	-0.0273304	-0.0265379	-0.0296273	-0.0393715	-0.0600481	-0.104809	-0.178729	-0.27722	-0.419554	-0.58014	-0.770725	-0.987531	-1.21405	-1.46507	-1.72176	-1.98803	-2.26647	-2.54362	-2.81175	-3.05966	-3.26874	-3.4534	-3.62205	-3.75335	-3.86601	-3.94908	-4.00823	-4.05276	-4.07816	-4.09423	-4.09811	-4.09535	-4.09449	-4.08912	-4.09368	-4.09292	-4.08593	-4.07875	-4.07738	-4.07409	-4.06991	-4.07153	-4.06912	-4.0602	-4.05939
	-0.0115935	-0.0156872	-0.0157589	-0.0159739	-0.0205695	-0.0264933	-0.0501235	-0.0727827	-0.137231	-0.238698	-0.351267	-0.512313	-0.694644	-0.900711	-1.12767	-1.36225	-1.60763	-1.85735	-2.12332	-2.39985	-2.66532	-2.92961	-3.18234	-3.41256	-3.62749	-3.80208	-3.95072	-4.06063	-4.16003	-4.23024	-4.27141	-4.2988	-4.31396	-4.31577	-4.31207	-4.31101	-4.30366	-4.29459	-4.28466	-4.27473	-4.26373	-4.24945	-4.24266	-4.22739	-4.22501	-4.22366	-4.21638	-4.21245	-4.22002
	-0.0148975	-0.0175976	-0.0120966	-0.0121827	-0.0134897	-0.015946	-0.0147105	-0.0127858	-0.0174253	-0.0167359	-0.0205852	-0.0229262	-0.0457889	-0.0919674	-0.151103	-0.256842	-0.403592	-0.585115	-0.791645	-1.01805	-1.25623	-1.52838	-1.80368	-2.10021	-2.40144	-2.70476	-3.01021	-3.31203	-3.61108	-3.88932	-4.13459	-4.35861	-4.54211	-4.69743	-4.82955	-4.92682	-5.0081	-5.06054	-5.09531	-5.12048	-5.12745	-5.13131	-5.13117	-5.11869	-5.10005	-5.08442	-5.07169	-5.06186	-5.0484
	-0.0170607	-0.0140358	-0.0194199	-0.0234127	-0.0252277	-0.032608	-0.0548096	-0.0735614	-0.129693	-0.215632	-0.344003	-0.504672	-0.701485	-0.933421	-1.1952	-1.48362	-1.79419	-2.12818	-2.47252	-2.82739	-3.18973	-3.54186	-3.88169	-4.20375	-4.49794	-4.77106	-5.00847	-5.21456	-5.3816	-5.50588	-5.60039	-5.65781	-5.68781	-5.70698	-5.71374	-5.71405	-5.71309	-5.70249	-5.69587	-5.66745	-5.63762	-5.62136	-5.61029	-5.59745	-5.59201	-5.57692	-5.56666	-5.55702	-5.55686
	-0.0224427	-0.0275576	-0.0386652	-0.0579803	-0.0645835	-0.0772789	-0.140856	-0.231033	-0.333431	-0.460859	-0.629374	-0.842845	-1.06987	-1.3132	-1.55906	-1.82063	-2.11361	-2.40683	-2.66595	-2.89588	-3.11206	-3.33349	-3.52562	-3.67059	-3.7734	-3.89297	-3.99211	-4.04737	-4.08536	-4.1017	-4.1136	-4.12252	-4.09922	-4.07675	-4.06067	-4.05748	-4.05337	-4.04277	-4.02605	-4.01664	-4.02298	-4.01893	-3.99538	-3.98558	-3.99273	-3.99159	-3.99608	-3.97729	-3.97676
	-0.010175	-0.0358229	-0.0391129	-0.0296092	-0.0578159	-0.123358	-0.210931	-0.313719	-0.44605	-0.636526	-0.870558	-1.12998	-1.40434	-1.69891	-2.03526	-2.39949	-2.74212	-3.08446	-3.44025	-3.80492	-4.1397	-4.4296	-4.70275	-4.94489	-5.14303	-5.28012	-5.3735	-5.45562	-5.51266	-5.54588	-5.55443	-5.55917	-5.56096	-5.56238	-5.55705	-5.52496	-5.49722	-5.48709	-5.48388	-5.47288	-5.46384	-5.45285	-5.4566	-5.45306	-5.4319	-5.41852	-5.42329	-5.44004	-5.43694
	-0.0163746	-0.015074	-0.0159037	-0.0308927	-0.0617848	-0.114519	-0.189832	-0.307215	-0.465374	-0.645356	-0.86347	-1.12755	-1.39135	-1.67431	-1.97738	-2.2976	-2.63179	-2.97077	-3.30195	-3.63147	-3.95299	-4.23804	-4.49413	-4.72641	-4.92885	-5.1001	-5.23084	-5.33332	-5.41688	-5.48332	-5.51818	-5.54013	-5.53784	-5.53497	-5.52631	-5.51453	-5.49884	-5.48206	-5.47085	-5.45373	-5.45495	-5.44571	-5.43268	-5.42868	-5.42063	-5.41717	-5.41332	-5.41003	-5.42514
	-0.015607	-0.0126514	-0.0131451	-0.0185626	-0.02501	-0.0343462	-0.036741	-0.0558576	-0.117179	-0.194437	-0.308597	-0.456011	-0.653774	-0.872297	-1.12202	-1.39282	-1.69119	-2.004	-2.31864	-2.62766	-2.95032	-3.25947	-3.54092	-3.80911	-4.07082	-4.29503	-4.48963	-4.65412	-4.77307	-4.85375	-4.89583	-4.91277	-4.90891	-4.90135	-4.88218	-4.85672	-4.84754	-4.83005	-4.81568	-4.81596	-4.81434	-4.79789	-4.79702	-4.79015	-4.78408	-4.77213	-4.76422	-4.76774	-4.76768
	-0.023106	-0.0318398	-0.0428111	-0.0329369	-0.0255924	-0.0397879	-0.0534471	-0.0774256	-0.118463	-0.197	-0.318589	-0.464874	-0.647945	-0.87056	-1.11473	-1.38125	-1.6612	-1.96514	-2.28572	-2.615	-2.94925	-3.28736	-3.61331	-3.91493	-4.19179	-4.41976	-4.60266	-4.74505	-4.85743	-4.92874	-4.98092	-5.01732	-5.04239	-5.04915	-5.04811	-5.03656	-5.02934	-5.00918	-5.00369	-4.97735	-4.95719	-4.95147	-4.93951	-4.9253	-4.92155	-4.91842	-4.90647	-4.90248	-4.90825
	0.0282092	0.0322755	0.0243001	0.0223485	0.0317982	0.00117753	-0.0125788	-0.062426	-0.120939	-0.234673	-0.372267	-0.556099	-0.783377	-1.02919	-1.30922	-1.58283	-1.90488	-2.21405	-2.53768	-2.86848	-3.17907	-3.50345	-3.78957	-4.06974	-4.32563	-4.54559	-4.76193	-4.93409	-5.07312	-5.1616	-5.21654	-5.24702	-5.25907	-5.27087	-5.25013	-5.24546	-5.21676	-5.20554	-5.1936	-5.15963	-5.14629	-5.12813	-5.10963	-5.09878	-5.09012	-5.09205	-5.0898	-5.08511	-5.07349
	-0.00819209	-0.010416	-0.0167266	-0.0136184	-0.012212	-0.0164605	-0.0305553	-0.0630996	-0.121362	-0.20725	-0.328716	-0.49382	-0.690943	-0.920662	-1.18533	-1.47916	-1.79501	-2.11678	-2.45114	-2.79274	-3.12753	-3.45871	-3.76669	-4.04208	-4.29382	-4.50077	-4.67962	-4.82496	-4.92018	-5.006	-5.06353	-5.0927	-5.11335	-5.11115	-5.10839	-5.11455	-5.1039	-5.10293	-5.09363	-5.07341	-5.06488	-5.04634	-5.03923	-5.03648	-5.02224	-5.02096	-5.0164	-5.0114	-5.01808
	-0.0244722	-0.0228872	-0.0220995	-0.0296998	-0.0307474	-0.0336204	-0.0533566	-0.0796266	-0.144484	-0.244158	-0.387548	-0.581993	-0.805757	-1.07015	-1.35565	-1.64465	-1.95305	-2.26613	-2.58398	-2.90721	-3.23008	-3.533	-3.81763	-4.06707	-4.28645	-4.45815	-4.6009	-4.71699	-4.79836	-4.86765	-4.91169	-4.9423	-4.9687	-4.97562	-4.96031	-4.9509	-4.93336	-4.91704	-4.90086	-4.89174	-4.87677	-4.87046	-4.86294	-4.86009	-4.84959	-4.84961	-4.84801	-4.85244	-4.85165
[truncated: 1,385 more rows]
[truncated: 11 more columns]

## Sheet: figure 2b
time	-10	-9	-8	-7	-6	-5	-4	-3	-2	-1	0	1	2	3	4	5	6	7	8	9	10	11	12	13	14	15	16	17	18	19	20	21	22	23	24	25	26	27	28	29	30	31	32	33	34	35	36	37	38
[truncated: 80 more rows]
[truncated: 12 more columns]

## Sheet: figure 3a
time	-100	-99	-98	-97	-96	-95	-94	-93	-92	-91	-90	-89	-88	-87	-86	-85	-84	-83	-82	-81	-80	-79	-78	-77	-76	-75	-74	-73	-72	-71	-70	-69	-68	-67	-66	-65	-64	-63	-62	-61	-60	-59	-58	-57	-56	-55	-54	-53	-52
[truncated: 78 more rows]
[truncated: 552 more columns]

## Sheet: figure 3b(left)
time	-50	-49	-48	-47	-46	-45	-44	-43	-42	-41	-40	-39	-38	-37	-36	-35	-34	-33	-32	-31	-30	-29	-28	-27	-26	-25	-24	-23	-22	-21	-20	-19	-18	-17	-16	-15	-14	-13	-12	-11	-10	-9	-8	-7	-6	-5	-4	-3	-2
[truncated: 39 more rows]
[truncated: 272 more columns]

[truncated: 3 more sheets: figure 3b(right), figure 4, figure 5]
