# Supplementary material for: Superior colliculus saccade motor bursts do not dictate movement kinematics
Source: Commun Biol. 2022 Nov 11;5:1222. doi: 10.1038/s42003-022-04203-0 (PMC9652463; doi:10.1038/s42003-022-04203-0)
Supplement: Supplementary file 4 — Supplementary Data 2 [file 42003_2022_4203_MOESM4_ESM.xlsx]

## Sheet: Fig6a, delayed, visullay-guided
Horizontal eye position
	0 ms	1 ms	2 ms	3 ms	4 ms	5 ms	6 ms	7 ms	8 ms	9 ms	10 ms	11 ms	12 ms	13 ms	14 ms	15 ms	16 ms	17 ms	18 ms	19 ms	20 ms	21 ms	22 ms	23 ms	24 ms	25 ms	26 ms	27 ms	28 ms	29 ms	30 ms	31 ms	32 ms	33 ms	34 ms	35 ms	36 ms	37 ms	38 ms	39 ms	40 ms	41 ms	42 ms	43 ms	44 ms	45 ms	46 ms	47 ms	48 ms
Trial 1	0	-0.00209869	0.00649534	0.0177115	0.00649534	-0.00261699	0.00457125	0.00842963	0.00597711	0.00387348	0.00247281	-0.00594162	-0.026644	-0.0818929	-0.181684	-0.335632	-0.53247	-0.764935	-1.0282	-1.31795	-1.62864	-1.95495	-2.28738	-2.62475	-2.95054	-3.26664	-3.57261	-3.85713	-4.10807	-4.31318	-4.45529	-4.5516	-4.61175	-4.64127	-4.63967	-4.62239	-4.58535	-4.54854	-4.50214	-4.449	-4.40674	-4.36895	-4.34177	-4.32441	-4.30736	-4.2864	-4.26382	-4.26101	-4.25648
Trial 2	0	0.00316334	0.0075525	0.00510104	0.00177996	0.00651709	0.0122978	0.00984636	0.0144014	0.0140535	0.0108981	-0.0138309	-0.0583922	-0.130157	-0.257168	-0.438864	-0.665714	-0.943045	-1.27407	-1.63363	-2.01499	-2.39765	-2.79054	-3.20773	-3.63027	-4.04187	-4.40368	-4.7037	-4.93802	-5.10438	-5.20802	-5.26796	-5.29788	-5.3154	-5.29764	-5.25528	-5.19095	-5.1236	-5.06634	-5.01603	-4.97588	-4.93716	-4.90207	-4.86878	-4.84364	-4.83299	-4.8211	-4.80856	-4.80721
Trial 3	0	0.000348745	0.000703206	0.00192951	0.00263272	1.76124e-05	0.017023	0.0229743	0.00562592	-0.00593924	-0.00610737	-0.00961787	-0.0271698	-0.0575344	-0.129107	-0.228215	-0.382888	-0.606201	-0.853229	-1.11657	-1.36779	-1.6106	-1.84849	-2.09371	-2.35355	-2.65645	-2.99743	-3.36976	-3.73578	-4.09444	-4.42218	-4.70621	-4.9294	-5.09934	-5.22093	-5.29427	-5.32978	-5.33468	-5.30682	-5.27267	-5.23701	-5.20275	-5.18981	-5.17516	-5.14856	-5.11261	-5.10023	-5.07862	-5.05682
Trial 4	0	0.00369755	0.0107115	0.00247273	0.00685209	0.00703702	0.0058122	0.00704871	0.00283098	0.00231108	-0.00751071	-0.0322725	-0.0751451	-0.156621	-0.282101	-0.457684	-0.676472	-0.943636	-1.25137	-1.59558	-1.95078	-2.30155	-2.64785	-2.97061	-3.26486	-3.54654	-3.81166	-4.05855	-4.2782	-4.47142	-4.62986	-4.74875	-4.82641	-4.86407	-4.87556	-4.86414	-4.83532	-4.79781	-4.76855	-4.72873	-4.69091	-4.66185	-4.6301	-4.60424	-4.58603	-4.56534	-4.54191	-4.52459	-4.51683
Trial 5	0	0.00859684	0.00281712	0.00123483	0.00544169	0.0124469	0.0107003	0.0105266	0.00999601	0.0043806	-0.00474665	-0.0184462	-0.0465469	-0.0983568	-0.199629	-0.35049	-0.569106	-0.799288	-1.09509	-1.40634	-1.71163	-1.99421	-2.27279	-2.54981	-2.84851	-3.14546	-3.44118	-3.73143	-3.99948	-4.23131	-4.40797	-4.54321	-4.63161	-4.69526	-4.72911	-4.74953	-4.75883	-4.74772	-4.73617	-4.72364	-4.69533	-4.67395	-4.65189	-4.63545	-4.62026	-4.60182	-4.57459	-4.56416	-4.54551
Trial 6	0	-0.000705252	0.00141053	0.00543052	0.0108611	0.0136821	0.0081177	0.00356576	0.0105536	0.0103675	0.0010773	-0.0404874	-0.121707	-0.257817	-0.437259	-0.690966	-0.981797	-1.27233	-1.60168	-1.97395	-2.3979	-2.85961	-3.33028	-3.7826	-4.19418	-4.55586	-4.87567	-5.12897	-5.31241	-5.44597	-5.52424	-5.54743	-5.52665	-5.46478	-5.36773	-5.27342	-5.1655	-5.06258	-4.96957	-4.89162	-4.82939	-4.76764	-4.71809	-4.67769	-4.6565	-4.63723	-4.62074	-4.61056	-4.60392
Trial 7	0	-0.00245119	-0.00717958	-0.011022	-0.00664162	-0.00138345	0.000371999	0.00124973	-0.00384268	-0.0175219	-0.0305131	-0.0615775	-0.132465	-0.249115	-0.410793	-0.618675	-0.87159	-1.16538	-1.52603	-1.9238	-2.34073	-2.75879	-3.16001	-3.52912	-3.85855	-4.14668	-4.3912	-4.58938	-4.73959	-4.83531	-4.8884	-4.89699	-4.87911	-4.84383	-4.7824	-4.71803	-4.64481	-4.5683	-4.49606	-4.43897	-4.38952	-4.34541	-4.31153	-4.2926	-4.28084	-4.26779	-4.26085	-4.26063	-4.26704
Trial 8	0	-0.00578867	-0.00754473	-0.00491063	0.00192957	0.00227652	0.00194028	0.00859634	0.0101577	-0.00704516	-0.0284932	-0.0794337	-0.170898	-0.313015	-0.516057	-0.777622	-1.09792	-1.42727	-1.75978	-2.09627	-2.43785	-2.78524	-3.125	-3.46782	-3.80123	-4.11354	-4.38352	-4.60193	-4.77789	-4.89403	-4.96739	-4.9961	-4.99117	-4.97079	-4.92924	-4.8782	-4.81812	-4.75717	-4.70363	-4.65657	-4.61676	-4.58811	-4.56167	-4.53592	-4.52087	-4.50077	-4.48855	-4.48653	-4.48184
Trial 9	0	-0.00262535	0.00543345	0.00578116	0.00262539	0.00806768	0.0121016	0.011745	0.00315576	-0.0036683	-0.0182301	-0.05123	-0.130193	-0.243381	-0.398465	-0.588574	-0.837468	-1.14155	-1.48164	-1.86116	-2.2888	-2.73365	-3.17275	-3.60719	-4.01941	-4.39836	-4.74731	-5.05744	-5.31116	-5.49131	-5.60108	-5.64002	-5.63876	-5.59862	-5.53203	-5.4668	-5.40089	-5.34331	-5.28108	-5.23417	-5.18895	-5.15803	-5.12894	-5.10479	-5.08285	-5.06637	-5.05372	-5.04365	-5.03818
Trial 10	0	-0.00841422	-0.00420712	0.0017561	0.0101894	0.00475674	-0.000859126	0.00719819	0.00895433	0.00370496	0.00264362	-0.0198099	-0.050174	-0.108628	-0.206363	-0.346371	-0.51966	-0.713721	-0.948269	-1.23546	-1.57691	-1.96321	-2.36765	-2.78776	-3.18242	-3.53148	-3.84352	-4.1058	-4.33358	-4.52307	-4.68146	-4.78632	-4.84128	-4.86119	-4.8539	-4.82898	-4.7817	-4.72765	-4.6697	-4.61648	-4.57	-4.52387	-4.47615	-4.43457	-4.40034	-4.38343	-4.37057	-4.35368	-4.33963
Trial 11	0	-0.00436919	0.00527916	0.00212443	0.003176	0.00492151	0.00546339	0.00407578	0.00458527	0.00423835	0.00775083	0.00563685	-0.0113832	-0.0492914	-0.11827	-0.233386	-0.409507	-0.637628	-0.902411	-1.21355	-1.56552	-1.9001	-2.26902	-2.64588	-3.03083	-3.4253	-3.81254	-4.17058	-4.47683	-4.71469	-4.87777	-4.97429	-5.00974	-5.00568	-4.96249	-4.90498	-4.84644	-4.78183	-4.72451	-4.66483	-4.62205	-4.58449	-4.52536	-4.48467	-4.44961	-4.42043	-4.40321	-4.39393	-4.39341
Trial 12	0	0.00386883	-0.000501832	-0.00330949	0.00458282	-0.00489182	-0.0113754	-0.0101404	-0.00927209	-0.012427	-0.0205215	-0.0459898	-0.0954852	-0.175167	-0.308329	-0.488958	-0.705422	-0.961158	-1.23439	-1.53402	-1.86299	-2.23317	-2.63365	-3.04936	-3.45529	-3.82736	-4.17178	-4.4793	-4.75363	-4.98653	-5.176	-5.30134	-5.35894	-5.37569	-5.3442	-5.28099	-5.20823	-5.13054	-5.06112	-4.99868	-4.93694	-4.88247	-4.82627	-4.77389	-4.73818	-4.70716	-4.68989	-4.67457	-4.65558
Trial 13	0	-0.00332907	-0.00524899	-0.00315544	-0.00297176	-0.00279814	-0.00420725	-0.00981353	-0.0035027	0.00455456	-0.0107116	-0.024752	-0.0638706	-0.138069	-0.248747	-0.388743	-0.576769	-0.814335	-1.09226	-1.40205	-1.72786	-2.06908	-2.42161	-2.77563	-3.10807	-3.41025	-3.68098	-3.93583	-4.16549	-4.38418	-4.5795	-4.74732	-4.8668	-4.93833	-4.9735	-4.9698	-4.9491	-4.90321	-4.85437	-4.79823	-4.74879	-4.69702	-4.65069	-4.60683	-4.57338	-4.55033	-4.52502	-4.50792	-4.49674
Trial 14	0	-0.00420679	-0.00243897	-0.00104048	-0.00314386	-0.0111992	-0.0071659	-0.00277436	-0.00382605	-0.00559404	-0.0234951	-0.0563252	-0.117425	-0.222596	-0.389118	-0.618864	-0.921525	-1.28453	-1.69058	-2.10786	-2.51338	-2.89574	-3.2614	-3.61599	-3.95354	-4.25981	-4.52947	-4.74632	-4.88999	-4.96775	-5.00669	-5.01304	-4.98997	-4.96709	-4.93291	-4.87098	-4.82225	-4.7727	-4.71052	-4.66255	-4.62279	-4.57923	-4.54872	-4.5233	-4.50928	-4.49334	-4.48791	-4.48881	-4.4968
Trial 15	0	0.00350114	0.00158431	-0.00453916	-0.0035011	-0.0124198	-0.0244931	0.00211695	-0.00352805	-0.0228575	-0.0592236	-0.131239	-0.243803	-0.390753	-0.585511	-0.811333	-1.08191	-1.3966	-1.76969	-2.17956	-2.58764	-2.97067	-3.32095	-3.64023	-3.9289	-4.17786	-4.38916	-4.55881	-4.70139	-4.79649	-4.85662	-4.87663	-4.85625	-4.83477	-4.80749	-4.77717	-4.74499	-4.71618	-4.69176	-4.66227	-4.63622	-4.61263	-4.59681	-4.5812	-4.56934	-4.55771	-4.53595	-4.54847	-4.53455
Trial 16	0	-0.00105173	-0.0143564	0.00561602	0.0113955	0.00911842	0.00472775	0	-1.00903e-05	-0.00877114	-0.0236889	-0.0588009	-0.148449	-0.299123	-0.495918	-0.740331	-1.04472	-1.38165	-1.74663	-2.12345	-2.50803	-2.89371	-3.28196	-3.64899	-3.99121	-4.27645	-4.51092	-4.69727	-4.83396	-4.93001	-4.99113	-5.01862	-5.02784	-4.99338	-4.94168	-4.90068	-4.85613	-4.80845	-4.76473	-4.72811	-4.69975	-4.67739	-4.64544	-4.63033	-4.62282	-4.61858	-4.61686	-4.6173	-4.6144
Trial 17	0	0.00456603	-0.00102651	-0.0075102	-0.00491241	0.000494885	0.00295724	0.00174462	0.00840173	-1.24755e-05	-0.0105425	-0.0193277	-0.0465601	-0.107686	-0.205137	-0.344525	-0.526664	-0.748658	-1.01672	-1.33212	-1.67618	-2.03798	-2.40244	-2.77289	-3.12881	-3.46784	-3.77568	-4.0472	-4.3	-4.54065	-4.7696	-4.9884	-5.19172	-5.35528	-5.4691	-5.52903	-5.5515	-5.56071	-5.55447	-5.53538	-5.51502	-5.50148	-5.47697	-5.46152	-5.43249	-5.40937	-5.38528	-5.35615	-5.33131
Trial 18	0	0.00298512	-0.00209789	-0.00069604	-0.000870851	-0.00612854	0.000366683	0.0105358	0.0089557	-0.00227269	-0.0222809	-0.0638635	-0.145431	-0.266613	-0.44173	-0.674552	-0.939554	-1.25821	-1.60166	-1.9768	-2.36227	-2.7471	-3.12514	-3.48037	-3.82693	-4.13677	-4.41161	-4.64961	-4.84124	-4.97984	-5.07419	-5.11589	-5.12573	-5.11028	-5.06888	-5.00682	-4.94778	-4.89233	-4.83771	-4.78843	-4.74716	-4.71684	-4.68797	-4.66102	-4.63401	-4.63566	-4.6355	-4.61314	-4.61072
Trial 19	0	0.00140257	0.0140301	0.0213962	0.017187	0.017889	0.014735	0.00965033	0.0128072	0.014735	-0.000875669	-0.0203463	-0.0673546	-0.160654	-0.306528	-0.520525	-0.793442	-1.10713	-1.45307	-1.81125	-2.17571	-2.53832	-2.90605	-3.29644	-3.69045	-4.06137	-4.3933	-4.66444	-4.86696	-5.0112	-5.0888	-5.12008	-5.12113	-5.09844	-5.04935	-4.9952	-4.9298	-4.86903	-4.80631	-4.75387	-4.69962	-4.64421	-4.59832	-4.56754	-4.53774	-4.51428	-4.48976	-4.47833	-4.48067
Trial 20	0	0.00121512	-0.00316558	-0.000888435	0.00506489	-0.00125588	0.000847686	0.00208315	-0.00616752	-0.023363	-0.037953	-0.07921	-0.13541	-0.22862	-0.364948	-0.565725	-0.823519	-1.13368	-1.46913	-1.82756	-2.20894	-2.6148	-3.03061	-3.44408	-3.82008	-4.16261	-4.4635	-4.73382	-4.97754	-5.15746	-5.29011	-5.37428	-5.4128	-5.41983	-5.40495	-5.37318	-5.32015	-5.25681	-5.19242	-5.12884	-5.06918	-5.0122	-4.97163	-4.94166	-4.91765	-4.89628	-4.8786	-4.86165	-4.85383
Trial 21	0	0.00228908	-0.00295724	0.00457823	0.00790672	0.0166797	0.0170386	0.00582825	0.00863713	0.00231402	-0.00382325	-0.0436279	-0.112222	-0.234164	-0.426443	-0.659391	-0.936628	-1.24334	-1.58327	-1.95279	-2.35757	-2.79105	-3.2199	-3.63169	-4.00316	-4.32913	-4.61067	-4.85376	-5.06631	-5.23373	-5.3526	-5.41228	-5.43931	-5.42663	-5.38823	-5.35173	-5.3195	-5.27671	-5.23215	-5.18995	-5.15117	-5.11676	-5.08396	-5.05517	-5.02422	-5.00406	-4.98307	-4.97251	-4.96786
Trial 22	0	-0.00385071	-0.00385071	0.00070429	0.000356728	-0.00157321	-0.00542387	-0.00419825	-0.00945751	-0.013857	-0.0233417	-0.0644155	-0.136208	-0.250631	-0.404657	-0.606129	-0.851464	-1.13759	-1.45266	-1.78309	-2.1276	-2.47177	-2.82979	-3.19464	-3.53169	-3.83782	-4.09352	-4.31233	-4.4926	-4.65028	-4.78919	-4.90368	-4.98989	-5.04891	-5.08297	-5.08236	-5.06727	-5.03618	-5.015	-4.99102	-4.95279	-4.91409	-4.87814	-4.84466	-4.82322	-4.80301	-4.77422	-4.75098	-4.73758
Trial 23	0	0.000173581	-0.00124559	0.00470747	0.00225679	0.00647371	0.00314496	0.012784	0.00524839	0.00454388	-0.00687135	-0.026198	-0.0837847	-0.177156	-0.314892	-0.513588	-0.770547	-1.07602	-1.411	-1.76699	-2.1574	-2.5701	-2.99258	-3.43327	-3.85854	-4.25807	-4.61189	-4.90261	-5.12267	-5.27378	-5.36651	-5.4111	-5.41438	-5.37298	-5.31712	-5.24882	-5.17918	-5.10946	-5.03728	-4.96049	-4.90401	-4.85059	-4.83162	-4.78917	-4.76135	-4.74623	-4.73602	-4.71944	-4.71366
Trial 24	0	0.00770716	0.0134973	0.00911793	0.0115934	0.0130043	0.0131774	0.0116067	0.0149477	0.00915747	0.0158129	0.00143718	-0.0261024	-0.0843849	-0.18479	-0.31346	-0.484884	-0.685718	-0.925345	-1.20877	-1.54573	-1.91562	-2.32185	-2.74174	-3.16062	-3.57411	-3.97193	-4.33603	-4.64933	-4.90142	-5.10106	-5.2439	-5.34592	-5.40336	-5.4187	-5.41639	-5.38537	-5.33988	-5.28316	-5.21938	-5.16306	-5.12021	-5.07454	-5.02706	-4.97751	-4.95154	-4.92377	-4.89887	-4.87578
Trial 25	0	0.0043799	0.0124346	0.0127933	0.0133252	0.0205137	0.0229758	0.0166657	0.00999694	0.00316724	0.00299402	-0.00157137	-0.02034	-0.0750962	-0.161971	-0.292196	-0.50832	-0.795202	-1.12011	-1.45841	-1.8035	-2.16459	-2.54158	-2.93899	-3.33879	-3.73393	-4.10959	-4.45939	-4.76455	-5.02479	-5.22775	-5.36811	-5.44821	-5.47684	-5.45942	-5.4196	-5.34322	-5.25275	-5.15727	-5.06366	-4.9847	-4.90972	-4.85048	-4.80181	-4.74264	-4.73236	-4.71992	-4.69441	-4.67587
Trial 26	0	0.00334116	0.00649635	-0.00612435	-0.0243496	-0.0292876	-0.0113958	-0.0127938	-0.0105172	-0.0194632	-0.0654292	-0.152628	-0.282825	-0.462851	-0.714911	-1.04502	-1.39438	-1.78357	-2.19201	-2.62419	-3.07319	-3.53466	-3.996	-4.44904	-4.88633	-5.28373	-5.61084	-5.89567	-6.12572	-6.30255	-6.40547	-6.44625	-6.43074	-6.35744	-6.26191	-6.15211	-6.03819	-5.94363	-5.85939	-5.78617	-5.71961	-5.65864	-5.60483	-5.55512	-5.52868	-5.50932	-5.48865	-5.47835	-5.47761
Trial 27	0	-0.00368761	-0.00386049	0.00157021	-0.00175737	0.000705814	-0.000172875	-0.00384616	-0.00315468	-0.00858533	-0.0122586	-0.00927677	-0.0122729	-0.0428521	-0.113425	-0.226132	-0.384808	-0.604641	-0.87258	-1.18274	-1.51994	-1.85328	-2.18935	-2.55433	-2.94423	-3.34359	-3.73579	-4.09024	-4.38736	-4.6214	-4.78738	-4.90557	-5.01089	-5.10203	-5.15819	-5.18783	-5.19868	-5.17894	-5.13258	-5.07485	-5.01727	-4.967	-4.92279	-4.87131	-4.83202	-4.79207	-4.75556	-4.73692	-4.71134
Trial 28	0	-0.00525957	-0.0085798	-0.00314651	-0.00560714	-0.00753718	-0.0026159	0.000375465	-0.00470082	-0.00838722	-0.0276969	-0.0528137	-0.103024	-0.190244	-0.295721	-0.453942	-0.642967	-0.882713	-1.16276	-1.48862	-1.84483	-2.21681	-2.57754	-2.89256	-3.17417	-3.4258	-3.63872	-3.81526	-3.98199	-4.13426	-4.28048	-4.40685	-4.52141	-4.61137	-4.68315	-4.75248	-4.79541	-4.83713	-4.86967	-4.88075	-4.88622	-4.88512	-4.87702	-4.86285	-4.84898	-4.83968	-4.82071	-4.80711	-4.79713
Trial 29	0	-0.00542719	-0.00787956	-0.00560129	-0.0141995	-0.0192783	-0.00980208	-0.00716808	-0.009628	-0.00946143	-0.0217456	-0.0550992	-0.117229	-0.236897	-0.414769	-0.645694	-0.93906	-1.28408	-1.65679	-2.04852	-2.46762	-2.88302	-3.28457	-3.67538	-4.04216	-4.37409	-4.67884	-4.94659	-5.18622	-5.37241	-5.50956	-5.57956	-5.59279	-5.57391	-5.52261	-5.49859	-5.44026	-5.3812	-5.33041	-5.27808	-5.22935	-5.17594	-5.13168	-5.10069	-5.07774	-5.06071	-5.05006	-5.04106	-5.03824
Trial 30	0	0.0014123	0.00492752	0.0100278	0.014783	0.0151282	0.0160071	0.0156619	0.0182984	0.0126801	0.0177648	0.0102321	-0.00610466	-0.04543	-0.122819	-0.236402	-0.409988	-0.636365	-0.922919	-1.25568	-1.60073	-1.94779	-2.2922	-2.63975	-2.97728	-3.29632	-3.59616	-3.88423	-4.15683	-4.39221	-4.58595	-4.74701	-4.86142	-4.92837	-4.95837	-4.9641	-4.94755	-4.89902	-4.84622	-4.78727	-4.7508	-4.70437	-4.64113	-4.58754	-4.54597	-4.51385	-4.4914	-4.47238	-4.46209
Trial 31	0	-0.00350411	-0.00454839	-0.00630428	-0.00437435	0.00404935	-0.00190668	-0.00330669	-0.00541854	-0.00157418	-0.0140392	-0.0472094	-0.114073	-0.22759	-0.375649	-0.577827	-0.837899	-1.15786	-1.51079	-1.88991	-2.27219	-2.65323	-3.01007	-3.34579	-3.66311	-3.95524	-4.24039	-4.50882	-4.73694	-4.92153	-5.04607	-5.12493	-5.15446	-5.16544	-5.1531	-5.12903	-5.11102	-5.09261	-5.06568	-5.03503	-5.00742	-4.98333	-4.95582	-4.93097	-4.90764	-4.89081	-4.87016	-4.84952	-4.83891
Trial 32	0	0.00789431	-0.000348864	-0.000699169	-0.000699169	-0.0029776	-0.00332953	-0.00525932	-0.0106967	-0.0245537	-0.0317488	-0.06473	-0.12981	-0.238554	-0.381995	-0.558339	-0.772974	-1.03618	-1.33963	-1.66453	-2.0047	-2.368	-2.74977	-3.12164	-3.47989	-3.792	-4.05313	-4.27042	-4.45493	-4.61847	-4.7753	-4.92069	-5.03906	-5.12578	-5.16738	-5.17665	-5.17188	-5.14959	-5.12086	-5.09119	-5.06631	-5.03413	-5.01002	-4.98255	-4.95363	-4.94256	-4.93272	-4.92203	-4.90283
Trial 33	0	-0.00034791	-0.000704229	0.00911312	0.0105216	0.0106955	0.00947781	0.00421704	0.00632135	0.00666085	-0.0105463	-0.0484707	-0.103776	-0.194867	-0.303677	-0.436131	-0.607802	-0.824424	-1.09398	-1.40569	-1.74616	-2.10136	-2.42802	-2.77636	-3.12684	-3.46238	-3.76382	-4.02798	-4.26776	-4.47674	-4.6486	-4.79821	-4.95843	-5.07533	-5.16961	-5.22942	-5.24842	-5.24994	-5.23261	-5.20926	-5.1828	-5.17953	-5.13724	-5.09412	-5.06288	-5.03936	-5.01527	-4.98388	-4.96155
Trial 34	0	-0.000163161	0.00123604	0.00509696	-0.00192002	-0.00279845	0.000357616	0.00334009	0.00579135	-0.00139923	-0.0163115	-0.0466968	-0.101641	-0.217104	-0.384138	-0.599016	-0.850831	-1.16279	-1.52657	-1.9186	-2.32547	-2.71668	-3.08815	-3.45157	-3.81677	-4.1513	-4.47368	-4.74415	-4.95595	-5.11237	-5.20174	-5.24778	-5.26975	-5.26651	-5.24721	-5.18906	-5.12575	-5.05969	-5.00103	-4.95169	-4.91291	-4.87184	-4.84459	-4.81992	-4.81139	-4.78968	-4.7779	-4.76795	-4.75933
Trial 35	0	0.00614542	0.0112321	0.0150924	0.00649396	-0.00157504	0.00438957	0.00561604	0.00158811	0.0105351	0.000710183	-0.0152664	-0.0416076	-0.0918121	-0.193063	-0.341652	-0.532782	-0.772687	-1.05199	-1.34872	-1.66267	-1.99276	-2.35044	-2.72663	-3.1123	-3.49708	-3.88685	-4.27004	-4.63553	-4.95245	-5.20289	-5.39839	-5.52359	-5.59665	-5.61636	-5.61285	-5.59021	-5.55455	-5.5132	-5.47454	-5.43357	-5.39032	-5.33735	-5.30249	-5.28963	-5.27392	-5.24667	-5.22305	-5.20467
Trial 36	0	-0.00315495	-0.00596302	-0.00175643	0.00350183	0.00648336	0.000346868	0	0.00350183	-0.00211432	-0.0126526	-0.041447	-0.0867576	-0.175393	-0.302786	-0.475397	-0.704537	-0.961053	-1.23927	-1.55279	-1.90587	-2.28073	-2.68185	-3.06931	-3.44078	-3.7781	-4.07416	-4.34154	-4.5822	-4.79674	-4.97332	-5.10163	-5.18551	-5.23099	-5.23508	-5.21102	-5.17191	-5.13073	-5.09512	-5.05294	-5.01417	-4.97805	-4.93421	-4.89227	-4.86645	-4.84884	-4.82805	-4.81177	-4.7943
Trial 37	0	0.00524834	0.00506411	-0.00142041	-0.009835	-0.00965071	-0.00789407	0.00297116	0.00507482	0.00386032	-0.00772058	-0.0193227	-0.0449652	-0.10324	-0.195555	-0.319652	-0.46774	-0.644694	-0.838005	-1.04885	-1.28752	-1.54229	-1.80956	-2.09092	-2.39072	-2.70349	-3.02186	-3.33727	-3.61571	-3.85756	-4.03745	-4.18143	-4.30784	-4.42236	-4.53084	-4.64471	-4.75305	-4.8409	-4.88226	-4.88352	-4.86418	-4.83699	-4.80103	-4.75929	-4.71862	-4.68586	-4.65489	-4.62032	-4.58784
Trial 38	0	0.00473873	0.0065057	0.00423878	0.00318688	0.00949831	0.0200175	0.0193232	0.010745	0.00110437	-0.00960937	-0.0320877	-0.0884273	-0.174962	-0.290621	-0.436611	-0.583976	-0.759129	-0.990573	-1.2642	-1.5789	-1.92181	-2.28065	-2.64853	-3.02334	-3.39489	-3.74949	-4.0914	-4.42476	-4.682	-4.8737	-5.00286	-5.08058	-5.12882	-5.1798	-5.21864	-5.24438	-5.29008	-5.29983	-5.28994	-5.27056	-5.24953	-5.22153	-5.20657	-5.18767	-5.166	-5.14519	-5.12962	-5.10904
Trial 39	0	-0.00245099	0.00121553	-0.00228738	0.00227738	0.00367654	0	0.00772042	-0.00805753	-0.0110395	-0.0278791	-0.0682451	-0.137062	-0.24255	-0.39152	-0.573227	-0.779923	-1.00506	-1.25121	-1.49592	-1.74616	-2.01647	-2.30204	-2.59438	-2.88503	-3.17879	-3.45432	-3.72036	-3.9546	-4.14705	-4.29667	-4.42033	-4.51595	-4.57463	-4.6216	-4.63822	-4.63494	-4.61114	-4.56854	-4.51546	-4.46252	-4.40219	-4.3568	-4.32193	-4.28018	-4.24618	-4.20694	-4.17851	-4.16129
Trial 40	0	0.00263572	0.00842673	0.0100107	0.00842673	0.0154427	0.016161	0.01897	0.0140575	0.00792009	-0.00367475	-0.0349056	-0.0914372	-0.195354	-0.336634	-0.531745	-0.776237	-1.07439	-1.41938	-1.79024	-2.17795	-2.56724	-2.93988	-3.2912	-3.61945	-3.90905	-4.16636	-4.39175	-4.59865	-4.77934	-4.9367	-5.05077	-5.1263	-5.18145	-5.21491	-5.22307	-5.20373	-5.16857	-5.12853	-5.08509	-5.04079	-4.99558	-4.96221	-4.92209	-4.89295	-4.87405	-4.86422	-4.85049	-4.84095
Mean	0	0.000410616	0.000983696	0.00232984	0.0022515	0.00230512	0.00336216	0.00467917	0.00297077	-0.00214363	-0.013453	-0.0409802	-0.0938544	-0.184906	-0.319822	-0.50154	-0.729897	-1.00071	-1.30892	-1.64545	-2.00276	-2.36923	-2.73853	-3.10647	-3.46282	-3.79719	-4.10372	-4.37718	-4.61255	-4.80311	-4.94737	-5.04714	-5.10878	-5.13808	-5.13923	-5.12266	-5.09144	-5.05265	-5.00922	-4.96423	-4.92281	-4.88399	-4.84743	-4.81533	-4.78913	-4.7692	-4.75074	-4.73604	-4.72498
Vertical eye postion
	0ms	1 ms	2 ms	3 ms	4 ms	5 ms	6 ms	7 ms	8 ms	9 ms	10 ms	11 ms	12 ms	13 ms	14 ms	15 ms	16 ms	17 ms	18 ms	19 ms	20 ms	21 ms	22 ms	23 ms	24 ms	25 ms	26 ms	27 ms	28 ms	29 ms	30 ms	31 ms	32 ms	33 ms	34 ms	35 ms	36 ms	37 ms	38 ms	39 ms	40 ms	41 ms	42 ms	43 ms	44 ms	45 ms	46 ms	47 ms	48 ms
Trial 1	0	-0.005466	-0.00853292	-0.00347689	-0.00853292	-0.0132868	-0.0131131	-0.0142793	-0.0163535	-0.0166563	-0.0185792	-0.0197903	-0.00555526	0.0200642	0.0737166	0.158348	0.28941	0.461988	0.674268	0.932133	1.22698	1.5441	1.87971	2.21414	2.53846	2.83852	3.11693	3.37435	3.62543	3.86052	4.07412	4.2525	4.39859	4.52028	4.60546	4.6633	4.69869	4.71843	4.7256	4.71636	4.70391	4.68479	4.66857	4.64927	4.63341	4.62153	4.61248	4.6016	4.58923
Trial 2	0	-0.00470775	-0.00837787	-0.010453	-0.0169574	-0.0188558	-0.0154393	-0.0175145	-0.0151357	-0.0169073	-0.0173627	-0.0131857	0.00448337	0.0449164	0.116135	0.226011	0.386324	0.585192	0.821391	1.08743	1.37572	1.67629	1.97492	2.28781	2.59255	2.89405	3.18826	3.47417	3.76614	4.05047	4.31673	4.55693	4.75957	4.91871	5.05139	5.13618	5.18487	5.21398	5.22435	5.22598	5.20367	5.17944	5.15733	5.1315	5.12018	5.09822	5.07729	5.06426	5.06098
Trial 3	0	0.00177082	-0.0016196	-0.000582967	-0.00220256	-0.0154839	-0.0121784	-0.00271994	-0.0129567	-0.0197822	-0.0258292	-0.0228926	-0.00820896	0.019261	0.0554383	0.117791	0.2247	0.345922	0.501742	0.672591	0.867756	1.06343	1.26255	1.4651	1.68044	1.91405	2.17019	2.44644	2.74211	3.05219	3.3722	3.69001	3.99488	4.26044	4.48332	4.6634	4.80962	4.92183	5.0055	5.05615	5.0801	5.08302	5.06222	5.03993	5.01145	4.98858	4.96511	4.95157	4.93893
Trial 4	0	-0.00721527	-0.00791951	-0.00825448	-0.00675722	-0.0110371	-0.0120763	-0.0162035	-0.0116479	-0.0143075	-0.0122885	0.00737323	0.054559	0.128891	0.228752	0.359328	0.524264	0.728062	0.958134	1.19874	1.47002	1.75177	2.04921	2.35555	2.65501	2.94961	3.21907	3.48179	3.73206	3.96625	4.18546	4.38336	4.57315	4.72941	4.85456	4.94291	5.00238	5.03528	5.05315	5.05338	5.04901	5.0417	5.02783	5.00535	4.98529	4.96731	4.95751	4.94774	4.941
Trial 5	0	-0.00306129	-0.00647957	-0.00412578	-0.00351749	0.000938654	-0.00275718	-0.00364313	-0.00113733	0.00149421	0.00706151	0.0205768	0.0492298	0.108039	0.201053	0.327434	0.498411	0.71871	0.957374	1.21478	1.48538	1.75086	2.01975	2.28998	2.54269	2.80283	3.06772	3.34318	3.62114	3.89052	4.14953	4.39099	4.60687	4.78457	4.93859	5.0641	5.15037	5.22207	5.27648	5.31629	5.3487	5.36283	5.3658	5.35676	5.35621	5.35176	5.35023	5.33691	5.32384
Trial 6	0	0.00162027	-0.00324053	0.00165104	0.00330198	-0.00317887	-0.0212161	-0.0236013	-0.0139705	-0.00969057	-0.0101803	-0.00330505	0.0202003	0.060708	0.135436	0.22697	0.37876	0.573066	0.802535	1.06668	1.36693	1.69073	2.03887	2.40497	2.78879	3.17506	3.54949	3.9233	4.27329	4.60171	4.90049	5.16425	5.37921	5.54667	5.68233	5.76628	5.80862	5.81295	5.78993	5.74408	5.6866	5.63166	5.57682	5.51729	5.46817	5.42919	5.40109	5.37215	5.35052
Trial 7	0	-0.0020764	-0.00534311	-0.0145097	-0.0130152	-0.012255	-0.0137234	-0.0144576	-0.00916618	-0.00597716	0.00592283	0.029851	0.0798944	0.156937	0.264563	0.427653	0.646473	0.905346	1.19116	1.50918	1.85169	2.20663	2.56186	2.90737	3.23547	3.54456	3.84615	4.12404	4.37662	4.60123	4.78052	4.92858	5.02298	5.07895	5.10897	5.10471	5.07477	5.03142	4.9823	4.9242	4.86855	4.81651	4.76915	4.73795	4.70663	4.69109	4.67558	4.66695	4.6704
Trial 8	0	0.00174423	0.00321218	0.00101027	-0.000581407	0.00119159	-0.0057479	-0.00305956	0.00491872	0.0162048	0.0475486	0.105631	0.196626	0.325996	0.508698	0.730527	0.995019	1.29476	1.62289	1.97502	2.32509	2.66955	3.00943	3.34234	3.64488	3.92468	4.18116	4.41984	4.63157	4.80218	4.94314	5.05377	5.13516	5.18827	5.22083	5.23559	5.22554	5.21475	5.18822	5.15993	5.12634	5.09297	5.06363	5.04546	5.02498	5.01385	5.01378	5.00886	5.00689
Trial 9	0	-0.00295961	0.0016437	0.00341448	0.00295954	-0.000557507	-0.000836284	0.00255356	0.000454994	-0.00827221	-0.00434971	0.0149829	0.0500627	0.11895	0.21368	0.348203	0.515716	0.708193	0.929337	1.16665	1.41202	1.68207	1.96891	2.25681	2.537	2.81884	3.1114	3.40807	3.70522	3.99732	4.269	4.50797	4.69945	4.85712	4.98011	5.06722	5.11878	5.15008	5.1551	5.14067	5.1182	5.08598	5.05959	5.02905	5.00256	4.98399	4.96664	4.95154	4.94361
Trial 10	0	-0.00121573	-0.000607844	-0.00146765	-0.0105773	-0.012223	-0.00959177	-0.00498478	-0.0064524	-0.012375	-0.00736422	-0.00200179	0.0151293	0.0557513	0.109649	0.203106	0.334883	0.511148	0.719645	0.965611	1.25066	1.56505	1.90406	2.25428	2.61206	2.96115	3.28984	3.60589	3.89492	4.16085	4.39394	4.5946	4.74577	4.86446	4.94263	4.97377	4.97068	4.94164	4.89233	4.83026	4.76035	4.68867	4.62935	4.57959	4.52883	4.48783	4.45667	4.43993	4.41933
Trial 11	0	-0.00666182	-0.00956891	-0.0100263	-0.00987384	-0.00617602	-0.0138481	-0.020939	-0.0131143	-0.014887	-0.0178224	-0.0129618	-0.0059564	0.0143847	0.0586494	0.133285	0.245652	0.399704	0.600335	0.839342	1.09258	1.38059	1.69428	2.00723	2.32374	2.6367	2.94329	3.24138	3.52717	3.79248	4.03893	4.27134	4.48796	4.65876	4.78714	4.87664	4.92718	4.93863	4.92999	4.90347	4.87897	4.84422	4.81503	4.79026	4.76299	4.72712	4.69741	4.67355	4.66149
Trial 12	0	-0.00632804	-0.0129874	-0.0116718	-0.0131126	-0.00931776	-0.0111172	-0.0152435	-0.0108127	-0.0112694	0.00477976	0.0312316	0.0654053	0.127948	0.224991	0.355726	0.516718	0.700633	0.898581	1.10673	1.31518	1.53091	1.75205	1.97732	2.20426	2.43112	2.67264	2.92928	3.19266	3.46827	3.7311	3.9779	4.19688	4.37633	4.52769	4.64512	4.72992	4.77972	4.7997	4.79614	4.77946	4.74269	4.70442	4.66738	4.62371	4.582	4.54274	4.51363	4.49716
Trial 13	0	-0.00134166	-0.00592217	-0.000455967	-0.00473244	-0.00384674	-0.000607961	-0.0031394	-0.00222735	0.00237924	0.00791882	0.0144963	0.0234747	0.041154	0.0707766	0.138368	0.242121	0.374113	0.539182	0.743818	0.980039	1.24023	1.52417	1.81948	2.1191	2.44071	2.7749	3.09516	3.41228	3.70687	3.98496	4.23233	4.4466	4.63109	4.77462	4.88442	4.94883	4.99238	5.01118	5.01622	4.99435	4.96414	4.93232	4.89844	4.86834	4.8325	4.80736	4.78198	4.75751
Trial 14	0	-0.00060932	-0.00724029	-0.00531594	-0.00562063	-0.0102313	-0.0105078	-0.014176	-0.0143284	-0.00769737	4.008e-05	0.0202516	0.0630637	0.15204	0.271802	0.438517	0.643989	0.884114	1.15805	1.46618	1.79546	2.14147	2.50244	2.86543	3.21477	3.55068	3.86949	4.16123	4.41644	4.63484	4.80913	4.94884	5.04396	5.08959	5.12114	5.13911	5.12841	5.10221	5.06821	5.02967	4.99089	4.96043	4.92127	4.89182	4.8712	4.84999	4.82734	4.81335	4.80446
Trial 15	0	0.00222985	-0.00235259	-0.00754585	-0.00222993	-0.0112728	-0.0207748	-0.00485783	0.00809644	0.0242304	0.0525294	0.107519	0.1954	0.326574	0.500021	0.727719	1.00693	1.30941	1.61941	1.94271	2.27793	2.6189	2.94328	3.26287	3.57583	3.8721	4.14696	4.40523	4.63094	4.82945	4.98509	5.10808	5.18541	5.21954	5.23278	5.21698	5.18582	5.13862	5.08996	5.04112	4.99529	4.94739	4.90622	4.8737	4.84759	4.83012	4.81231	4.79153	4.7995
Trial 16	0	-0.000152142	-0.0106856	-0.00263081	0.000787505	-0.000402617	0.00326624	0	0.00516335	0.00217441	0.00948556	0.0336764	0.0663401	0.121183	0.221932	0.355505	0.52622	0.743329	0.998097	1.28432	1.58623	1.89616	2.19659	2.49436	2.78215	3.07316	3.35688	3.62067	3.8525	4.0484	4.22055	4.35309	4.43605	4.4938	4.5218	4.53268	4.52147	4.49595	4.46121	4.43157	4.39645	4.35704	4.32936	4.3089	4.28131	4.25761	4.24136	4.23436	4.22869
Trial 17	0	-0.00278107	-0.0104769	-0.0122774	0.00100956	0.0129815	0.00989563	0.00369542	0.00638109	0.00516218	0.00880063	0.0161348	0.0388722	0.0868321	0.157956	0.270404	0.424971	0.615253	0.845608	1.11941	1.41702	1.73145	2.05625	2.37974	2.6875	2.97637	3.25176	3.52386	3.78669	4.04797	4.28591	4.50809	4.71086	4.89842	5.06513	5.2115	5.33696	5.43817	5.52064	5.57706	5.61541	5.63114	5.64574	5.65131	5.64397	5.62801	5.60699	5.59532	5.58741
Trial 18	0	-0.00559067	-0.0106156	-0.00869585	-0.00958049	-0.0154903	-0.0240177	-0.0191248	-0.0167718	-0.0115002	0.0114291	0.0441727	0.0970032	0.197514	0.33511	0.516208	0.740234	0.991313	1.27536	1.58805	1.91348	2.23511	2.55811	2.87604	3.1947	3.50669	3.80392	4.08568	4.33935	4.57267	4.76355	4.90872	5.01141	5.07936	5.11094	5.1245	5.11425	5.07754	5.03207	4.9807	4.92998	4.87087	4.81936	4.77798	4.75133	4.72427	4.70092	4.70048	4.68783
Trial 19	0	0.00191915	0.00372011	0.0047705	0.00417029	0.00255142	-0.00821242	-0.0132355	-0.0127851	-0.00821242	-0.00442267	0.00569312	0.036811	0.0922841	0.181559	0.308489	0.472738	0.672674	0.909607	1.16577	1.42999	1.71206	2.00758	2.30547	2.61881	2.92368	3.2231	3.51919	3.80077	4.04286	4.26645	4.45736	4.60728	4.72916	4.80691	4.85065	4.86555	4.85383	4.82246	4.78105	4.74335	4.70148	4.65315	4.61056	4.58257	4.56324	4.54405	4.52569	4.5098
Trial 20	0	0.00620054	0.00470644	0.00589639	0.0101998	0.0144501	0.0147542	0.0106294	0.0154614	0.0215826	0.0409919	0.0703211	0.127627	0.209736	0.321825	0.459141	0.627989	0.836021	1.06479	1.3052	1.5521	1.80271	2.05307	2.31362	2.5816	2.83732	3.10621	3.37885	3.64593	3.91005	4.15052	4.35872	4.53592	4.67315	4.76385	4.81343	4.82336	4.80951	4.7715	4.7247	4.65914	4.60017	4.54067	4.48406	4.43791	4.40355	4.36607	4.33978	4.3235
Trial 21	0	-0.00397184	-0.00989635	-0.00794364	-0.00660066	-0.00877229	-0.012163	-0.0172302	-0.0185446	-0.0142967	-0.0143255	-0.014071	0.000945542	0.0409428	0.112948	0.222176	0.375933	0.57129	0.809531	1.08265	1.38216	1.69956	2.03802	2.39329	2.75916	3.13109	3.48887	3.81851	4.12661	4.40037	4.64189	4.85866	5.04084	5.16417	5.25452	5.31159	5.32901	5.31923	5.28886	5.25211	5.20882	5.16407	5.1165	5.06926	5.03707	5.00686	4.98545	4.96782	4.95111
Trial 22	0	-0.00399769	-0.00399769	-0.00161933	-0.00339045	-0.00280849	-0.00680626	-0.00576885	-0.006528	0.00230268	0.0112601	0.0363133	0.0870623	0.170416	0.280818	0.424934	0.610242	0.826063	1.08022	1.36354	1.66676	1.99026	2.3191	2.65256	2.99034	3.3129	3.62116	3.914	4.18983	4.43598	4.65879	4.85642	5.03282	5.18781	5.31584	5.41474	5.48092	5.5215	5.53475	5.52758	5.50586	5.48161	5.4492	5.41473	5.38124	5.34672	5.32375	5.3035	5.28972
Trial 23	0	0.000885985	0.00928925	0.0135938	0.0115176	0.00696265	0.00562021	0.00787552	0.00592454	0.0075443	0.017084	0.0383929	0.0834435	0.149164	0.248979	0.376229	0.549468	0.760719	0.992103	1.25009	1.52851	1.8214	2.12974	2.44197	2.76292	3.07321	3.38605	3.6821	3.95883	4.21325	4.42897	4.60621	4.74658	4.84703	4.91902	4.95795	4.96925	4.96146	4.93144	4.89424	4.85253	4.81562	4.77485	4.73904	4.70644	4.67642	4.65701	4.64368	4.63233
Trial 24	0	0.00284211	0.0010998	-0.000397582	-0.00864956	-0.0118892	-0.0110029	-0.0138147	-0.017635	-0.015893	-0.0132034	-0.0135703	-0.00809998	0.023048	0.0790932	0.168104	0.278529	0.426143	0.599292	0.792997	1.01455	1.25925	1.53534	1.8384	2.14462	2.4555	2.76645	3.0861	3.39338	3.68967	3.96231	4.21788	4.45318	4.66692	4.84737	4.98502	5.08924	5.15545	5.17801	5.17113	5.14326	5.11442	5.07468	5.03867	5.01249	4.98569	4.9626	4.9452	4.92408
Trial 25	0	0.00149614	0.00610777	0.00271615	0.000210557	0.000391976	-0.00269459	-0.00360958	-0.001133	-0.00470632	-0.00559239	-0.00281077	0.000493516	0.0235476	0.065198	0.141059	0.252751	0.419792	0.636705	0.888182	1.18131	1.48976	1.8292	2.17653	2.53004	2.89424	3.24171	3.58894	3.93328	4.25646	4.56441	4.84386	5.0839	5.27717	5.41764	5.50468	5.55239	5.56554	5.56373	5.53391	5.48304	5.42298	5.3608	5.292	5.23417	5.17664	5.13413	5.10034	5.06734
Trial 26	0	-0.00381936	-0.00336187	-0.00519194	-0.00955713	0.00177844	-0.000791643	-0.00271599	-0.00152503	-0.000239987	0.0103098	0.0346795	0.0846768	0.172259	0.303738	0.468837	0.675334	0.90652	1.15249	1.42129	1.71143	2.00364	2.29454	2.57924	2.85442	3.134	3.42755	3.70744	3.97536	4.23887	4.47985	4.68604	4.85391	4.99582	5.10237	5.17947	5.22746	5.25098	5.24956	5.23444	5.21667	5.18683	5.15687	5.13157	5.10219	5.07793	5.05993	5.03615	5.0154
Trial 27	0	0.00204711	0.00116079	0.00281187	0.00146671	-0.00161966	-0.000886311	-0.00400419	-0.000458886	-0.00211009	-0.00522812	-0.00565547	-6.29842e-05	0.0264928	0.062739	0.12905	0.231792	0.371398	0.551565	0.765474	1.01715	1.29732	1.59817	1.91598	2.22974	2.55035	2.87414	3.20633	3.52793	3.84745	4.14461	4.42511	4.66838	4.88587	5.08477	5.23956	5.36219	5.45079	5.51089	5.52828	5.52568	5.50302	5.46134	5.41545	5.36011	5.31266	5.26822	5.23089	5.20231
Trial 28	0	-0.000758587	-0.0072601	-0.00561593	-0.00252944	-0.00194747	-0.00812047	-0.0137114	-0.0187458	-0.0166965	-0.00571639	0.0173335	0.0531161	0.103362	0.185426	0.284891	0.414429	0.576395	0.771501	0.992134	1.22851	1.47153	1.73375	2.00888	2.28645	2.55467	2.81647	3.07057	3.30192	3.50854	3.70916	3.89183	4.05713	4.21289	4.36252	4.4943	4.61066	4.69858	4.76695	4.82092	4.85312	4.86801	4.87258	4.86238	4.85561	4.84647	4.82999	4.81712	4.80634
Trial 29	0	-0.00679935	-0.00887171	-0.00768431	-0.00462042	-0.00965032	-0.0134478	-0.015649	-0.0125628	-0.00651925	-0.00140525	0.0213209	0.0588367	0.125946	0.22947	0.364179	0.528789	0.725793	0.967359	1.24536	1.53795	1.85223	2.17758	2.49362	2.80567	3.11696	3.41506	3.70823	3.98823	4.25937	4.51054	4.73109	4.92037	5.06797	5.17567	5.24576	5.29966	5.32327	5.32234	5.31901	5.29873	5.27648	5.24952	5.22251	5.20569	5.18979	5.16783	5.15259	5.13217
Trial 30	0	-0.0032399	-0.00617311	-0.0114595	-0.018519	-0.0167457	-0.017479	-0.0192522	-0.021452	-0.0188257	-0.0189455	-0.0209057	-0.0103666	0.00801976	0.0355029	0.097357	0.197037	0.355498	0.555372	0.79449	1.07357	1.39766	1.74847	2.10182	2.46221	2.81611	3.16703	3.50867	3.84935	4.18076	4.49998	4.77877	5.04066	5.26052	5.43251	5.55489	5.63777	5.67901	5.68268	5.66724	5.62278	5.56754	5.51458	5.46899	5.42438	5.3785	5.33997	5.30444	5.28072
Trial 31	0	-0.00222459	-0.00753597	-0.00606832	-0.00665074	-0.0105994	-0.0148974	-0.0168194	-0.0119622	-0.00280703	0.0065816	0.0250346	0.0644519	0.126423	0.225629	0.361023	0.533857	0.743938	0.992653	1.27245	1.58584	1.91365	2.25829	2.59941	2.92876	3.24987	3.5636	3.86781	4.16832	4.44643	4.70344	4.92945	5.1275	5.27774	5.38863	5.46814	5.51908	5.54322	5.55462	5.5596	5.54078	5.51976	5.50526	5.48781	5.46323	5.44644	5.42842	5.41994	5.40751
Trial 32	0	-0.00145364	-0.00692205	-0.00869003	-0.00869003	-0.0150279	-0.0116417	-0.0110573	-0.0126906	-0.015523	-0.00537889	0.00882622	0.0365061	0.0863338	0.162186	0.27295	0.411885	0.578446	0.773024	0.987159	1.22092	1.46029	1.68781	1.91267	2.14318	2.37874	2.61828	2.84685	3.06544	3.26629	3.44475	3.61882	3.78025	3.93657	4.0792	4.20547	4.32063	4.41214	4.50017	4.56836	4.61854	4.65498	4.67731	4.69143	4.69794	4.70204	4.7051	4.70742	4.70655
Trial 33	0	-0.00176953	0.00161829	0.00474869	0.0015122	0.00239692	-0.00379618	-0.00455236	-0.00424988	0.00267683	0.0139599	0.0394629	0.0805302	0.137107	0.222986	0.328737	0.45818	0.613123	0.799374	1.01942	1.2632	1.5086	1.76785	2.03468	2.29458	2.54132	2.77409	3.00368	3.21696	3.41565	3.60581	3.78964	3.95125	4.10509	4.24476	4.35887	4.45346	4.53397	4.58757	4.62115	4.64041	4.63652	4.63886	4.62571	4.59964	4.57079	4.54461	4.52898	4.51384
Trial 34	0	-0.00604383	-0.00412196	-0.00528529	-0.00457709	-0.00384372	-0.00338859	-0.00381856	-0.00174505	-0.00192185	0.00022796	0.0225094	0.049854	0.0917041	0.162272	0.259548	0.402387	0.565967	0.766225	0.992854	1.25133	1.53057	1.83553	2.15848	2.48591	2.83199	3.17063	3.5022	3.82494	4.13303	4.41408	4.65251	4.86385	5.03435	5.16448	5.2851	5.3864	5.46202	5.52188	5.55708	5.5666	5.56778	5.5472	5.52886	5.50664	5.48878	5.47219	5.46141	5.44439
Trial 35	0	-0.00513629	-0.00526639	-0.00643205	-0.00336697	-0.00280495	-0.00366879	-0.00263322	-0.00750933	-0.00880499	-0.00677559	0.00554761	0.0327202	0.0736706	0.140851	0.247726	0.392454	0.574211	0.783223	1.01667	1.25997	1.50813	1.74488	1.99483	2.24201	2.49221	2.7316	2.96701	3.19304	3.41141	3.62025	3.8083	3.96634	4.10045	4.21159	4.30684	4.38126	4.44965	4.51098	4.55454	4.57496	4.57224	4.57694	4.57306	4.5566	4.54401	4.53301	4.52411	4.5145
Trial 36	0	-0.000457188	0.000857895	0.00146748	0.00222939	0.00180041	0.00177225	0	0.00222939	0.00485961	0.0136648	0.0336022	0.0735385	0.132185	0.217113	0.342072	0.490832	0.671115	0.875176	1.10111	1.35789	1.6473	1.95668	2.28141	2.59758	2.90944	3.19713	3.46919	3.71138	3.92615	4.11686	4.27444	4.40526	4.50496	4.57826	4.61549	4.64177	4.65356	4.65328	4.63567	4.61151	4.58439	4.56007	4.53636	4.50868	4.48074	4.468	4.4581	4.45878
Trial 37	0	0.00592202	0.010198	0.00840012	0.00718358	0.00290736	0.00144023	0.00473229	0.00503641	-0.00116293	0.00232589	0.0161388	0.0365288	0.0676965	0.118054	0.214638	0.334501	0.489036	0.668889	0.862723	1.08031	1.288	1.51912	1.75535	1.99523	2.24562	2.5024	2.76246	3.01762	3.26602	3.51724	3.75368	3.96578	4.15099	4.30589	4.42976	4.53102	4.60824	4.67368	4.72121	4.75509	4.76315	4.74988	4.72526	4.68576	4.64257	4.59568	4.55622	4.51648
Trial 38	0	-0.00189688	-0.00852447	-0.0148743	-0.0150262	-0.0141147	-0.0125958	-0.0161373	-0.0233985	-0.0256515	-0.0177349	-0.0020526	0.0233684	0.0719733	0.143934	0.243405	0.377182	0.53546	0.728841	0.94564	1.18092	1.43226	1.6894	1.9611	2.24254	2.53345	2.81585	3.10905	3.37776	3.62883	3.86065	4.06401	4.24944	4.40946	4.54132	4.6384	4.71993	4.75964	4.78608	4.79439	4.79446	4.7878	4.78038	4.76421	4.74251	4.71945	4.69715	4.67413	4.66048
Trial 39	0	-0.00207491	0.00619868	0.00397196	0.00118934	0.00311227	0	-0.00232685	-0.00460568	-0.00417594	-0.0014456	0.0168184	0.0619599	0.133668	0.233571	0.353782	0.512692	0.696649	0.897564	1.11007	1.33491	1.56571	1.81096	2.0823	2.37576	2.67253	2.99207	3.3115	3.62524	3.93721	4.2232	4.4808	4.6912	4.87289	5.01287	5.1128	5.17646	5.2117	5.22004	5.19604	5.15212	5.09968	5.02966	4.96775	4.90938	4.85774	4.81634	4.77694	4.74727
Trial 40	0	-0.0022001	-0.00394283	-0.00629532	-0.00394283	-0.00464734	-0.0114287	-0.0127429	-0.0117336	-0.0117626	-0.00311483	0.00440806	0.034089	0.0879023	0.164738	0.279473	0.438851	0.662191	0.921285	1.21841	1.53164	1.86062	2.19933	2.54063	2.88301	3.21302	3.52967	3.82156	4.09801	4.33751	4.54131	4.7078	4.83886	4.92588	4.98985	5.02866	5.03826	5.03093	5.02254	4.9964	4.96951	4.93233	4.89701	4.86956	4.8432	4.82152	4.80032	4.78312	4.76536
Mean	0	-0.00168331	-0.0034508	-0.00336488	-0.00389184	-0.00491558	-0.00734565	-0.00818844	-0.00699184	-0.00545052	0.00137142	0.0177274	0.0502013	0.106526	0.191175	0.310223	0.467716	0.660718	0.885248	1.13683	1.41003	1.6972	1.99577	2.30008	2.6036	2.90448	3.19973	3.48784	3.76292	4.02091	4.25674	4.46557	4.64289	4.78707	4.90023	4.98125	5.03382	5.062	5.0715	5.06506	5.04658	5.02016	4.99103	4.96178	4.93354	4.90759	4.88532	4.86758	4.85347
[truncated: 11 more columns]

## Sheet: Fig6a, memory-guided
Horiizontal eye position
	0 ms	1 ms	2 ms	3 ms	4 ms	5 ms	6 ms	7 ms	8 ms	9 ms	10 ms	11 ms	12 ms	13 ms	14 ms	15 ms	16 ms	17 ms	18 ms	19 ms	20 ms	21 ms	22 ms	23 ms	24 ms	25 ms	26 ms	27 ms	28 ms	29 ms	30 ms	31 ms	32 ms	33 ms	34 ms	35 ms	36 ms	37 ms	38 ms	39 ms	40 ms	41 ms	42 ms	43 ms	44 ms	45 ms	46 ms	47 ms	48 ms
Trial 1	0	0.00158373	-0.00105163	-0.00403332	0.023495	0.0143891	0.0087846	0.00967581	0.00369962	-0.0143763	-0.043883	-0.0986831	-0.196128	-0.349177	-0.569499	-0.843687	-1.15043	-1.48034	-1.80323	-2.1084	-2.40777	-2.68824	-2.96722	-3.22861	-3.47329	-3.69179	-3.8819	-4.03583	-4.16805	-4.26424	-4.32986	-4.36317	-4.36512	-4.35122	-4.32474	-4.29602	-4.26492	-4.22935	-4.20469	-4.17497	-4.13924	-4.11499	-4.08901	-4.07076	-4.05428	-4.04237	-4.02878	-4.02533	-4.01737
Trial 2	0	-0.000335181	0.00443895	0.0130382	0.00916587	0.00653056	0.005664	-0.00240336	-0.00398692	-0.00402212	-0.0193126	-0.0477867	-0.0999455	-0.190175	-0.309875	-0.462166	-0.657692	-0.899902	-1.16753	-1.4759	-1.81236	-2.16998	-2.5668	-2.96027	-3.3133	-3.64292	-3.93472	-4.20244	-4.43853	-4.64083	-4.79896	-4.91637	-4.99527	-5.04343	-5.04582	-5.02703	-4.99614	-4.96638	-4.93163	-4.88688	-4.85239	-4.82203	-4.79772	-4.78027	-4.75027	-4.73558	-4.72559	-4.71855	-4.70639
Trial 3	0	0.00191786	0.003316	0.0035013	0.00875934	0.00226439	-0.000543888	-0.00580189	-0.0122726	-0.0215636	-0.0335372	-0.0840926	-0.187464	-0.333837	-0.539071	-0.790841	-1.07748	-1.40361	-1.73887	-2.05767	-2.37403	-2.71249	-3.05052	-3.3883	-3.74798	-4.10787	-4.45218	-4.7938	-5.10939	-5.40267	-5.65205	-5.84859	-5.98319	-6.0571	-6.08132	-6.07215	-6.04712	-6.01937	-5.98039	-5.94828	-5.91133	-5.8704	-5.81935	-5.76875	-5.73717	-5.70855	-5.68537	-5.66057	-5.64263
Trial 4	0	-0.000877806	-0.00105174	0.00228558	0.00613655	-0.00244314	-0.00506833	-0.00875353	-0.00891909	-0.00348656	-0.00627707	-0.0143431	-0.0345163	-0.0722278	-0.154121	-0.279163	-0.435939	-0.615302	-0.816171	-1.04254	-1.30471	-1.60263	-1.91699	-2.23254	-2.54576	-2.85212	-3.15166	-3.42145	-3.67027	-3.92033	-4.14714	-4.36156	-4.56971	-4.74866	-4.89841	-5.02657	-5.13359	-5.21277	-5.26635	-5.30777	-5.33056	-5.34796	-5.35153	-5.35597	-5.35616	-5.34915	-5.33703	-5.32264	-5.30432
Trial 5	0	0.00279672	0.00174494	0.00191824	-0.00105177	-0.00226469	-0.00296992	-0.00787	-0.0294612	-0.0789516	-0.144594	-0.263013	-0.417926	-0.601063	-0.798719	-1.0049	-1.23197	-1.4797	-1.75768	-2.05012	-2.34497	-2.6496	-2.95932	-3.25773	-3.54642	-3.80659	-4.0425	-4.26073	-4.46594	-4.67905	-4.88407	-5.06783	-5.22145	-5.32186	-5.38468	-5.41882	-5.4252	-5.42276	-5.41719	-5.4111	-5.39845	-5.38056	-5.35903	-5.33521	-5.31721	-5.30114	-5.26866	-5.2428	-5.2247
Trial 6	0	-0.00297094	-0.00805621	-0.00523694	-0.00364269	-0.004521	-0.00539931	0.0031881	0.00618105	0.00477128	-0.00242861	-0.0232899	-0.0652176	-0.138745	-0.230006	-0.365456	-0.545076	-0.752175	-0.988435	-1.24662	-1.51529	-1.81363	-2.13599	-2.47021	-2.79447	-3.09178	-3.38591	-3.67316	-3.94762	-4.18413	-4.38	-4.52802	-4.6287	-4.69498	-4.72983	-4.75786	-4.78784	-4.79888	-4.80824	-4.81761	-4.81069	-4.79136	-4.76636	-4.73969	-4.71703	-4.69092	-4.66969	-4.6429	-4.63235
Trial 7	0	0.000878599	0.00912073	0.00596492	0.00737549	0.00368773	0.0124499	0.0221027	0.0242066	0.0203454	0.010866	0.00276204	-0.0322478	-0.0953591	-0.198651	-0.339095	-0.520996	-0.740235	-0.982189	-1.23415	-1.50867	-1.8048	-2.12851	-2.47396	-2.82877	-3.18457	-3.53373	-3.86656	-4.16823	-4.42647	-4.62845	-4.79377	-4.91724	-5.00659	-5.06246	-5.08336	-5.07915	-5.06923	-5.04972	-5.01367	-4.97768	-4.94188	-4.90558	-4.8692	-4.83435	-4.80295	-4.77652	-4.75715	-4.7443
Trial 8	0	-0.00175615	0.00105164	-0.00543173	-0.00754525	-0.00106186	0.00964863	-0.000704508	-0.0224208	-0.0162951	-0.0299866	-0.0724478	-0.147203	-0.253533	-0.400717	-0.596942	-0.813592	-1.07914	-1.37337	-1.6729	-2.02302	-2.40087	-2.78927	-3.15794	-3.48048	-3.75616	-3.96961	-4.16277	-4.33707	-4.49951	-4.63761	-4.74517	-4.82144	-4.87214	-4.88723	-4.87622	-4.85079	-4.81718	-4.79315	-4.75496	-4.72077	-4.6921	-4.67086	-4.64734	-4.62877	-4.60334	-4.58975	-4.57998	-4.56601
Trial 9	0	0.00631043	0.000347583	0.00701459	0.0163156	0.00615483	0.00703281	0.0145687	0.010188	0.00808454	0.00895336	0.00492934	0.00281671	-0.00194747	-0.0324823	-0.0930247	-0.178144	-0.292903	-0.437951	-0.615691	-0.825369	-1.07025	-1.33466	-1.60717	-1.85976	-2.09457	-2.32657	-2.54525	-2.75957	-2.95855	-3.13294	-3.29878	-3.46591	-3.63025	-3.80047	-3.9628	-4.09733	-4.19881	-4.26377	-4.31954	-4.36109	-4.39761	-4.4255	-4.41233	-4.39729	-4.38346	-4.3485	-4.32088	-4.29355
Trial 10	0	0.000163368	0.0038611	-0.00121531	0.00281941	-0.0013784	-0.00241986	-0.00207272	-0.000847071	-0.0150553	-0.035586	-0.0778717	-0.139652	-0.238116	-0.36468	-0.534007	-0.728527	-0.953279	-1.18859	-1.40729	-1.6684	-1.96381	-2.27928	-2.59275	-2.89866	-3.17092	-3.4067	-3.61098	-3.79605	-4.01227	-4.1844	-4.33199	-4.4552	-4.55899	-4.64721	-4.71216	-4.75579	-4.79318	-4.83833	-4.86872	-4.84893	-4.8236	-4.80471	-4.79264	-4.7767	-4.74692	-4.73154	-4.71901	-4.71255
Trial 11	0	-0.00420065	0.000181282	0.00544108	0.00824871	0.00018852	0.00055145	0.00335913	-0.00260438	2.17636e-05	-0.0094531	-0.0338433	-0.0764838	-0.143687	-0.248951	-0.382774	-0.542341	-0.728134	-0.945363	-1.17592	-1.42308	-1.70086	-1.99483	-2.30922	-2.62233	-2.92346	-3.2056	-3.47751	-3.73521	-3.9641	-4.15459	-4.313	-4.4311	-4.50894	-4.56248	-4.60566	-4.63479	-4.64508	-4.64437	-4.62107	-4.58438	-4.5464	-4.50113	-4.46519	-4.43753	-4.41654	-4.38838	-4.36331	-4.34967
Trial 12	0	0.000182417	0.00754563	0.00843223	0.00824974	0.012979	0.014735	0.0115793	0.00613744	0.00438146	-0.00562408	-0.0287982	-0.0840787	-0.166198	-0.276211	-0.438279	-0.62588	-0.841589	-1.07062	-1.33286	-1.64035	-1.97444	-2.31787	-2.65364	-2.97381	-3.2827	-3.57563	-3.83725	-4.06698	-4.25041	-4.40138	-4.5118	-4.56135	-4.59065	-4.60026	-4.58773	-4.55984	-4.52417	-4.4833	-4.42543	-4.36884	-4.32286	-4.29207	-4.26383	-4.23322	-4.21581	-4.19881	-4.17945	-4.1704
Trial 13	0	-0.00402541	-0.00718107	-0.00472113	-0.000165713	8.22221e-06	-0.00840689	-0.00525123	-0.00367753	-0.00806724	-0.0270173	-0.0689492	-0.137733	-0.252821	-0.411022	-0.615115	-0.861547	-1.14499	-1.45767	-1.78762	-2.11328	-2.43937	-2.77985	-3.12251	-3.46815	-3.80097	-4.10142	-4.35861	-4.56644	-4.72616	-4.8382	-4.912	-4.95839	-4.97732	-4.99077	-5.01077	-5.02687	-5.0329	-5.03276	-5.0354	-5.02602	-5.01237	-4.99048	-4.97618	-4.96148	-4.94438	-4.92812	-4.91407	-4.89541
Trial 14	0	0.00579082	0.00437998	0.00158399	0.0131528	0.0103568	0.012114	0.0100106	0.00931809	0.0101837	0.0126463	0.013538	0.0144035	0.00544455	-0.0154673	-0.0535875	-0.131398	-0.232189	-0.356312	-0.510563	-0.708533	-0.961893	-1.24374	-1.52752	-1.81705	-2.08987	-2.35772	-2.62887	-2.89224	-3.13921	-3.36304	-3.553	-3.70176	-3.83174	-3.95031	-4.07406	-4.19642	-4.31772	-4.42911	-4.51371	-4.61013	-4.68338	-4.73116	-4.77306	-4.79738	-4.80983	-4.82103	-4.8175	-4.83449
Trial 15	0	0.00298863	0.00194387	0.00405493	0.00545504	0.00930724	0.0110628	0.0154446	0.0154592	0.0189705	0.0152925	0.0107293	0.0137109	0.0126516	-0.000515354	-0.020362	-0.0510737	-0.104064	-0.16005	-0.219535	-0.292855	-0.373169	-0.462926	-0.563148	-0.686772	-0.851813	-1.02372	-1.21033	-1.39973	-1.60156	-1.8212	-2.05873	-2.29838	-2.52896	-2.76134	-3.00291	-3.25824	-3.51395	-3.77731	-4.0165	-4.22801	-4.42034	-4.5834	-4.74305	-4.88851	-5.03745	-5.16999	-5.26738	-5.34183
Trial 16	0	-0.00403398	-0.00281715	-0.00508592	-0.0087632	-0.00665019	-0.0112055	-0.0166389	-0.0122482	-0.0103181	-0.0320793	-0.0764778	-0.149472	-0.266496	-0.431389	-0.624664	-0.858004	-1.11906	-1.4118	-1.72074	-2.04847	-2.40531	-2.78862	-3.17665	-3.54401	-3.88291	-4.19162	-4.46933	-4.72637	-4.95549	-5.14408	-5.27069	-5.34159	-5.37478	-5.39203	-5.40025	-5.40684	-5.418	-5.41563	-5.40985	-5.38951	-5.35995	-5.32396	-5.29889	-5.27722	-5.2519	-5.23403	-5.21712	-5.20639
Trial 17	0	0.00718854	0.00280841	0.00859859	0.0079171	0.00160697	0.00335188	0.00931541	0.00512054	0.00633364	-0.0089217	-0.0411883	-0.0871713	-0.182791	-0.338553	-0.535355	-0.774367	-1.05832	-1.36017	-1.68229	-1.99348	-2.30229	-2.59225	-2.87823	-3.16884	-3.48243	-3.80618	-4.13325	-4.43579	-4.70845	-4.94007	-5.12533	-5.26175	-5.37176	-5.45099	-5.50987	-5.54664	-5.55434	-5.53586	-5.49866	-5.46434	-5.41833	-5.37552	-5.33687	-5.30374	-5.27395	-5.25025	-5.21759	-5.19847
Trial 18	0	-0.00263497	0.00527001	-0.00260249	-0.0062784	-0.00715676	-0.00559544	-0.00612678	0.00387115	-0.00121458	-0.00263497	-0.0198433	-0.0339157	-0.0648348	-0.100862	-0.165325	-0.271332	-0.400302	-0.559881	-0.741241	-0.950639	-1.1945	-1.48062	-1.80253	-2.14706	-2.49285	-2.80844	-3.09566	-3.38604	-3.66535	-3.93778	-4.18039	-4.37754	-4.53235	-4.6337	-4.71405	-4.77615	-4.82299	-4.85861	-4.88576	-4.89026	-4.88118	-4.85557	-4.82971	-4.80804	-4.79039	-4.772	-4.74774	-4.7299
Trial 19	0	-0.000335031	0.00264687	0.00562878	0.00984756	0.0131999	0.0110964	0.0105766	0.0123215	0.0184587	0.0196837	0.0135465	0.00230021	-0.0264899	-0.0597031	-0.110136	-0.208776	-0.329161	-0.449715	-0.581966	-0.730984	-0.891671	-1.07383	-1.26606	-1.45769	-1.6625	-1.89992	-2.14453	-2.38598	-2.59205	-2.77151	-2.9343	-3.07889	-3.2279	-3.36523	-3.49359	-3.61428	-3.72345	-3.80772	-3.87743	-3.95175	-4.03862	-4.14189	-4.26403	-4.39566	-4.53431	-4.67243	-4.80336	-4.91508
Trial 20	0	0.00490002	0.001225	0.00525814	0.00507341	0	-0.00560483	-0.0119259	-0.0108743	-0.021413	-0.0549459	-0.116368	-0.207466	-0.339263	-0.519594	-0.743824	-1.01292	-1.31663	-1.63911	-1.99133	-2.37764	-2.75494	-3.11712	-3.45648	-3.7632	-4.0561	-4.31233	-4.53561	-4.72086	-4.86186	-4.9483	-4.98875	-5.00235	-5.00194	-4.99457	-4.97555	-4.94835	-4.91661	-4.88913	-4.86611	-4.8336	-4.80783	-4.78218	-4.76238	-4.73936	-4.71899	-4.7011	-4.68494	-4.68205
Trial 21	0	-0.000334218	-0.00138603	0.00738735	0.00704088	0.00826593	0.00353898	0.00353898	0.00739979	0.00159617	-0.00788246	-0.01965	-0.0474031	-0.0974486	-0.198554	-0.351579	-0.564023	-0.830046	-1.15707	-1.53063	-1.92963	-2.34402	-2.74278	-3.12351	-3.48323	-3.83723	-4.17335	-4.47802	-4.74603	-4.96823	-5.14434	-5.2899	-5.42179	-5.55089	-5.67306	-5.75945	-5.82668	-5.86189	-5.86507	-5.84129	-5.80492	-5.77252	-5.73433	-5.7007	-5.67122	-5.63637	-5.60565	-5.58961	-5.57574
Mean	0	0.000628419	0.00134944	0.00246577	0.00531455	0.00302206	0.00251507	0.00218148	-0.000162341	-0.00483887	-0.0188915	-0.0495782	-0.100514	-0.180767	-0.295173	-0.445251	-0.630548	-0.84767	-1.08675	-1.34219	-1.61874	-1.91518	-2.2249	-2.53567	-2.8391	-3.13153	-3.40673	-3.6639	-3.90107	-4.11528	-4.29714	-4.44729	-4.56467	-4.65631	-4.72557	-4.77938	-4.82062	-4.85043	-4.87106	-4.8807	-4.88109	-4.87839	-4.87149	-4.866	-4.86108	-4.85687	-4.85253	-4.84723	-4.84493
Vertical eye posiition
	0 ms	1 ms	2 ms	3 ms	4 ms	5 ms	6 ms	7 ms	8 ms	9 ms	10 ms	11 ms	12 ms	13 ms	14 ms	15 ms	16 ms	17 ms	18 ms	19 ms	20 ms	21 ms	22 ms	23 ms	24 ms	25 ms	26 ms	27 ms	28 ms	29 ms	30 ms	31 ms	32 ms	33 ms	34 ms	35 ms	36 ms	37 ms	38 ms	39 ms	40 ms	41 ms	42 ms	43 ms	44 ms	45 ms	46 ms	47 ms	48 ms
Trial 1	0	-0.00235324	-0.000152627	0.000275655	-3.46584e-05	-0.00479987	-0.00733527	-0.0132331	-0.00721232	-0.000364592	0.0211854	0.0649029	0.136035	0.246518	0.393859	0.583532	0.80923	1.06117	1.34205	1.63356	1.92707	2.21663	2.49197	2.76225	3.02821	3.2764	3.50794	3.73602	3.93516	4.1255	4.29065	4.43427	4.55186	4.63781	4.69602	4.72593	4.73797	4.73244	4.70897	4.68532	4.66596	4.65023	4.63301	4.613	4.604	4.59264	4.5893	4.58631	4.58048
Trial 2	0	-0.00693418	-0.0243179	-0.0273759	-0.0210511	-0.0188506	-0.0232797	-0.0227268	-0.020374	-0.0048859	0.0109756	0.0430058	0.0845253	0.145514	0.233264	0.347352	0.485419	0.645295	0.836139	1.05754	1.29068	1.54956	1.80485	2.06527	2.33266	2.59851	2.85355	3.09055	3.32184	3.53811	3.73555	3.90755	4.04851	4.15558	4.23257	4.2986	4.33938	4.36002	4.36051	4.35024	4.32986	4.31411	4.28885	4.26003	4.24251	4.2298	4.21904	4.20874	4.20349
Trial 3	0	0.00458385	0.00650891	0.00223032	0.0029933	0.00635632	0.00767103	0.00690806	-5.90022e-05	-0.000546559	0.0218284	0.0506635	0.107157	0.209994	0.340553	0.514481	0.728384	0.973918	1.22877	1.49838	1.76862	2.02906	2.27512	2.51109	2.72336	2.91846	3.10904	3.30192	3.49176	3.67537	3.8541	4.01695	4.17391	4.30903	4.43812	4.55623	4.65737	4.73707	4.80699	4.85851	4.89415	4.91465	4.93482	4.94795	4.94798	4.94848	4.94735	4.94905	4.94719
Trial 4	0	0.000734068	-0.000151855	-0.00397402	2.51758e-05	-0.00723932	-0.010201	-0.00815068	-0.0142006	-0.012555	-0.0215666	-0.0210103	-0.0144553	-0.00354698	0.0113062	0.0509241	0.116117	0.20134	0.306778	0.427569	0.563112	0.718633	0.883142	1.06667	1.2611	1.45325	1.63789	1.82788	2.01498	2.20032	2.38917	2.5782	2.7674	2.9644	3.16917	3.36928	3.55767	3.72743	3.88256	4.01245	4.11885	4.20687	4.28291	4.3449	4.38313	4.41193	4.43101	4.43649	4.43643
Trial 5	0	0.00384764	0.00369533	0.00458108	-0.000152326	-0.00635272	-0.00473352	-0.00888612	0.000896612	0.0195496	0.0496391	0.0867213	0.151253	0.243604	0.365804	0.522215	0.711958	0.920446	1.13511	1.35307	1.56831	1.76936	1.95428	2.12366	2.27985	2.44547	2.6095	2.75969	2.90837	3.05775	3.20144	3.34914	3.49948	3.65575	3.81132	3.94746	4.07968	4.20008	4.30088	4.38434	4.46001	4.52162	4.56634	4.61224	4.63993	4.65346	4.66752	4.66937	4.67796
Trial 6	0	-0.00473353	-0.00460873	-0.0110867	-0.0186027	-0.0178691	-0.0171355	-0.0150317	-0.0206236	-0.0173848	-0.0124017	-0.014561	-0.00427637	0.0272615	0.0777667	0.147728	0.247514	0.383898	0.542896	0.719558	0.930263	1.16539	1.41719	1.69004	1.9603	2.23643	2.49162	2.73937	2.97877	3.21335	3.43649	3.63872	3.81296	3.94605	4.05837	4.13953	4.20133	4.24146	4.27487	4.29353	4.30231	4.31193	4.31454	4.31043	4.30663	4.29984	4.29411	4.28567	4.27759
Trial 7	0	-0.00073326	-0.000402164	-0.000858299	-0.0040954	-0.00204771	0.000939226	-0.00196684	-0.0016628	-0.000500377	0.003291	0.0193245	0.0701836	0.149686	0.263855	0.417471	0.609111	0.828246	1.071	1.34441	1.64158	1.95667	2.27509	2.6003	2.92287	3.23876	3.54558	3.83597	4.11281	4.37166	4.61073	4.81944	4.9889	5.12147	5.22395	5.29392	5.32829	5.33657	5.32275	5.30511	5.27272	5.23946	5.20366	5.17308	5.14489	5.1197	5.0999	5.07568	5.05924
Trial 8	0	0.00146775	0.000152305	-0.00164776	0.00321248	0.00501246	-0.0029078	0.00162005	-0.0101368	-0.00494361	0.00340612	0.0213668	0.0622125	0.124339	0.217625	0.341788	0.507066	0.703369	0.913839	1.15831	1.42428	1.71341	2.01437	2.32547	2.64611	2.95988	3.27229	3.56781	3.86439	4.13326	4.38567	4.60768	4.80801	4.96935	5.10086	5.20121	5.27316	5.32105	5.33817	5.34506	5.34275	5.33363	5.3183	5.30416	5.28587	5.27112	5.25823	5.24656	5.23546
Trial 9	0	0.000911869	0.00177186	-0.000707978	-0.00538953	-0.0103011	-0.011035	-0.00908509	-0.010579	-0.010883	-0.00645341	-0.0113391	-0.00647948	0.0109092	0.0271577	0.0623182	0.12838	0.230664	0.360497	0.521021	0.695156	0.902313	1.13359	1.38464	1.64739	1.90597	2.147	2.38231	2.60804	2.8231	3.0478	3.26862	3.48246	3.69421	3.89659	4.10191	4.32241	4.54404	4.75424	4.94924	5.12885	5.27884	5.39711	5.49231	5.56265	5.60341	5.62362	5.62383	5.60845
Trial 10	0	0.00604269	-0.00116344	-0.00619437	-0.00647283	-0.0122372	-0.0175468	-0.0157769	-0.0147403	-0.0142087	-0.00942903	-0.000906456	0.0228677	0.068024	0.152171	0.257736	0.385565	0.535833	0.704519	0.868821	1.04527	1.22817	1.43256	1.6409	1.84533	2.05391	2.27569	2.49606	2.70977	2.94001	3.15063	3.35094	3.54522	3.72928	3.90429	4.05829	4.20659	4.3306	4.43188	4.51092	4.56652	4.60467	4.63153	4.64531	4.64836	4.65417	4.65455	4.65106	4.63809
Trial 11	0	-0.00576621	-0.00427529	-0.00351838	-0.00483488	-0.00943594	-0.0179866	-0.019303	-0.018441	-0.015482	-0.0116841	-0.000569524	0.0216852	0.0593388	0.121647	0.194502	0.297272	0.427343	0.584008	0.770782	0.976029	1.1857	1.40534	1.62401	1.8379	2.05457	2.27848	2.50665	2.73358	2.95089	3.16077	3.34754	3.51662	3.66797	3.79844	3.9	3.97576	4.03419	4.07679	4.11037	4.12499	4.13111	4.13302	4.12932	4.12013	4.1083	4.11132	4.10437	4.09153
Trial 12	0	-0.00427588	-0.00321414	-0.00910924	-0.00483345	-0.00157036	-0.003038	-0.00349297	2.44902e-05	0.00149216	0.00779347	0.0251036	0.0558585	0.100825	0.175358	0.281172	0.417828	0.582417	0.78229	1.01465	1.25974	1.52374	1.8161	2.12457	2.42781	2.7347	3.04328	3.34875	3.64419	3.92547	4.18017	4.39376	4.57588	4.7131	4.80796	4.8625	4.89314	4.88326	4.85936	4.83864	4.80217	4.76859	4.73556	4.69525	4.66133	4.63254	4.61149	4.59682	4.5816
Trial 13	0	-0.00488234	-0.00533726	-0.00842437	-0.00604679	-0.0051613	-0.00637443	-0.00591949	-0.00311134	0.000558041	0.00815181	0.0236195	0.058455	0.117612	0.191239	0.291016	0.424397	0.587042	0.771507	0.970935	1.18588	1.40791	1.63849	1.86728	2.10543	2.33526	2.55782	2.78678	3.0221	3.26269	3.50143	3.73693	3.97105	4.17945	4.35469	4.50296	4.62571	4.72814	4.82099	4.90043	4.95462	4.9903	5.0167	5.02645	5.02845	5.0273	5.01738	5.01149	4.99842
Trial 14	0	-0.00174258	0.00149605	-0.00235273	-0.000674918	-0.00452358	-0.00599032	-0.0062954	-0.00983908	-0.00540949	-0.00849551	-0.0143918	-0.00996224	-0.00351442	0.0149735	0.044742	0.106646	0.186767	0.298854	0.449714	0.621926	0.828526	1.07089	1.34342	1.63179	1.94095	2.25283	2.56192	2.87756	3.18193	3.47334	3.74455	4.0017	4.2304	4.43477	4.6186	4.79404	4.94978	5.08442	5.19589	5.27549	5.34872	5.39769	5.43101	5.46064	5.47888	5.48863	5.49084	5.48768
Trial 15	0	-0.00559251	-0.0109054	-0.0157638	-0.0138414	-0.00984511	-0.0113131	-0.00982188	-0.0201443	-0.0230802	-0.026191	-0.0234067	-0.0238376	-0.0188278	-0.00781783	0.0159979	0.0365306	0.0684885	0.121538	0.182701	0.246193	0.315585	0.409473	0.532893	0.677124	0.838766	1.01158	1.20741	1.409	1.61413	1.82638	2.03023	2.2279	2.41922	2.60612	2.78237	2.96548	3.166	3.36822	3.57312	3.76816	3.94692	4.10903	4.24308	4.3618	4.46361	4.56078	4.63592	4.71337
Trial 16	0	0.000278765	0.00647597	0.000127123	-0.00298384	-0.0078409	-0.0102184	-0.0118623	-0.0155306	-0.0161125	-0.00720651	0.0113409	0.0403941	0.089782	0.165857	0.279221	0.432556	0.61047	0.818491	1.04683	1.28221	1.51885	1.75456	1.99593	2.24749	2.49734	2.74917	2.99699	3.24016	3.47445	3.70682	3.92285	4.12676	4.3203	4.48214	4.60872	4.72334	4.82081	4.90971	4.98084	5.04353	5.09183	5.12712	5.14442	5.14564	5.13521	5.1281	5.12607	5.10932
Trial 17	0	0.000180765	-0.00131478	-0.00305834	-0.0117657	-0.0126804	-0.00898389	-0.00984134	-0.0156146	-0.00941261	-0.00904113	-0.00683178	0.0140533	0.0475485	0.097303	0.182484	0.302109	0.452394	0.635615	0.839399	1.06141	1.29437	1.54416	1.79736	2.04666	2.29205	2.54143	2.79842	3.06962	3.34622	3.62803	3.90616	4.17305	4.42371	4.65003	4.84615	5.00622	5.14421	5.25623	5.34558	5.40671	5.45553	5.47958	5.48397	5.48153	5.47777	5.4645	5.45506	5.43944
Trial 18	0	0.00220064	-0.00440122	-0.0132838	-0.0163969	-0.0156634	-0.00769285	-0.00518812	-0.00632438	-0.00619903	0.00220064	0.0134818	0.0355431	0.065499	0.111072	0.183533	0.2681	0.396747	0.556361	0.744811	0.950907	1.17809	1.42791	1.67633	1.92786	2.1769	2.42271	2.65634	2.87849	3.09894	3.30237	3.49629	3.67765	3.83643	3.97237	4.07657	4.15557	4.19505	4.21006	4.23145	4.24905	4.24858	4.24433	4.23143	4.21796	4.20479	4.1952	4.17948	4.16721
Trial 19	0	-0.00693441	-0.00736328	-0.00779215	-0.0123455	-0.0213279	-0.0216326	-0.0242901	-0.0205944	-0.0205661	-0.019528	-0.0195562	-0.00913496	0.00563204	0.0395592	0.0951032	0.154878	0.233919	0.33795	0.449813	0.56965	0.692177	0.819439	0.941875	1.06706	1.2077	1.35843	1.51862	1.69409	1.88255	2.08101	2.29061	2.50378	2.70948	2.91173	3.10233	3.27503	3.43382	3.57448	3.69641	3.79088	3.86889	3.93165	3.97708	4.03073	4.07995	4.12665	4.18825	4.24908
Trial 20	0	0.00415461	0.00103867	0.000762367	0.00504078	0	-0.00253487	0.00171499	0.00186749	0.0106725	0.0325056	0.0632164	0.124949	0.223885	0.361522	0.529974	0.739525	0.969309	1.22167	1.49251	1.77002	2.05523	2.34815	2.64641	2.93316	3.20134	3.45326	3.69093	3.90458	4.09503	4.26798	4.39699	4.49325	4.56365	4.61851	4.65587	4.67873	4.68919	4.69385	4.69182	4.68155	4.66341	4.64959	4.64191	4.63988	4.63488	4.6278	4.62222	4.61655
Trial 21	0	-0.00693277	-0.00708507	-0.00925692	-0.0110282	-0.00999025	-0.0132563	-0.0132563	-0.0144184	-0.00751381	-0.00372292	0.00403956	0.0241185	0.0556043	0.108113	0.187566	0.297223	0.450915	0.620918	0.828378	1.06091	1.30706	1.56877	1.83256	2.09795	2.35494	2.59829	2.8247	3.04007	3.23957	3.43971	3.62431	3.78569	3.92055	4.04426	4.14871	4.23237	4.30839	4.37673	4.43754	4.48531	4.509	4.52132	4.53125	4.53102	4.5272	4.52802	4.52678	4.52002
Mean	0	-0.00126087	-0.00255019	-0.0055442	-0.00615611	-0.00792228	-0.00926599	-0.00923262	-0.0105151	-0.00656076	0.00120272	0.0149626	0.0448165	0.0936042	0.164866	0.263374	0.390753	0.545238	0.723372	0.922513	1.1352	1.35983	1.59454	1.83585	2.07845	2.32007	2.55797	2.79215	3.02187	3.24525	3.46049	3.66008	3.84438	4.00796	4.15297	4.27605	4.38234	4.47065	4.54346	4.60461	4.65069	4.68566	4.71032	4.72565	4.73548	4.74071	4.74498	4.74619	4.74469
[truncated: 23 more columns]

## Sheet: Fig6b, radial eye speed
Delayed, visually-guided
	0 ms	1 ms	2 ms	3 ms	4 ms	5 ms	6 ms	7 ms	8 ms	9 ms	10 ms	11 ms	12 ms	13 ms	14 ms	15 ms	16 ms	17 ms	18 ms	19 ms	20 ms	21 ms	22 ms	23 ms	24 ms	25 ms	26 ms	27 ms	28 ms	29 ms	30 ms	31 ms	32 ms	33 ms	34 ms	35 ms	36 ms	37 ms	38 ms	39 ms	40 ms	41 ms	42 ms	43 ms	44 ms	45 ms	46 ms	47 ms	48 ms
Trial 1	2.03564	3.16451	4.85803	6.98676	9.25636	11.1629	11.9289	10.6116	6.9269	8.91017	23.7978	46.8838	77.5533	115.298	158.972	206.8	256.504	305.484	351.046	390.642	422.179	444.094	455.45	455.903	445.736	425.766	397.19	361.571	320.712	276.606	231.353	187.058	145.758	109.365	79.7372	58.6851	47.4054	44.2455	44.8092	45.4338	44.6208	42.1403	38.3234	33.6693	28.6865	23.7314	19.0491	14.8212	11.1341
Trial 2	4.05677	5.32216	7.10242	9.25788	11.4285	12.8907	12.6402	9.46802	3.93199	13.9459	34.7618	63.6034	100.366	144.287	193.913	247.159	301.482	354.081	402.144	443.093	474.811	495.755	505.037	502.457	488.509	464.355	431.717	392.726	349.724	305.029	260.705	218.505	179.784	145.522	116.472	93.2747	76.2655	65.1866	58.7355	54.8861	51.7548	48.1437	43.6161	38.282	32.494	26.6676	21.1745	16.2733	12.0766
Trial 3	3.15791	3.92401	5.00078	6.45493	8.12688	9.61073	10.2275	9.06325	5.34198	5.44849	18.1184	37.0665	61.5214	90.6994	123.317	157.724	192.23	225.427	256.403	284.841	310.945	335.251	358.215	379.972	400.097	417.474	430.392	436.84	434.932	423.305	401.537	370.164	330.75	285.724	237.986	190.481	145.963	106.702	74.5382	51.2102	38.3152	35.0572	36.5183	38.1926	38.342	36.7218	33.6572	29.6353	25.1413
Trial 4	3.48198	4.94913	6.76684	8.69232	10.239	10.6244	8.81704	3.56479	6.44732	22.3849	45.1712	75.1238	111.908	154.427	200.908	249	296.094	339.572	377.053	406.782	427.622	439.149	441.583	435.582	422.117	402.312	377.236	347.906	315.297	280.368	244.089	207.533	171.815	138.131	107.729	81.8239	61.6458	48.1915	41.3981	39.293	39.03	38.6106	37.1612	34.57	31.0488	26.9294	22.506	18.0947	13.924
Trial 5	2.0067	3.26048	4.98252	6.98665	8.94819	10.1495	9.60337	5.97335	2.55132	16.324	37.0706	64.9692	99.5558	139.577	183.104	227.723	270.974	310.528	344.61	372.106	392.567	406.086	413.131	414.266	409.963	400.537	386.172	366.988	343.214	315.293	283.998	250.399	215.833	181.683	149.288	119.723	93.7997	71.9715	54.4458	41.2904	32.3146	27.0697	24.556	23.5055	22.8963	22.1067	20.9312	19.3217	17.4059
Trial 6	3.02484	5.21031	7.86913	10.4754	12.3764	12.6904	10.5854	7.09642	13.2391	30.7544	56.1948	89.3605	129.803	176.683	228.646	283.764	339.708	393.857	443.451	485.847	518.696	540.146	549.055	545.088	528.745	501.35	464.856	421.693	374.51	325.953	278.44	234.007	194.339	160.794	134.351	115.482	103.7	97.2544	93.6918	90.7738	87.0166	81.7213	74.7587	66.3788	57.1	47.4569	37.9905	29.109	21.1041
Trial 7	4.33676	5.99178	8.00659	9.98105	11.3217	11.1164	8.20839	2.15297	12.1013	31.7832	59.573	95.8345	140.172	191.341	247.189	304.883	361.067	412.253	455.212	487.231	506.448	511.95	503.849	483.134	451.515	411.205	364.652	314.323	262.6	211.712	163.824	121.209	86.9173	65.4147	60.0139	65.7993	74.018	79.7989	81.5545	79.2048	73.3182	64.8325	54.7554	44.0396	33.5318	23.8664	15.5068	8.70165	3.6467
Trial 8	4.69607	7.0231	9.60296	11.7386	12.3876	10.2113	3.98271	9.82094	29.7682	58.0068	94.4855	138.392	188.094	241.275	295.165	346.843	393.51	432.789	462.86	482.521	491.184	488.838	475.942	453.276	421.942	383.321	339.047	290.997	241.292	192.163	145.984	105.2	72.6733	52.2095	46.3359	50.0453	55.4838	58.8523	59.2937	57.021	52.6029	46.6714	39.8305	32.6854	25.6319	19.0329	13.2236	8.54785	5.62414
Trial 9	3.9546	5.4338	7.25794	9.09427	10.3724	10.2263	7.67452	2.78345	11.1644	28.7118	53.4397	85.5794	124.8	170.115	219.944	272.217	324.512	374.306	419.083	456.578	484.944	502.773	509.264	504.217	488.171	462.223	428.076	387.849	343.951	298.889	254.975	214.104	177.661	146.399	120.495	99.775	83.7633	71.8377	63.3136	57.246	52.5676	48.3709	44.0478	39.303	34.1234	28.6635	23.1778	17.8975	13.057
Trial 10	3.55028	4.57992	5.93339	7.47506	8.94	9.87684	9.67361	7.55139	3.70991	9.21303	23.9394	45.4176	74.0888	110.098	152.996	201.619	254.05	307.833	360.065	407.651	447.59	477.34	495.079	499.787	491.37	470.592	438.927	398.412	351.324	300.07	246.975	194.211	143.851	98.0323	59.8729	37.1674	40.7775	56.3341	70.0911	78.8158	82.1783	80.7531	75.4829	67.4444	57.6809	47.1664	36.6791	26.7798	17.9001
Trial 11	2.24478	3.01154	4.17109	5.87494	8.05291	10.317	11.967	11.8656	8.82226	2.56893	12.8912	33.2444	61.3025	96.9587	139.497	187.519	239.044	291.681	342.772	389.715	430.088	461.792	483.152	493.025	490.839	476.709	451.346	416.233	373.514	325.777	275.965	227.056	181.8	142.556	111.128	88.7679	75.3783	69.1762	67.0523	66.1489	64.7067	61.9269	57.6614	52.1276	45.705	38.8212	31.9192	25.3772	19.4277
Trial 12	3.49091	4.6614	6.10253	7.54913	8.5016	8.20362	5.68564	0.577594	10.3841	25.8808	47.2968	74.8107	108.023	146.044	187.519	230.791	274.077	315.599	353.714	386.989	414.159	434.237	446.463	450.341	445.693	432.709	411.981	384.524	351.694	315.077	276.438	237.61	200.337	166.233	136.655	112.706	95.0295	83.5074	76.9578	73.4941	71.2136	68.7512	65.3925	60.8782	55.2454	48.7131	41.6251	34.292	27.0952
Trial 13	1.85142	2.53515	3.69639	5.22076	6.79451	7.91276	7.79545	5.69068	3.81221	12.3509	27.9954	50.0687	78.7097	113.558	153.677	197.534	243.144	288.288	330.749	368.526	400	424.057	440.081	447.907	447.664	439.641	424.308	402.167	373.797	339.968	301.645	260.098	216.901	173.932	133.292	97.3738	69.1368	52.1749	47.9623	51.3231	55.6827	57.9765	57.5287	54.6535	49.974	44.1505	37.759	31.1937	24.7715
Trial 14	2.82184	4.67397	7.08855	9.72905	11.9581	12.7107	10.5174	3.71239	9.6836	30.8138	60.8233	99.8831	147.189	200.979	258.726	317.266	373.18	423.172	464.36	494.496	512.115	516.643	508.237	487.751	456.634	416.732	370.237	319.546	267.125	215.452	166.908	123.854	88.7907	64.6856	53.9822	54.2116	58.5182	62.1566	63.4267	62.0623	58.3741	52.9399	46.3241	39.0704	31.6595	24.5088	17.953	12.1866	7.34033
Trial 15	4.19258	6.09561	8.05489	9.37594	9.10528	6.02989	1.37055	14.1972	34.0051	61.5416	97.04	140.004	189.116	242.256	296.717	349.437	397.309	437.489	467.729	486.482	493.07	487.66	471.177	445.03	410.993	371.011	326.955	280.605	233.565	187.307	143.212	102.626	67.1996	39.851	27.9019	34.3092	45.1147	53.2803	57.5455	58.1539	55.7342	51.0452	44.8712	37.8355	30.583	23.5436	17.0661	11.4113	6.86251
Trial 16	3.06683	5.04164	7.42703	9.73149	11.1859	10.7295	7.21216	4.01067	17.2	38.9412	68.6248	106.115	150.551	200.286	253.024	305.978	356.123	400.517	436.631	462.491	476.845	479.164	469.75	449.529	419.955	382.829	340.191	294.168	246.871	200.27	156.295	116.748	83.5364	59.0808	46.2119	44.6077	48.3532	52.1114	53.6792	52.6897	49.4365	44.5799	38.7241	32.3948	26.0153	19.9489	14.3904	9.4597	5.33068
Trial 17	1.7597	2.56944	3.85788	5.56249	7.42362	8.88844	9.08166	6.87456	1.18523	10.1638	27.5322	52.1724	84.4367	123.954	169.54	219.252	270.558	320.535	366.26	405.156	435.299	455.608	465.847	466.567	458.901	444.336	424.401	400.426	373.426	344.111	312.996	280.467	247.012	213.241	179.93	148.063	118.645	92.5774	70.5838	53.2589	40.935	33.6438	30.5213	29.9325	30.2095	30.2725	29.634	28.1628	25.8853
Trial 18	5.27076	7.25801	9.50655	11.5626	12.6096	11.607	7.20158	2.16836	17.6329	40.4888	71.184	109.567	154.726	204.993	258.055	311.201	361.601	406.581	443.834	471.609	488.794	494.921	490.035	474.684	449.791	416.567	376.472	331.181	282.514	232.464	183.117	136.706	95.7988	63.9379	47.0412	47.8713	56.883	65.2734	70.0666	70.8995	68.2543	62.8744	55.5822	47.1812	38.337	29.6537	21.5633	14.4249	8.57525
Trial 19	3.80767	5.46314	7.62343	10.0172	12.1301	13.0497	11.5526	6.40156	5.74338	22.6633	47.5205	80.1307	119.937	165.662	215.447	266.967	317.694	365.139	406.996	441.278	466.493	481.55	485.832	479.196	462.01	435.11	399.901	358.235	312.326	264.591	217.479	173.344	134.402	102.728	80.3616	68.4893	65.5428	67.2746	69.7588	70.8001	69.4996	65.7542	59.9055	52.5038	44.1554	35.4579	26.948	19.0536	12.0672
Trial 20	2.88174	4.16793	5.61544	6.97806	7.70748	6.98421	3.97135	4.46019	16.1364	34.2469	59.2404	91.3011	130.001	174.173	222.03	271.395	319.736	364.543	403.526	434.804	457.005	469.412	471.921	464.901	449.165	425.816	396.091	361.241	322.464	280.929	237.796	194.346	152.11	113.085	80.2229	58.4055	52.7606	59.4521	68.9271	75.9225	78.8251	77.5971	72.9094	65.6914	56.8995	47.3716	37.8233	28.7669	20.5815
Trial 21	3.86317	6.18288	8.77827	11.27	13.0836	13.4331	11.5588	8.25064	12.9138	29.5003	54.602	87.6754	128.257	175.306	227.133	281.505	335.796	387.22	433.069	470.977	499.048	515.947	521.032	514.395	496.683	469.109	433.259	391.014	344.397	295.441	246.133	198.32	153.708	113.938	80.9062	57.341	46.5563	47.522	53.2201	58.2568	60.6382	60.0396	56.7888	51.5698	45.0689	37.9574	30.8277	24.1464	18.1432
Trial 22	3.16668	4.84318	6.75897	8.54968	9.59377	8.96257	5.59736	2.71994	15.0785	34.1153	60.0586	92.9635	132.284	176.836	224.87	274.184	322.314	366.788	405.318	435.998	457.455	468.987	470.512	462.552	446.082	422.477	393.258	359.952	323.988	286.633	248.906	211.637	175.517	141.163	109.222	80.5172	56.3095	38.861	31.5655	33.892	39.5574	44.1818	46.3671	45.9687	43.3341	39.0508	33.714	27.9107	22.1013
Trial 23	3.26412	4.93139	6.98235	9.1724	10.9463	11.4436	9.56002	4.02819	6.94305	23.9255	48.1529	79.9436	119.027	164.537	214.957	268.243	321.993	373.598	420.47	460.16	490.489	509.695	516.603	510.647	492.079	461.881	421.778	374.109	321.684	267.65	215.155	167.266	126.942	97.0555	79.5761	73.413	73.8216	75.7822	76.5581	75.062	71.2248	65.3611	57.9487	49.5493	40.6794	31.8596	23.5442	16.0918	9.74774
Trial 24	4.91727	5.707	6.85375	8.26158	9.69887	10.7085	10.6302	8.61962	4.2869	7.21199	21.0856	41.2143	67.7792	100.765	139.751	183.846	231.672	281.455	331.028	378.085	420.245	455.217	481.054	496.308	500.146	492.52	474.058	446.069	410.405	369.203	324.704	279.012	233.988	191.18	151.962	117.601	89.6896	70.0969	60.0814	58.0571	59.6949	61.2274	60.7932	57.9171	52.8506	46.2569	38.8432	31.2983	24.1756
Trial 25	2.45756	3.44575	4.8725	6.80609	9.04785	11.1834	12.4388	11.7622	8.3139	7.2121	20.8347	44.0294	75.69	115.356	161.946	213.688	268.262	323.036	375.326	422.632	462.849	494.301	515.826	526.694	526.571	515.516	493.907	462.543	422.577	375.698	324.036	270.051	216.602	166.937	124.848	94.7732	80.5844	80.3709	86.3584	92.0938	94.709	93.5473	88.9915	81.7747	72.7209	62.6203	52.1314	41.7551	31.8752
Trial 26	4.10231	6.18803	8.52197	10.4809	11.0196	8.92462	4.50462	12.7935	32.5881	60.9607	97.7475	142.219	192.929	247.7	303.964	358.919	409.894	454.51	490.834	517.499	533.611	538.831	533.118	516.834	490.767	456.073	414.382	367.821	318.922	270.505	225.525	186.816	156.51	135.359	122.077	113.793	107.567	101.362	94.2548	86.1767	77.423	68.3708	59.4402	50.8673	42.8328	35.37	28.5062	22.2831	16.7365
Trial 27	1.4669	1.97057	2.94078	4.48031	6.51364	8.73848	10.522	10.8649	8.5239	2.98268	10.9577	29.6577	55.8618	89.5288	130.074	176.208	226.12	277.563	328.047	375.033	416.211	449.602	473.681	487.528	490.817	483.859	467.488	442.997	411.956	376.099	337.095	296.433	255.348	214.835	175.789	139.148	106.04	78.1704	58.2671	49.4661	50.8951	56.6627	61.9157	64.5245	64.0083	60.5905	54.9011	47.6798	39.6925
Trial 28	3.05928	4.29625	5.75392	7.21504	8.24959	8.265	6.45913	2.18693	7.19985	20.7007	40.1474	65.9947	98.2676	136.333	178.878	223.914	268.928	311.226	348.146	377.42	397.454	407.525	407.847	399.409	383.84	363.073	339.066	313.522	287.722	262.505	238.214	214.883	192.335	170.276	148.46	126.794	105.376	84.4581	64.513	46.0786	29.8389	16.8017	9.72858	11.7778	16.2742	19.4424	20.8316	20.6699	19.3574
Trial 29	3.33524	4.97787	7.09516	9.41109	11.2733	11.676	9.32499	2.77738	10.082	29.8561	57.7681	93.9993	137.887	187.916	241.862	296.946	350.165	398.655	439.929	472.038	493.798	504.632	504.678	494.524	475.164	447.846	413.995	375.194	333.074	289.328	245.684	203.841	165.433	131.915	104.578	84.3493	71.3038	64.1128	60.4477	57.9682	55.185	51.5141	46.9013	41.5854	35.8713	30.0737	24.4488	19.1874	14.3947
Trial 30	3.73357	4.63326	5.88309	7.53251	9.49728	11.4832	12.8434	12.6731	9.93866	5.54512	13.8674	33.7902	62.1236	98.5634	142.222	191.487	244.03	297.089	347.757	393.37	431.697	461.186	480.982	490.931	491.308	482.764	466.064	442.047	411.557	375.43	334.615	290.242	243.653	196.525	150.813	108.907	74.0949	51.7263	47.3836	55.1532	64.2744	70.1326	71.7616	69.5377	64.3308	57.1079	48.7754	40.1329	31.769
Trial 31	2.63174	4.53404	6.80948	9.12743	10.8778	11.1734	8.84165	2.6791	9.46687	27.9589	54.118	88.1907	129.656	177.149	228.604	281.426	332.733	379.73	419.978	451.622	473.55	485.289	486.997	479.304	463.165	439.676	410.059	375.533	337.364	296.882	255.454	214.41	175.071	138.625	106.17	78.657	57.0718	42.4482	35.2546	33.7836	34.6524	35.4227	35.1279	33.616	31.0714	27.7738	24.0505	20.1965	16.458
Trial 32	2.87287	4.30131	5.89803	7.4015	8.34231	8.06216	5.92918	4.20265	12.3893	27.6607	49.1897	77.0796	111.041	150.215	193.151	237.902	282.153	323.399	359.32	387.905	407.749	418.107	418.959	411.024	395.514	374.054	348.358	320.101	290.7	261.321	232.816	205.753	180.54	157.454	136.722	118.417	102.458	88.6102	76.4812	65.6476	55.7554	46.676	38.4508	31.271	25.2951	20.6087	17.1149	14.5521	12.6123
Trial 33	3.654	4.80786	6.02241	7.038	7.46381	6.72667	4.1301	1.20238	10.2444	23.738	42.3946	66.6253	96.5014	131.59	170.964	213.176	256.398	298.457	337.073	370.153	395.896	413.114	421.25	420.422	411.387	395.319	373.649	347.859	319.366	289.324	258.622	227.868	197.508	167.881	139.34	112.328	87.4455	65.5267	47.6568	35.5342	30.6355	31.5414	34.5029	36.9707	37.9183	37.1912	35.0215	31.8248	27.9952
Trial 34	3.18981	4.54723	6.3616	8.3353	9.92628	10.2849	8.29859	2.93705	8.77453	25.9442	50.3825	82.3203	121.29	166.185	215.231	266.173	316.575	363.952	406.023	440.884	467.135	483.905	490.768	487.782	475.382	454.427	426.106	391.982	353.866	313.735	273.625	235.375	200.452	169.702	143.361	121.022	101.932	85.3649	70.8189	58.3056	47.9517	40.0453	34.5521	30.95	28.4105	26.1389	23.6135	20.6968	17.4293
Trial 35	2.80795	3.77416	5.1336	6.85239	8.6267	9.8725	9.68935	6.9315	0.490084	11.4315	29.2812	53.8069	84.9648	122.038	163.707	208.232	253.635	297.894	339.244	376.151	407.461	432.263	449.794	459.353	460.348	452.26	434.905	408.567	374.14	333.144	287.766	240.74	195.054	153.651	119.134	93.2871	76.3704	66.5652	60.6918	56.0654	51.4022	46.4737	41.5136	36.8388	32.5586	28.6158	24.8867	21.2536	17.699
Trial 36	2.67031	3.95172	5.62747	7.40442	8.73886	8.88082	6.88365	1.71877	7.89701	22.765	43.7478	71.2288	105.179	144.965	189.445	236.941	285.377	332.458	375.811	413.175	442.593	462.532	471.987	470.535	458.316	436.082	405.023	366.755	323.171	276.351	228.397	181.387	137.283	97.9666	65.4443	42.758	34.231	37.8665	44.4864	49.3052	51.2612	50.486	47.5295	43.0098	37.5099	31.5764	25.6454	20.1477	15.474
Trial 37	1.56745	2.28348	3.45812	4.98761	6.51738	7.49473	7.18482	4.75499	2.85349	11.8999	26.4602	46.0748	70.5271	99.2319	131.286	165.541	200.76	235.69	269.169	300.148	327.717	351.006	369.237	381.73	388.021	387.861	381.31	368.771	350.913	328.596	302.725	274.222	243.905	212.491	180.636	148.838	117.663	87.6449	59.491	34.3504	16.0736	18.802	31.8785	42.8426	50.0508	53.4262	53.4058	50.62	45.7878
Trial 38	3.41536	4.79176	6.41866	7.90797	8.88156	8.80267	7.12529	4.47603	8.37165	19.9032	36.7287	58.8111	86.164	118.464	155.068	195.082	237.302	280.296	322.422	361.899	396.863	425.528	446.215	457.552	458.727	449.531	430.452	402.652	367.885	328.274	286.072	243.411	202.06	163.273	127.884	96.3737	68.9618	45.8298	27.4449	15.8043	15.1956	20.8691	26.2601	29.856	31.4927	31.3973	29.8773	27.2889	23.9873
Trial 39	3.75008	5.12702	6.71859	8.1333	8.78176	7.84525	4.90061	6.01106	17.2443	34.401	56.9495	84.3874	115.842	150.035	185.587	221.088	255.321	287.308	316.402	342.2	364.377	382.666	396.721	405.994	409.9	407.799	399.108	383.477	360.904	331.763	296.946	257.673	215.521	172.284	129.92	90.6301	57.4473	36.9532	37.9932	50.7733	63.0444	71.3198	75.0888	74.724	70.953	64.6306	56.6444	47.7617	38.6575
Trial 40	3.01495	4.99039	7.25137	9.54415	11.4041	12.1006	10.6742	6.49904	7.6498	23.0599	46.888	78.9239	118.867	165.681	217.488	271.715	325.329	375.206	418.426	452.589	476.072	488.101	488.747	478.716	459.191	431.64	397.602	358.603	316.036	271.309	225.741	180.66	137.36	97.2163	61.7121	33.2449	20.1296	28.6841	40.5088	48.7859	52.8544	53.2215	50.6408	46.0079	40.1025	33.6174	27.0945	20.9507	15.5152
Mean	3.21576	4.61555	6.36661	8.2164	9.68376	10.0264	8.41984	6.15335	10.5259	23.8979	45.7016	74.9616	111.05	153.027	199.364	248.032	296.684	342.88	384.307	418.969	445.328	462.371	469.628	467.121	455.33	435.109	407.599	374.18	336.387	295.863	254.299	213.381	174.801	140.308	111.689	89.9813	75.081	65.8829	60.5327	57.2622	54.7162	52.3289	49.3663	45.5375	40.8413	35.5023	29.8614	24.249	18.964
Memory-guided
	0 ms	1 ms	2 ms	3 ms	4 ms	5 ms	6 ms	7 ms	8 ms	9 ms	10 ms	11 ms	12 ms	13 ms	14 ms	15 ms	16 ms	17 ms	18 ms	19 ms	20 ms	21 ms	22 ms	23 ms	24 ms	25 ms	26 ms	27 ms	28 ms	29 ms	30 ms	31 ms	32 ms	33 ms	34 ms	35 ms	36 ms	37 ms	38 ms	39 ms	40 ms	41 ms	42 ms	43 ms	44 ms	45 ms	46 ms	47 ms	48 ms
Trial 1	4.02416	6.58209	9.3462	11.5376	12.0813	9.60525	3.0739	10.8867	30.8819	58.6384	93.8142	135.358	181.407	229.439	276.596	319.982	357.058	385.882	405.31	415.087	415.557	407.665	392.685	371.955	346.761	318.246	287.38	254.988	221.851	188.743	156.448	125.848	97.8743	73.5759	54.2561	41.4246	35.853	35.5938	37.0581	37.8449	37.0194	34.562	30.8578	26.4088	21.7431	17.259	13.247	9.89808	7.3036
Trial 2	4.47114	5.8362	7.10004	7.98316	8.08204	6.88301	3.8227	3.19559	12.6302	26.8871	46.4487	71.7095	102.722	139.053	179.741	223.321	267.908	311.368	351.447	385.961	413.104	431.453	440.119	438.808	427.807	407.911	380.298	346.46	308.07	266.892	224.707	183.188	143.94	108.485	78.2885	55.0745	40.8298	36.1705	37.4811	39.8903	40.9718	40.1588	37.6345	33.8472	29.2925	24.401	19.5646	15.0923	11.2459
Trial 3	4.64407	6.45244	8.48379	10.234	10.825	9.07199	4.09966	8.60218	25.8172	50.6029	82.7703	121.544	165.352	211.925	258.672	302.933	342.381	375.33	400.865	418.89	429.874	434.694	434.242	429.166	419.701	405.664	386.681	362.441	333.05	299.218	262.302	224.28	187.442	154.172	126.446	105.315	90.5094	80.431	73.0029	66.6259	60.4631	54.2854	48.1873	42.3662	36.9298	31.8499	27.1092	22.6678	18.5585
Trial 4	1.79246	2.22541	3.21071	4.59659	6.14983	7.45284	7.9889	7.21858	5.27105	7.31773	17.2062	32.7159	53.4296	79.0818	109.064	142.311	177.476	212.952	247.043	278.152	304.884	326.222	341.567	350.83	354.332	352.731	346.92	337.841	326.415	313.344	299.123	284.002	268.045	251.171	233.248	214.197	194.02	172.943	151.297	129.559	108.293	88.0565	69.422	52.882	38.9585	28.277	21.6045	19.2223	19.7467
Trial 5	6.02175	7.19713	7.5919	6.70447	5.04794	8.13842	18.2986	33.719	54.1042	79.2319	108.537	141.114	175.72	210.901	245.026	276.443	303.723	325.728	341.745	351.564	355.412	353.898	347.893	338.31	326.021	311.79	296.129	279.385	261.782	243.483	224.702	205.725	186.978	168.931	151.978	136.369	122.091	108.925	96.5364	84.6622	73.2016	62.2602	52.14	43.1229	35.5364	29.5305	25.0648	21.9079	19.6382
Trial 6	3.07798	4.05472	5.38177	6.94434	8.37823	9.12355	8.48041	5.91505	4.47494	13.2305	28.2905	48.8653	74.8301	105.775	140.899	179.044	218.755	258.396	296.311	330.877	360.589	384.156	400.552	409.096	409.364	401.327	385.385	362.283	333.126	299.38	262.666	224.698	187.102	151.342	118.566	89.6128	64.994	45.0522	30.1244	21.0205	18.1219	19.3491	21.5842	23.3164	24.0766	23.8295	22.6828	20.7955	18.4017
Trial 7	3.19153	4.45468	6.27764	8.39487	10.2485	11.0107	9.70121	5.34611	5.39821	19.5795	40.3815	67.5976	100.833	139.208	181.408	225.81	270.663	314.197	354.75	390.87	421.268	444.911	460.942	468.62	467.443	457.171	437.939	410.221	375.001	333.678	288.025	240.027	191.747	145.197	102.175	64.3329	33.8357	18.5393	27.0251	39.2207	47.6749	51.9095	52.4751	50.1734	45.7937	40.103	33.7782	27.3495	21.2419
Trial 8	2.02438	3.38218	5.09695	6.84133	7.98552	7.73079	5.4907	4.90357	14.5853	31.1328	54.134	83.6237	119.334	160.338	205.123	251.789	298.058	341.549	379.918	411.177	433.891	447.298	451.237	446.24	433.332	413.78	388.899	359.91	327.89	293.734	258.239	222.207	186.466	152.023	119.958	91.4011	67.5817	49.832	39.1111	34.8199	34.1437	34.1817	33.4789	31.6831	28.9466	25.5714	21.8561	18.1129	14.5494
Trial 9	1.57861	2.21198	2.9928	3.98754	5.19319	6.51832	7.67207	8.23923	7.55075	4.76456	1.66087	11.5408	26.6859	47.4162	73.7362	105.113	140.422	177.959	215.692	251.435	283.069	308.906	327.846	339.493	344.207	342.91	336.98	327.965	317.352	306.407	295.898	286.15	277.055	268.132	258.682	247.954	235.239	220.014	202.033	181.371	158.448	134.02	109.087	84.8618	62.8187	44.7638	33.0237	29.2661	31.0617
Trial 10	3.2946	4.56382	6.00687	7.32933	8.05711	7.50967	5.70551	6.84746	15.7168	30.2428	49.7824	74.0026	102.305	133.791	167.262	201.207	234.255	265.023	292.254	314.965	332.435	344.315	350.542	351.383	347.305	339.035	327.452	313.351	297.404	280.117	261.813	242.654	222.643	201.769	180.173	157.992	135.589	113.464	92.229	72.6122	55.3137	40.994	30.3104	23.7376	20.9762	20.5512	20.8179	20.8568	20.4168
Trial 11	2.20129	3.30216	4.66582	6.06694	7.14258	7.35668	6.12285	3.52124	6.61843	17.0649	32.3656	52.4483	77.1847	106.053	138.263	172.67	207.982	242.791	275.702	305.433	330.827	350.977	365.178	372.939	374.036	368.487	356.571	338.803	315.954	288.926	258.819	226.776	193.957	161.52	130.57	102.164	77.3636	57.2595	43.069	35.5724	33.6504	34.3216	35.1392	34.9614	33.5395	31.0529	27.8352	24.2704	20.6583
Trial 12	2.85681	3.97967	5.38118	6.78728	7.73513	7.58134	5.58208	1.5671	8.13417	21.1417	39.4497	63.3462	92.7771	127.3	165.979	207.515	250.299	292.55	332.448	368.167	398.107	420.932	435.595	441.443	438.202	425.972	405.244	376.798	341.772	301.613	257.95	212.627	167.633	125.059	87.1968	57.1794	40.2968	39.9244	47.5334	54.5219	58.1557	58.2606	55.4069	50.4094	44.0924	37.1981	30.2666	23.6596	17.6358
Trial 13	2.91371	4.2718	5.98432	7.63107	8.57131	7.94788	4.70865	2.83809	14.715	32.523	56.4958	86.5003	121.805	161.166	202.912	245.093	285.701	322.816	354.781	380.317	398.515	408.849	411.27	406.111	394.092	376.312	354.251	329.575	303.912	278.639	254.58	231.903	210.268	189.079	167.881	146.448	124.989	103.952	83.9266	65.5177	49.3339	35.9321	25.8946	19.857	17.7636	18.0398	18.8304	19.1635	18.7633
Trial 14	1.86159	2.14242	2.68745	3.52428	4.67078	6.07209	7.49019	8.60037	8.84948	7.43881	3.43512	4.53958	16.9204	34.8335	58.651	88.3449	123.329	162.475	204.211	246.63	287.614	325.069	357.094	382.193	399.356	408.2	408.857	401.985	388.69	370.276	348.168	323.663	297.92	271.852	246.022	220.866	196.553	173.099	150.488	128.687	107.702	87.5955	68.5345	50.7704	34.5998	20.3022	8.10288	1.88825	9.69834
Trial 15	1.62591	2.07725	2.60645	3.22729	3.88547	4.49386	4.9488	5.00467	4.44438	3.05163	0.940273	3.51785	8.72137	15.4994	23.9381	34.0854	46.0234	59.8291	75.6027	93.3915	113.126	134.588	157.305	180.622	203.716	225.746	245.946	263.763	278.896	291.283	301.079	308.54	313.874	317.247	318.611	317.775	314.459	308.299	299.043	286.548	270.876	252.386	231.592	209.18	185.931	162.568	139.811	118.358	98.8585
Trial 16	3.54392	4.90284	6.58729	8.23751	9.30624	9.01303	6.81028	5.98802	15.2271	31.9305	55.0593	84.3586	119.229	158.59	200.939	244.437	287.114	327.099	362.69	392.432	415.248	430.395	437.454	436.383	427.495	411.408	389.124	361.973	331.487	299.273	266.91	235.702	206.578	179.999	156.081	134.613	115.271	97.7557	81.8838	67.544	54.8439	43.9547	35.1551	28.7402	24.7383	22.7286	21.8125	21.1579	20.2846
Trial 17	3.6524	4.94218	6.58804	8.39477	9.88914	10.3174	8.76929	5.25724	9.41707	24.3753	46.3301	74.7375	108.79	147.087	187.76	228.71	267.885	303.51	334.376	359.797	379.645	394.213	404.027	409.59	411.268	409.178	403.206	393.143	378.788	360.112	337.352	311.033	281.943	251.053	219.417	188.132	158.214	130.57	105.965	85.0254	68.1814	55.562	46.8964	41.4118	38.047	35.7571	33.7723	31.6301	29.1636
Trial 18	2.67283	3.04776	3.43945	3.95481	4.54704	5.02017	4.95726	3.8532	1.72529	5.39821	14.2352	27.3165	45.1784	68.1548	96.1707	128.767	165.007	203.609	242.938	281.216	316.676	347.632	372.659	390.722	401.087	403.412	397.754	384.553	364.506	338.577	307.86	273.598	237.1	199.727	162.774	127.46	94.8443	65.7421	40.7863	20.4666	6.9914	11.3273	19.1065	24.3064	27.0476	27.7755	26.9567	25.0211	22.3615
Trial 19	2.2054	3.13682	4.23435	5.43341	6.55188	7.32222	7.36402	6.17811	3.22869	2.05324	10.1263	21.2747	35.4919	52.5015	71.7663	92.6338	114.343	136.142	157.419	177.684	196.624	213.983	229.578	243.2	254.684	263.831	270.483	274.523	275.884	274.557	270.506	263.714	254.222	242.136	227.771	211.632	194.49	177.375	161.523	148.226	138.524	132.792	130.571	130.602	131.318	131.199	129.047	124.124	116.169
Trial 20	2.65652	4.33426	6.18998	7.6889	8.02152	6.20103	2.50562	10.2489	26.1403	48.8689	78.6709	115.188	157.461	203.86	252.275	300.241	345.25	384.935	417.261	440.646	454.084	457.171	450.035	433.345	408.135	375.78	337.975	296.553	253.427	210.476	169.508	132.087	99.5591	73.0062	53.2855	40.9604	35.323	33.9104	33.9036	33.6773	32.7096	30.9576	28.562	25.7538	22.7089	19.5984	16.5374	13.6619	11.1273
Trial 21	4.2457	4.90172	5.87804	7.22951	8.75639	9.99333	10.1495	8.08575	2.40037	8.44245	25.8091	50.6869	83.4743	123.748	170.252	220.909	273.004	323.46	369.221	407.51	436.195	454.034	460.664	456.635	443.176	422.037	395.192	364.565	331.889	298.483	265.323	233.045	201.978	172.349	144.359	118.311	94.6825	74.2026	57.8029	46.407	40.2423	38.0251	37.4584	36.7417	35.0679	32.3202	28.7642	24.8012	20.8143
Mean	3.07413	4.19045	5.511	6.79662	7.67267	7.82684	6.84487	7.42935	13.2062	24.9484	42.1878	65.3327	93.7929	126.463	162.211	199.589	236.983	272.743	305.333	333.438	356.035	372.446	382.309	385.575	382.453	373.377	358.984	340.051	317.483	292.248	265.332	237.689	210.206	183.706	158.94	136.629	117.478	102.05	90.0868	79.9914	71.1839	63.852	57.1187	50.7207	44.7584	39.2703	34.3088	30.1383	27.0333
[truncated: 23 more columns]

## Sheet: Fig6c, neuron1, waveforms
Delyed, visually-guided, mean waveform	-4	5.32857	24.6571	38.2286	41.5571	46.8571	39.0429	23.1	13.5571	20.5143	27.5	25.4571	26.4143	22.4857	19.5286	12.5429	6.01429	-9.71429	-9.92857	-6.02857	0.985714	12.9429	15.9429	10.8857	5.08571	-4.35714	-11.9	-16.8571	-22.1143	-28.5429	-29.2429	-32.1571	-38.5429	-49.1429	-61.3571	-88.7429	-170	-309.357	-463	-589.529	-621.771	-529.243	-343.643	-117.643	110.071	310.086	447.971	501.629	483.829
Standard deviation	197.934	196.121	188.227	190.063	198.478	200.199	192.305	177.819	169.371	161.36	158.798	159.62	159.19	168.316	176.58	182.23	164.132	151.77	152.051	159.808	174.386	169.475	171.243	163.333	162.631	161.934	155.385	134.34	137.821	160.595	166.514	169.864	178.318	168.862	166.77	177.17	184.087	185.197	170.801	159.876	166.922	180.251	171.277	152.988	145.791	153.076	156.475	167.869	181.731
Memory-guided, mean waveform	21.1546	19.1443	13.3608	7.38144	7.07216	4.13402	2.84536	5.69072	11.567	25.2062	30.9381	28.5876	13.8763	-11.7938	-25.8454	-22.9794	-18.1649	-18.866	-18.2887	-21.9278	-27.6701	-23.1856	-13.268	-5.74227	-9.45361	-11.4021	-9.85567	-12.866	-12.268	-9.08247	-3.31959	6.73196	10.2268	-0.185567	-16.9691	-50.1959	-133.639	-263.495	-403.753	-522.948	-558.897	-480.124	-323.866	-116.567	104.856	311.742	461.526	528.258	516.763
Standard deviation	146.53	141.937	154.313	165.362	166.494	158.95	140.55	137.134	145.685	149.612	149.476	148.316	146.731	148.697	156.022	153.775	148.751	161.98	177.594	183.187	181.833	175.097	172.524	164.945	155.614	149.021	158.428	170.679	179.435	175.573	163.729	156.396	148.846	142.252	138.633	141.17	162.684	164.861	153.619	144.115	139.076	133.499	130.384	124.877	119.557	130.715	140.958	147.455	147.314
[truncated: 33 more columns]

## Sheet: Fig6c, neuron2, waveforms
Delyed, visually-guided, mean waveform	-5.4557	2.27848	4.81013	6	8.16456	10.4684	7.94937	4.10127	0.35443	1.67089	0.886076	-5.74684	-14.7722	-15.1266	-8.12658	-6.73418	-9.93671	-8.74684	-8.67089	-14.1519	-20.0759	-21.5063	-19.8228	-20.8354	-18.7089	-13.1772	-8.41772	-4.18987	-7.37975	-5.4557	-4.68354	-9.34177	-13.9114	-10.8861	-1.22785	12.0253	-7.24051	-100.924	-325.215	-649.114	-827.19	-713.025	-382.228	-0.974684	314.278	520.747	606.899	612.494	566.089
Standard deviation	103.579	99.8793	118.979	135.632	132.036	115.71	105.894	96.6981	99.3245	100.737	114.753	115.842	109.258	99.9393	91.3551	91.8206	104.037	110.253	117.991	128.971	127.097	114.389	105.171	102.396	103.426	96.4086	95.3751	94.1345	98.716	99.7999	104.775	105.212	112.476	113.185	121.361	121.021	110.21	100.856	137.6	136.022	99.5765	128.209	143.755	143.698	126.735	105.896	95.0802	105.484	117.575
Memory-guided, mean waveform	4.01351	4.7973	0.932432	-7.81081	-14.4595	-11.5946	-8.58108	-5.48649	-3.17568	-6.37838	-10.7973	-3.5	7.22973	4.48649	-5.14865	-13.6081	-16.0946	-19.6757	-26.2432	-24.8514	-28.0405	-34.8649	-41.7162	-39.4189	-28.1757	-19.8378	-10.5	-6.54054	-4.51351	-1.01351	3.7027	7.25676	17.7838	27.0811	31.7973	34.0811	6.39189	-94.027	-315.257	-630.595	-811.568	-706.959	-393.959	-31.6081	272.041	485.378	594.5	611.041	571
Standard deviation	120.312	129.819	123.849	120.961	120.431	123.226	125.33	118.786	116.174	123.856	129.103	122.665	113.109	110.64	114.577	120.472	126.193	124.349	120.83	117.445	119.104	113.012	108.862	122.148	133.974	133.887	125.874	111.621	103.689	106.001	106.674	108.713	113.017	123.834	135.973	144.31	144.676	137.542	145.318	146.404	131.821	154.972	172.752	153.858	130.18	110.09	110.147	118.551	127.461
[truncated: 33 more columns]

## Sheet: Fig6c, neuron3, waveforms
Delyed, visually-guided, mean waveform	28.4524	30.7381	37.0238	38.1905	31.2381	20.9048	6.07143	-2.80952	2.78571	3.14286	-0.904762	-3.38095	-11.119	-14.7143	-11.9286	-6.57143	3.54762	7.04762	2.38095	-0.380952	4.88095	3.07143	-2.71429	0.809524	7.14286	5.04762	-6.21429	-18.1667	-19.4762	-20.9524	-19.4048	-21.2143	-39.9524	-49.8095	-41.7619	-48.381	-135.905	-328.548	-568.214	-800.69	-966.524	-894.833	-575.714	-181.5	150.976	386.119	559.143	682	710.476
Standard deviation	120.312	115.355	113.816	102.029	96.9898	94.4183	92.787	106.15	101.993	92.7984	94.9076	107.98	114.567	109.006	110.995	109.092	97.7845	87.313	82.6034	76.671	79.5209	89.5883	104.908	107.602	93.2051	84.7812	88.4337	95.5599	97.0125	95.5365	87.2767	86.2921	95.2752	102.014	98.5635	97.4214	112.701	133.996	124.407	126.319	123.933	122.49	135.162	141.576	132.12	114.091	98.5635	97.511	98.2116
Memory-guided, mean waveform	-13.3704	-19.6296	-18.7037	-13.0185	-15.537	-10.5	2.11111	-0.851852	-3.25926	-7.83333	-11.5	-10.6481	-14.0926	-21.9259	-18.963	-12.8704	-10.463	-15.7407	-29.7222	-28.6852	-18.5926	-14.3519	-12.9074	-10.6111	-5.27778	1.72222	-2.98148	4.2037	9.66667	8.98148	6.01852	1.62963	-1.77778	-7.42593	-24.6852	-53.7222	-149.963	-332.185	-545.426	-763.574	-922.833	-851.907	-558.111	-203.63	117.426	371.204	548.611	661.556	694.519
Standard deviation	132.063	127.839	124.931	118.54	114.799	116.679	131.996	139.441	144.181	145.131	140.681	130.607	115.854	117.562	120.444	114.865	112.843	116.291	121.12	121.518	117.626	107.201	105.708	111.742	111.983	104.339	104.795	93.4681	89.8325	101.386	107.025	114.658	123.897	122.083	124.54	127.373	138.151	138.288	125.514	104.076	94.2237	129.954	151.126	158.591	146.558	129.272	111.486	94.2549	99.4124
[truncated: 33 more columns]

## Sheet: Fig6d, neuron1, firing rate
Delayed, visually-guided, mean friring rate	0.536512	0.513051	0.500122	0.499234	0.541498	0.578365	0.633438	0.722851	0.82277	0.975019	1.13055	1.35695	1.58006	1.8338	2.1482	2.47332	2.86079	3.27876	3.76843	4.30634	4.85049	5.47834	6.15911	6.86575	7.63609	8.47565	9.3464	10.2564	11.2308	12.3029	13.3819	14.5097	15.742	17.0337	18.3683	19.7536	21.1555	22.6187	24.0998	25.5869	27.0812	28.6019	30.1032	31.6164	33.1567	34.6287	36.1016	37.5222	38.9112
standard deviation of mean	0.425254	0.375307	0.332107	0.298371	0.276847	0.272061	0.285262	0.315284	0.360713	0.417428	0.485498	0.571719	0.659453	0.754746	0.855146	0.962393	1.07247	1.18597	1.30939	1.4324	1.55198	1.66895	1.78347	1.89444	2.00027	2.10398	2.2044	2.29953	2.38935	2.48771	2.57694	2.66591	2.75789	2.85258	2.9467	3.04656	3.15062	3.26442	3.37987	3.49511	3.61444	3.73134	3.84407	3.95381	4.0532	4.15384	4.24038	4.31672	4.38348
Memory-guided, mean firing rate	6.48022	6.80459	7.13641	7.47012	7.8538	8.29336	8.80166	9.46908	10.1299	10.9564	11.8286	12.8188	13.9075	15.1219	16.4116	17.8207	19.2942	20.9005	22.5054	24.1866	25.9733	27.7572	29.5604	31.3987	33.2411	35.0224	36.8589	38.6549	40.4278	42.2327	43.9462	45.6111	47.2762	48.9154	50.6515	52.3823	54.1032	55.7586	57.4985	59.2092	60.991	62.7488	64.6086	66.4253	68.2872	70.2832	72.3332	74.3356	76.316
standard deviation of mean	3.03057	3.10204	3.15999	3.22045	3.27938	3.33784	3.37824	3.46684	3.54202	3.63802	3.742	3.85603	3.98319	4.13472	4.29501	4.47055	4.64841	4.83415	5.01913	5.19825	5.37144	5.53945	5.71169	5.86979	6.00527	6.12991	6.2246	6.30791	6.37959	6.4567	6.50017	6.50941	6.51671	6.50474	6.45333	6.42985	6.37007	6.29803	6.2145	6.12778	6.02984	5.925	5.83942	5.75605	5.6934	5.63032	5.56207	5.54824	5.5414
[truncated: 152 more columns]

## Sheet: Fig6d, neuron1, rasters
Delayed, visually-guided, raster spike time
Trial 1	-17	-10	-8	-4	-1	1	3	5	8	10	11	12	17	22	23	29	41	65
Trial 2	-12	-2	1	5	9	10	12	19	21	22	24	28	29	35	56
Trial 3	-29	-19	-9	-6	-4	1	7	9	14	18	21	28	33	47
Trial 4	-24	-16	-10	-7	1	6	9	10	14	15	17	18	22
Trial 5	-46	-26	-12	-9	-4	0	5	9	10	14	16	17	19	26	32	49
Trial 6	-51	-34	-19	-14	-12	-10	-4	0	1	7	9	12	13	15	18	19	24	27	36	44
Trial 7	-29	-26	-16	-10	-4	-3	1	3	7	8	9	10	11	12	13	14	19	40
Trial 8	-66	-41	-35	-32	-26	-21	-17	-12	-9	-5	1	3	12	15	18	24	56
Trial 9	-61	-44	-25	-17	-6	-3	-1	1	4	6	8	10	12	14	17	19	22	27	33	51
Trial 10	-56	-45	-33	-29	-22	-11	-8	-4	-1	1	8	10	12	14	16	17	18	19	22	30	40
Trial 11	-42	-28	-13	-7	-4	-3	-1	2	4	5	6	10	12	14	16	17	18	20	23	30	40	61	69
Trial 12	-56	-33	-24	-20	-10	-7	1	3	5	7	9	13	15	17	18	21	22	27	37	55
Trial 13	-26	-22	-10	-7	0	9	10	12	14	15	16	19	20	25	37
Trial 14	-59	-24	-14	-9	-5	-4	-2	4	6	7	8	9	10	15	16	20	21	24
Trial 15	-48	-38	-21	-11	-5	-3	-1	0	7	8	11	12	15	16	19	26
Trial 16	-63	-45	-38	-25	-18	-9	1	8	10	11	15	16	17	19	27
Trial 17	-52	-38	-24	-20	-14	-5	-4	1	6	9	11	12	18	22	25	27	54
Trial 18	-35	-26	-17	-10	-5	-3	-2	-1	5	6	7	10	11	17	21	27	39	65
Trial 19	-31	-14	-12	-5	-4	-1	1	5	6	10	12	13	14	16	18	23	26	38
Trial 20	-41	-18	-12	-10	-7	-5	1	6	10	11	12	13	15	18	19	20	22	24	25	36
Trial 21	-49	-35	-24	-15	-13	-7	-2	0	5	9	11	13	14	15	17	18	23	26	29
Trial 22	-72	-51	-41	-27	-23	-22	-11	-5	-2	1	5	7	11	12	13	21	48	61	65
Trial 23	-37	-27	-23	-15	-8	-6	-4	2	5	6	7	8	9	10	12	15	19
Trial 24	-36	-20	-11	-7	-1	6	7	9	12	17	18	20	24	29	35
Trial 25	-54	-38	-19	-12	-11	-10	-6	0	4	6	9	12	14	17	18	19	25	26
Trial 26	-48	-37	-17	-12	-5	2	3	4	7	8	13	18	19	20	26	33	60
Trial 27	-53	-46	-33	-16	-6	-3	0	6	8	10	15	17	23	24	26	36
Trial 28	-53	-26	-14	-9	-7	-4	-2	-1	10	16	32	33	35
Trial 29	-51	-30	-25	-16	-12	-2	2	4	5	8	9	11	12	16	19	28
Trial 30	-45	-27	-21	-20	-16	-12	-9	-3	0	3	4	9	10	11	12	15	19	22	25
Trial 31	-61	-49	-48	-41	-14	-9	-3	4	7	9	15	16	17	19	32	42
Trial 32	-75	-59	-52	-20	-9	-3	0	4	6	8	11	14	19	24	26	30	47	64
Trial 33	-72	-27	-12	-8	-2	2	4	13	17	20	26	30	39	49
Trial 34	-49	-36	-19	-13	-6	-1	11	15	16	18	30	42
Trial 35	-54	-36	-26	-16	-3	1	9	13	17	21	27	36	56	58
Trial 36	-66	-37	-21	-10	-3	1	2	11	15	30
Trial 37	-28	-13	-3	-2	6	9	24	29	42
Trial 38	-47	-32	-23	-16	-14	-12	-6	1	6	8	10	17	18	28	37
Trial 39	-59	-37	-14	-9	-6	3	6	9	12	15	17	18	22	23	25
Trial 40	-52	-21	-13	-9	-3	3	7	8	12	13	17	18	19	41
Memory-guided, raster spike time
Trial 1	-68	-49	-41	-34	-25	-14	-10	-7	1	4	5	6	8	10	12	16	23	32	39	49	76	91
Trial 2	-68	-54	-32	-24	-17	-12	-9	-2	0	2	8	11	18	19	21	26	31	37	46	53	63	73	87	101
Trial 3	-64	-50	-43	-37	-32	-25	-19	-5	-3	3	4	6	8	12	16	19	25	35	41	55	67	80
Trial 4	-59	-43	-36	-25	-14	-7	-2	1	4	9	13	16	21	39	43	52	59	72
Trial 5	-69	-42	-34	-25	-20	-11	-8	-5	3	8	19	22	28	36	47	51	64	73	87	99
Trial 6	-95	-69	-53	-42	-35	-28	-24	-16	-8	7	8	12	13	16	18	28	34	42	49	56	65	79	88	100
Trial 7	-74	-61	-53	-41	-35	-23	-19	-15	-12	-8	-5	-3	-2	0	1	3	4	6	7	9	14	18	20	22	26	32	39	48	52	60	71	83	97
Trial 8	-98	-82	-73	-63	-50	-27	-24	-20	-14	-2	0	5	7	10	15	18	19	21	44	51	58	68	79	91
Trial 9	-73	-55	-47	-35	-28	-23	-19	-12	-7	-2	8	18	23	24	34	39	41	50	62	73	92
Trial 10	-46	-29	-24	-10	-6	-2	4	7	11	12	16	25	28	31	38	45	52	61	75	94
Trial 11	-69	-57	-40	-30	-21	-12	-7	-5	-1	2	6	9	11	13	16	19	20	24	26	34	49	62	93
Trial 12	-73	-56	-38	-30	-21	-13	-10	-3	-1	0	2	9	13	15	16	23	34	45	81	99
Trial 13	-50	-36	-30	-25	-12	-7	4	8	10	17	19	25	28	43	49	62	69	88
Trial 14	-53	-39	-32	-26	-20	-17	-9	-5	-1	3	16	20	21	23	31	40	46	55	61	69	80	87	96
Trial 15	-44	-24	-16	-12	-3	3	18	22	24	27	30	41	50	58	69	80	93
Trial 16	-58	-44	-36	-28	-20	-7	0	16	21	24	26	28	40	50	60	84
Trial 17	-63	-51	-44	-36	-28	-21	-12	-7	-1	1	5	8	17	23	27	34	41	44	69
Trial 18	-79	-61	-47	-41	-34	-31	-23	-17	-13	-8	-3	4	7	11	15	18	19	23	30	34	39	49	50	55	67	79	91
Trial 19	-50	-36	-24	-17	-8	4	12	16	21	23	36	42	48	54	77	86
Trial 20	-79	-69	-63	-57	-48	-41	-35	-26	-19	-15	-11	-4	-1	4	6	33	59	81
Trial 21	-77	-55	-46	-36	-25	-4	1	9	15	16	19	25	40	53	64	84

## Sheet: Fig6d, neuron2, firing rate
Delayed, visually-guided, mean friring rate	18.8156	19.3569	19.9276	20.5941	21.2538	22.0127	22.7857	23.5827	24.4058	25.2864	26.1719	27.1112	28.1062	29.1333	30.22	31.3979	32.5936	33.8411	35.1368	36.5233	37.9367	39.4098	41.0011	42.576	44.2125	45.8966	47.5699	49.3002	51.0432	52.7693	54.4667	56.1444	57.805	59.4011	61.0294	62.6036	64.1262	65.6074	67.0288	68.4861	69.8627	71.2789	72.6306	73.9352	75.1858	76.428	77.6446	78.9028	80.1148
standard deviation of mean	2.8408	2.88084	2.92063	2.96871	3.01552	3.07959	3.13589	3.19527	3.27035	3.33323	3.4155	3.49679	3.57733	3.65542	3.73955	3.81882	3.89312	3.96515	4.02496	4.07669	4.11689	4.1558	4.19116	4.20838	4.21666	4.21759	4.20631	4.1885	4.17322	4.14116	4.11557	4.08833	4.05189	4.02006	3.99154	3.96541	3.9351	3.91542	3.89866	3.86796	3.84766	3.8309	3.80897	3.78722	3.77045	3.744	3.72042	3.69671	3.66573
Memory-guided, mean firing rate	31.5628	31.9366	32.3338	32.7974	33.3124	33.9305	34.5902	35.4722	36.3409	37.284	38.3524	39.444	40.6501	42.0015	43.3796	44.7969	46.2715	47.7231	49.2992	50.8852	52.5464	54.2802	56.0152	57.8102	59.7114	61.6004	63.4671	65.3815	67.3367	69.3553	71.2861	73.1887	75.2409	77.2431	79.2254	81.1547	83.1024	85.0032	86.8475	88.5894	90.2722	92.0316	93.583	95.2165	96.8163	98.3175	99.8627	101.46	102.974
standard deviation of mean	4.36236	4.30437	4.26201	4.22951	4.21442	4.2247	4.22101	4.26122	4.30121	4.34111	4.37947	4.4534	4.52569	4.59185	4.67176	4.74057	4.82728	4.92499	5.01831	5.1526	5.2854	5.41518	5.5626	5.73131	5.87853	6.02883	6.17637	6.30685	6.41456	6.51075	6.5655	6.61293	6.6411	6.61965	6.56961	6.48895	6.37248	6.22816	6.0616	5.87458	5.67668	5.48092	5.28511	5.09655	4.90551	4.73623	4.619	4.55513	4.50541
[truncated: 152 more columns]

## Sheet: Fig6d, neuron2, rasters
Delayed, visually-guided, raster spike time
Trial 1	-50	-41	-30	-18	-11	-9	-5	-2	2	3	4	6	7	10	17	19	22	23	33	43	49	62	74	100
Trial 2	-98	-51	-43	-31	-20	-13	-10	-5	0	2	4	6	7	9	11	15	19	20	26	29	35	41	44	55	58	75	82
Trial 3	-82	-59	-46	-36	-29	-19	-11	-5	-3	3	7	9	10	12	17	19	21	25	26	28	32	41	44	48	57	61	85
Trial 4	-47	-31	-22	-19	-13	-9	-6	3	6	8	12	14	15	17	20	27	41	49	60	73	85
Trial 5	-61	-46	-29	-16	-11	-6	-4	-2	1	4	7	11	13	15	17	19	24	28	40	42	60	88
Trial 6	-71	-59	-48	-36	-23	-15	-13	-8	-5	-3	-1	1	2	4	5	8	12	14	16	17	19	24	26	33	37	42	61	70	93
Trial 7	-64	-48	-45	-33	-28	-23	-21	-14	-11	-8	-6	-2	-1	1	3	5	6	8	12	13	15	16	18	20	28	34	45	56	61	70	84	93
Trial 8	-74	-63	-48	-42	-34	-32	-23	-19	-13	-10	-8	-3	0	4	5	7	9	12	15	23	29	34	44	57	65	77	90
Trial 9	-99	-65	-53	-42	-29	-20	-10	-4	1	2	5	7	8	12	14	15	17	21	28	34	38	42	54	65
Trial 10	-95	-66	-51	-44	-36	-23	-21	-18	-9	-6	-4	-2	0	1	4	7	10	12	14	15	16	17	19	20	22	24	33	36	50	54	61	73	78	93
Trial 11	-73	-54	-43	-31	-27	-9	-7	-4	-2	0	2	3	5	7	8	10	11	16	18	20	21	25	35	40	45	54	65	68	77	90
Trial 12	-67	-57	-45	-35	-29	-22	-19	-9	-7	-4	2	4	6	7	9	13	16	17	20	23	32	36	43	51	60	66	83
Trial 13	-95	-43	-31	-28	-22	-21	-19	-18	-9	-5	1	3	7	9	11	12	14	17	18	20	21	24	35	41	68	96
Trial 14	-70	-61	-31	-23	-16	-9	-5	-4	-1	0	4	5	7	8	12	14	15	19	22	28	38	46	55	64	71	94
Trial 15	-73	-65	-52	-45	-31	-16	-10	-4	-1	0	4	6	8	10	11	12	13	15	16	17	19	29	38	50	57	69
Trial 16	-84	-67	-55	-43	-39	-25	-21	-17	-9	-4	-1	3	4	5	6	10	12	14	18	19	30	34	47	64
Trial 17	-61	-52	-38	-23	-16	-10	-4	2	4	6	9	12	14	20	22	27	31	46	54	65	87
Trial 18	-83	-55	-47	-38	-34	-23	-18	-15	-7	-6	-1	1	2	4	6	7	9	10	12	13	15	18	19	21	31	39	48	54	61	66	72	77	84	90
Trial 19	-94	-80	-71	-53	-40	-28	-16	-13	-7	-5	-2	-1	3	6	12	13	15	16	19	21	29	36	38	51	58	68	82
Trial 20	-57	-52	-41	-24	-19	-13	-11	-6	-5	-3	3	5	8	9	14	16	17	18	19	20	22	23	37	40	53	58	68	77	87
Trial 21	-87	-67	-43	-34	-29	-16	-7	-5	-2	1	4	6	7	9	12	13	15	18	19	28	35	40	51	55	96
Trial 22	-73	-62	-55	-42	-29	-23	-18	-12	-9	-5	-3	1	3	6	7	9	11	12	15	16	18	21	25	27	36	47	52	64	65	72	84	93
Trial 23	-74	-45	-36	-25	-19	-11	-10	-5	-1	3	5	6	7	9	10	13	15	16	18	20	28	34	47	70	81	95
Trial 24	-55	-41	-21	-16	-6	0	5	7	9	13	15	16	18	20	23	24	33	36	48	59	78	90
Trial 25	-89	-62	-58	-42	-39	-28	-18	-13	-10	-9	-4	3	5	7	8	9	10	13	14	17	18	19	23	27	38	52	59	70	89
Trial 26	-82	-65	-55	-49	-36	-33	-15	-7	-1	1	3	7	8	9	11	13	18	20	25	27	32	41	48	59	85
Trial 27	-96	-85	-65	-51	-44	-29	-14	-11	-8	-3	0	3	5	7	8	10	13	14	15	19	23	24	30	34	41	49	62	68	87
Trial 28	-84	-77	-62	-49	-40	-33	-18	-14	-8	-5	-4	-2	-1	8	10	13	14	16	18	20	22	25	27	34	43	47	52	65	83
Trial 29	-61	-51	-29	-27	-25	-15	-10	-5	-1	2	5	6	8	9	11	12	14	15	18	19	21	29	34	45	53	63	77	93
Trial 30	-66	-44	-30	-19	-17	-13	-8	-3	0	2	5	6	8	9	10	11	14	15	18	21	23	34	37	46	58	73	97
Trial 31	-63	-58	-48	-45	-35	-16	-5	1	2	4	7	8	9	11	14	16	19	31	32	40	55	66	87
Trial 32	-80	-74	-65	-60	-48	-28	-22	-12	-9	-7	-2	4	7	9	11	12	14	17	22	26	29	34	39	46	62	69	78	86
Trial 33	-84	-75	-64	-36	-20	-8	-3	-1	1	3	5	13	18	23	24	27	33	36	40	48	64	73
Trial 34	-85	-71	-41	-36	-31	-28	-16	-10	-5	-1	0	3	8	10	16	17	20	29	36	46	60	74	86	97
Trial 35	-64	-52	-46	-35	-26	-17	-11	-2	1	7	8	11	14	18	24	28	33	47	54	59	61	81
Trial 36	-93	-76	-67	-56	-48	-30	-26	-10	-3	-1	3	5	9	10	14	17	19	21	28	31	40	46	54	67	71	83
Trial 37	-80	-63	-54	-35	-25	-19	-6	3	8	12	14	19	21	24	26	28	29	34	36	49	63	81
Trial 38	-87	-68	-56	-48	-42	-30	-24	-17	-13	-11	-5	-1	3	5	7	10	14	16	18	19	24	29	33	36	46	55	72
Trial 39	-92	-76	-65	-49	-41	-20	-16	-11	-8	1	6	8	10	12	14	15	17	19	20	23	24	35	42	58	80	91
Trial 40	-70	-64	-46	-37	-17	-13	-8	-4	-2	3	5	7	9	10	12	15	17	20	24	34	40	48	60
Memory-guided, raster spike time
Trial 1	-86	-68	-57	-49	-42	-29	-26	-19	-13	-6	-2	1	4	5	6	8	9	10	12	13	18	23	26	36	40	51	67	76	88	97
Trial 2	-70	-69	-60	-54	-36	-23	-17	-12	-8	-7	-4	-2	0	3	5	7	8	11	15	16	17	19	22	25	32	36	42	48	56	59	67	76	90	100
Trial 3	-80	-64	-58	-50	-43	-38	-34	-27	-19	-11	-2	1	4	6	7	9	10	12	14	23	29	63	73	96
Trial 4	-64	-60	-49	-38	-29	-18	-13	-7	-4	0	3	7	9	13	17	19	27	30	43	52	61	68	80	93
Trial 5	-72	-50	-41	-35	-25	-22	-11	-8	-5	-2	5	9	12	14	16	24	28	37	45	56	66	76
Trial 6	-87	-56	-52	-42	-29	-25	-21	-10	-3	2	4	7	9	12	14	16	18	19	23	27	31	36	48	56	68	83	88	99
Trial 7	-97	-71	-56	-48	-41	-34	-23	-20	-15	-13	-8	-4	-2	-1	1	3	5	7	8	9	11	14	16	17	20	22	27	32	33	39	46	51	53	60	70	75	89	92
Trial 8	-99	-84	-74	-65	-59	-51	-38	-35	-27	-24	-19	-16	-13	-7	-4	-2	0	1	4	6	7	10	11	14	15	17	21	25	28	34	51	62	69	83	91
Trial 9	-98	-78	-69	-54	-46	-38	-32	-26	-20	-8	-3	3	9	11	14	19	22	26	29	31	39	41	49	57	68	80	96
Trial 10	-87	-57	-46	-33	-22	-18	-12	-9	-3	0	5	8	12	15	17	22	28	37	53	65	76	89
Trial 11	-92	-72	-63	-51	-37	-33	-24	-16	-10	-6	-4	-1	3	5	7	9	10	12	14	15	16	18	21	25	31	36	45	58	69	79	100
Trial 12	-85	-78	-63	-58	-49	-39	-25	-19	-11	-7	-5	-2	1	3	6	8	9	11	12	13	17	19	20	28	35	45	52	58	75	88	99
Trial 13	-69	-57	-44	-34	-29	-23	-20	-9	-3	0	1	4	7	8	10	11	13	18	24	28	33	43	57	65	75	87	99
Trial 14	-98	-76	-55	-45	-36	-34	-28	-24	-19	-7	-3	-1	2	8	13	15	17	19	20	21	23	32	36	45	51	68	72	83	88
Trial 15	-55	-46	-33	-16	-11	-10	1	6	17	19	21	23	28	32	35	46	59	69	92
Trial 16	-84	-67	-57	-46	-37	-26	-21	-12	-7	-4	-2	4	9	14	18	20	23	25	26	31	39	41	56	68	80	92	100
Trial 17	-89	-72	-52	-45	-41	-36	-27	-23	-19	-15	-8	-1	1	5	10	18	22	24	31	36	43	54	58	67	76	81	91
Trial 18	-80	-69	-57	-48	-38	-30	-27	-22	-12	-10	-4	2	5	10	13	14	16	17	19	21	28	34	37	48	59	68	80	83	100
Trial 19	-87	-63	-40	-37	-26	-20	-10	-8	-1	1	6	11	13	17	20	22	26	29	37	43	49	63	76	83	100
Trial 20	-84	-74	-66	-63	-56	-47	-41	-33	-29	-23	-15	-12	-7	1	4	6	8	11	12	16	21	27	32	34	45	60	68	74	88	96
Trial 21	-77	-61	-52	-43	-38	-32	-23	-14	-9	-8	2	4	6	8	10	14	16	25	31	45	53	68	78	95

[truncated: 18 more sheets: Fig6d, neuron3, firing rate, Fig6d, neuron3, rasters, Fig7a, delayed, visually-guided, Fig7a, memory-guided, Fig7b, radial eye speed, Fig7c, neuron4, waveforms, Fig7c, neuron5, waveforms, Fig7c, neuron6, waveforms, Fig7d, neuron4, firing rate, Fig7d, neuron4, rasters, Fig7d, neuron5, firing rate, Fig7d, neuron5, rasters, Fig7d, neuron6, firing rate, Fig7d, neuron6, rasters, Fig8a, saccade amplitude, Fig8b, saccade direction, Fig8c, saccade peak speed, Fig8d, modulation index]
